# Supplementary material for: Effects of updated demography, disability weights, and cervical cancer burden on estimates of human papillomavirus vaccination impact at the global, regional, and national levels: a PRIME modelling study
Source: Lancet Glob Health. 2020 Feb 24;8(4):e536–44. doi: 10.1016/S2214-109X(20)30022-X (PMC7083230; doi:10.1016/S2214-109X(20)30022-X)
Supplement: Supplementary appendix 2 [file mmc2.xls]

## Sheet: Appendix 2
Appendix 2
A7. Cervical cancer burden pre- and post-vaccination at the national level
The lifetime burden of cervical cancer in terms of cases, deaths, YLDs, YLLs and DALYs pre- and
post-vaccination at 90% coverage during 2020-2029 in 177 countries for bivalent/quadrivalent and
nonavalent vaccination of 9-year-old and 12-year-old girls. Cervical cancer burden pre- and
post-vaccination refers to cervical cancer caused by HPV 16/18 and HPV 16/18/31/33/45/52/58 for
bivalent/quadrivalent and nonavalent vaccination respectively.
A16. Vaccination impact per 1000 vaccinated girls at the national level
Lifetime health impact of HPV vaccination on cases, deaths, YLLs, YLDs and DALYs averted per 1000
vaccinated girls in 177 countries for the 5 comparative scenarios for bivalent/quadrivalent and
nonavalent vaccination of 9-year-old and 12-year-old girls.

## Sheet: A7. Cervical cancer burden
Vaccination age (years)	HPV vaccine	Country	Country code (ISO 3)	WHO region	Scenario	Cases (pre-vaccination)	Deaths (pre-vaccination)	YLDs (pre-vaccination)	YLLs (pre-vaccination)	DALYs (pre-vaccination)	Cases (post-vaccination)	Deaths (post-vaccination)	YLDs (post-vaccination)	YLLs (post-vaccination)	DALYs (post-vaccination)
9	bivalent/quadrivalent	Afghanistan	AFG	EMR	s1	19386.6	15985.6	16332.4	291352	307685	1938.66	1598.56	1633.24	29135.2	30768.5
9	bivalent/quadrivalent	Afghanistan	AFG	EMR	s2	33504.4	31083.4	28571.7	731230	759802	3350.44	3108.34	2857.17	73123	75980.2
9	bivalent/quadrivalent	Afghanistan	AFG	EMR	s3	19386.6	15985.6	8485.98	291352	299838	1938.66	1598.56	848.598	29135.2	29983.8
9	bivalent/quadrivalent	Afghanistan	AFG	EMR	s4	15220	12290.3	12796.2	231819	244615	1522	1229.03	1279.62	23181.9	24461.5
9	bivalent/quadrivalent	Afghanistan	AFG	EMR	s5	27689.7	23271.3	14673.7	571385	586059	2768.97	2327.13	1467.37	57138.5	58605.9
9	bivalent/quadrivalent	Angola	AGO	AFR	s1	98228.8	62698.8	80923.8	1.059e+06	1.13993e+06	9822.88	6269.88	8092.38	105900	113993
9	bivalent/quadrivalent	Angola	AGO	AFR	s2	156478	106842	129608	2.0192e+06	2.1488e+06	15647.8	10684.2	12960.8	201920	214880
9	bivalent/quadrivalent	Angola	AGO	AFR	s3	98228.8	62698.8	35840.1	1.059e+06	1.09484e+06	9822.88	6269.88	3584.01	105900	109484
9	bivalent/quadrivalent	Angola	AGO	AFR	s4	105800	80734.1	88481.7	1.22554e+06	1.31402e+06	10580	8073.41	8848.17	122554	131402
9	bivalent/quadrivalent	Angola	AGO	AFR	s5	175836	140853	91315.8	2.43803e+06	2.52935e+06	17583.6	14085.3	9131.58	243803	252935
9	bivalent/quadrivalent	Albania	ALB	EUR	s1	530.527	209.277	347.028	4636.96	4983.99	53.0527	20.9277	34.7028	463.696	498.399
9	bivalent/quadrivalent	Albania	ALB	EUR	s2	603.915	233.741	393.508	7463.29	7856.8	60.3915	23.3741	39.3508	746.329	785.68
9	bivalent/quadrivalent	Albania	ALB	EUR	s3	530.527	209.277	142.974	4636.96	4779.93	53.0527	20.9277	14.2974	463.696	477.993
9	bivalent/quadrivalent	Albania	ALB	EUR	s4	760.86	311.699	501.625	5985.6	6487.22	76.086	31.1699	50.1625	598.56	648.722
9	bivalent/quadrivalent	Albania	ALB	EUR	s5	846.809	371.156	360.274	10329	10689.3	84.6809	37.1156	36.0274	1032.9	1068.93
9	bivalent/quadrivalent	United Arab Emirates	ARE	EMR	s1	4385.48	109.917	2317.82	3388.02	5705.84	438.548	10.9917	231.782	338.802	570.584
9	bivalent/quadrivalent	United Arab Emirates	ARE	EMR	s2	7443.87	123.609	3912.84	5242.24	9155.08	744.387	12.3609	391.284	524.224	915.508
9	bivalent/quadrivalent	United Arab Emirates	ARE	EMR	s3	4385.48	109.917	548.201	3388.02	3936.22	438.548	10.9917	54.8201	338.802	393.622
9	bivalent/quadrivalent	United Arab Emirates	ARE	EMR	s4	2929.63	2275.38	2297.04	30569.1	32866.2	292.963	227.538	229.704	3056.91	3286.62
9	bivalent/quadrivalent	United Arab Emirates	ARE	EMR	s5	5137.26	4366.66	2963.13	73476.4	76439.5	513.726	436.666	296.313	7347.64	7643.95
9	bivalent/quadrivalent	Argentina	ARG	AMR	s1	54716.2	25753.4	37208.6	608735	645944	5471.62	2575.34	3720.86	60873.5	64594.4
9	bivalent/quadrivalent	Argentina	ARG	AMR	s2	63135.1	31435.2	43518.2	833765	877283	6313.51	3143.52	4351.82	83376.5	87728.3
9	bivalent/quadrivalent	Argentina	ARG	AMR	s3	54716.2	25753.4	16376.5	608735	625112	5471.62	2575.34	1637.65	60873.5	62511.2
9	bivalent/quadrivalent	Argentina	ARG	AMR	s4	45291.1	24144	31760.3	571669	603429	4529.11	2414.4	3176.03	57166.9	60342.9
9	bivalent/quadrivalent	Argentina	ARG	AMR	s5	51482.6	29728.8	25145.5	783161	808306	5148.26	2972.88	2514.55	78316.1	80830.6
9	bivalent/quadrivalent	Armenia	ARM	EUR	s1	1795.9	781.654	1199.63	18507.1	19706.8	179.59	78.1654	119.963	1850.71	1970.68
9	bivalent/quadrivalent	Armenia	ARM	EUR	s2	2047.31	1014.24	1409.44	28984	30393.4	204.731	101.424	140.944	2898.4	3039.34
9	bivalent/quadrivalent	Armenia	ARM	EUR	s3	1795.9	781.654	512.626	18507.1	19019.8	179.59	78.1654	51.2626	1850.71	1901.98
9	bivalent/quadrivalent	Armenia	ARM	EUR	s4	1469.24	1070.1	1127.84	16894.1	18022	146.924	107.01	112.784	1689.41	1802.2
9	bivalent/quadrivalent	Armenia	ARM	EUR	s5	1966.51	1539.52	1073.2	31958.1	33031.3	196.651	153.952	107.32	3195.81	3303.13
9	bivalent/quadrivalent	Australia	AUS	WPR	s1	7937.64	3811.92	4268.42	72791.5	77059.9	793.764	381.192	426.842	7279.15	7705.99
9	bivalent/quadrivalent	Australia	AUS	WPR	s2	9284.35	5096.3	5387.95	106792	112180	928.435	509.63	538.795	10679.2	11218
9	bivalent/quadrivalent	Australia	AUS	WPR	s3	7937.64	3811.92	2405.42	72791.5	75196.9	793.764	381.192	240.542	7279.15	7519.69
9	bivalent/quadrivalent	Australia	AUS	WPR	s4	7930.93	3413.24	4019.63	75421.1	79440.7	793.093	341.324	401.963	7542.11	7944.07
9	bivalent/quadrivalent	Australia	AUS	WPR	s5	8763.97	4299.81	4217.85	105825	110043	876.397	429.981	421.785	10582.5	11004.3
9	bivalent/quadrivalent	Austria	AUT	EUR	s1	2060.54	1115.37	1186.06	20253.9	21440	206.054	111.537	118.606	2025.39	2144
9	bivalent/quadrivalent	Austria	AUT	EUR	s2	2416.44	1504.11	1512.49	30538.3	32050.8	241.644	150.411	151.249	3053.83	3205.08
9	bivalent/quadrivalent	Austria	AUT	EUR	s3	2060.54	1115.37	673.644	20253.9	20927.6	206.054	111.537	67.3644	2025.39	2092.76
9	bivalent/quadrivalent	Austria	AUT	EUR	s4	2089.27	924.362	1074.53	17146.9	18221.4	208.927	92.4362	107.453	1714.69	1822.14
9	bivalent/quadrivalent	Austria	AUT	EUR	s5	2505.71	1277.48	1162.65	25707.1	26869.7	250.571	127.748	116.265	2570.71	2686.97
9	bivalent/quadrivalent	Azerbaijan	AZE	EUR	s1	5309.74	2447.49	3593.21	45142.3	48735.5	530.974	244.749	359.321	4514.23	4873.55
9	bivalent/quadrivalent	Azerbaijan	AZE	EUR	s2	6499.14	3431.48	4546.26	79793.8	84340.1	649.914	343.148	454.626	7979.38	8434.01
9	bivalent/quadrivalent	Azerbaijan	AZE	EUR	s3	5309.74	2447.49	1569	45142.3	46711.3	530.974	244.749	156.9	4514.23	4671.13
9	bivalent/quadrivalent	Azerbaijan	AZE	EUR	s4	3916.45	2943.65	3037.39	51180.9	54218.3	391.645	294.365	303.739	5118.09	5421.83
9	bivalent/quadrivalent	Azerbaijan	AZE	EUR	s5	4762.93	3761.38	2660.38	91373.1	94033.5	476.293	376.138	266.038	9137.31	9403.35
9	bivalent/quadrivalent	Burundi	BDI	AFR	s1	49017.4	41763.8	41429.6	677705	719135	4901.74	4176.38	4142.96	67770.5	71913.5
9	bivalent/quadrivalent	Burundi	BDI	AFR	s2	80168.1	73748.8	68302.6	1.3832e+06	1.45151e+06	8016.81	7374.88	6830.26	138320	145151
9	bivalent/quadrivalent	Burundi	BDI	AFR	s3	49017.4	41763.8	21982.4	677705	699688	4901.74	4176.38	2198.24	67770.5	69968.8
9	bivalent/quadrivalent	Burundi	BDI	AFR	s4	56810.2	51124.8	48288.2	911343	959631	5681.02	5112.48	4828.82	91134.3	95963.1
9	bivalent/quadrivalent	Burundi	BDI	AFR	s5	89993.8	83032.6	49226.1	1.77725e+06	1.82648e+06	8999.38	8303.26	4922.61	177725	182648
9	bivalent/quadrivalent	Belgium	BEL	EUR	s1	3988.8	1342.05	1789.38	23499.9	25289.3	398.88	134.205	178.938	2349.99	2528.93
9	bivalent/quadrivalent	Belgium	BEL	EUR	s2	4951.06	2148.19	2520.13	44102.9	46623	495.106	214.819	252.013	4410.29	4662.3
9	bivalent/quadrivalent	Belgium	BEL	EUR	s3	3988.8	1342.05	984.442	23499.9	24484.4	398.88	134.205	98.4442	2349.99	2448.44
9	bivalent/quadrivalent	Belgium	BEL	EUR	s4	3761.91	1328.48	1726.52	23815.2	25541.8	376.191	132.848	172.652	2381.52	2554.18
9	bivalent/quadrivalent	Belgium	BEL	EUR	s5	4668.46	2213.46	2120.94	44401.1	46522	466.846	221.346	212.094	4440.11	4652.2
9	bivalent/quadrivalent	Benin	BEN	AFR	s1	27499.1	19286.4	22828	260581	283409	2749.91	1928.64	2282.8	26058.1	28340.9
9	bivalent/quadrivalent	Benin	BEN	AFR	s2	47221.4	35449.9	39433.3	525045	564478	4722.14	3544.99	3943.33	52504.5	56447.8
9	bivalent/quadrivalent	Benin	BEN	AFR	s3	27499.1	19286.4	10711.6	260581	271293	2749.91	1928.64	1071.16	26058.1	27129.3
9	bivalent/quadrivalent	Benin	BEN	AFR	s4	24378	21503.7	20677.6	280789	301467	2437.8	2150.37	2067.76	28078.9	30146.7
9	bivalent/quadrivalent	Benin	BEN	AFR	s5	42723.9	38733.4	23498.8	573335	596834	4272.39	3873.34	2349.88	57333.5	59683.4
9	bivalent/quadrivalent	Burkina Faso	BFA	AFR	s1	39064.1	33439.9	33032.7	535291	568324	3939.5	3377.09	3331.73	55470	58801.8
9	bivalent/quadrivalent	Burkina Faso	BFA	AFR	s2	64606.9	59449.6	55046.2	1.0636e+06	1.11865e+06	6464.71	5948.98	5508.07	106635	112143
9	bivalent/quadrivalent	Burkina Faso	BFA	AFR	s3	39064.1	33439.9	17580	535291	552871	3939.5	3377.09	1774.75	55470	57244.8
9	bivalent/quadrivalent	Burkina Faso	BFA	AFR	s4	75354.1	67486	64017.7	1.16409e+06	1.22811e+06	7546.05	6748.6	6409.86	116409	122819
9	bivalent/quadrivalent	Burkina Faso	BFA	AFR	s5	119694	109687	65145.1	2.24633e+06	2.31147e+06	11970.8	10968.7	6514.85	224633	231148
9	bivalent/quadrivalent	Bangladesh	BGD	SEAR	s1	168088	112404	138987	1.88889e+06	2.02787e+06	16808.8	11240.4	13898.7	188889	202787
9	bivalent/quadrivalent	Bangladesh	BGD	SEAR	s2	244990	191353	205328	4.27241e+06	4.47773e+06	24499	19135.3	20532.8	427241	447773
9	bivalent/quadrivalent	Bangladesh	BGD	SEAR	s3	168088	112404	63329.8	1.88889e+06	1.95222e+06	16808.8	11240.4	6332.98	188889	195222
9	bivalent/quadrivalent	Bangladesh	BGD	SEAR	s4	94315.3	65883.5	78268	1.25972e+06	1.33799e+06	9431.53	6588.35	7826.8	125972	133799
9	bivalent/quadrivalent	Bangladesh	BGD	SEAR	s5	133667	98337.4	67500	2.60023e+06	2.66773e+06	13366.7	9833.74	6750	260023	266773
9	bivalent/quadrivalent	Bulgaria	BGR	EUR	s1	5343.86	1860.15	3411.26	44488.7	47899.9	534.386	186.015	341.126	4448.87	4789.99
9	bivalent/quadrivalent	Bulgaria	BGR	EUR	s2	5886.07	2221.03	3815.91	59148.2	62964.1	588.607	222.103	381.591	5914.82	6296.41
9	bivalent/quadrivalent	Bulgaria	BGR	EUR	s3	5343.86	1860.15	1343.2	44488.7	45831.9	534.386	186.015	134.32	4448.87	4583.19
9	bivalent/quadrivalent	Bulgaria	BGR	EUR	s4	4666.64	2008.38	3109.5	46338.3	49447.8	466.664	200.838	310.95	4633.83	4944.78
9	bivalent/quadrivalent	Bulgaria	BGR	EUR	s5	5137.54	2398.37	2268.56	62145.7	64414.2	513.754	239.837	226.856	6214.57	6441.42
9	bivalent/quadrivalent	Bahrain	BHR	EMR	s1	620.794	131.491	367.52	1601.03	1968.55	62.0794	13.1491	36.752	160.103	196.855
9	bivalent/quadrivalent	Bahrain	BHR	EMR	s2	916.297	264.124	566.277	3397.83	3964.11	91.6297	26.4124	56.6277	339.783	396.411
9	bivalent/quadrivalent	Bahrain	BHR	EMR	s3	620.794	131.491	122.947	1601.03	1723.98	62.0794	13.1491	12.2947	160.103	172.398
9	bivalent/quadrivalent	Bahrain	BHR	EMR	s4	452.558	368.968	360.779	6776.94	7137.72	45.2558	36.8968	36.0779	677.694	713.772
9	bivalent/quadrivalent	Bahrain	BHR	EMR	s5	490.297	403.716	284.881	10793.1	11078	49.0297	40.3716	28.4881	1079.31	1107.8
9	bivalent/quadrivalent	Bahamas	BHS	AMR	s1	420.471	169.697	276.342	3300.97	3577.31	42.0471	16.9697	27.6342	330.097	357.731
9	bivalent/quadrivalent	Bahamas	BHS	AMR	s2	464.646	193.864	307.53	3929.69	4237.22	46.4646	19.3864	30.753	392.969	423.722
9	bivalent/quadrivalent	Bahamas	BHS	AMR	s3	420.471	169.697	114.814	3300.97	3415.78	42.0471	16.9697	11.4814	330.097	341.578
9	bivalent/quadrivalent	Bahamas	BHS	AMR	s4	229.734	212.583	191.74	4124.57	4316.31	22.9734	21.2583	19.174	412.457	431.631
9	bivalent/quadrivalent	Bahamas	BHS	AMR	s5	256.384	240.846	157.687	4935.17	5092.86	25.6384	24.0846	15.7687	493.517	509.286
9	bivalent/quadrivalent	Bosnia & Herzegovina	BIH	EUR	s1	1363.03	381.147	838.368	6830.25	7668.62	136.303	38.1147	83.8368	683.025	766.862
9	bivalent/quadrivalent	Bosnia & Herzegovina	BIH	EUR	s2	1493.93	504.577	948.401	11051	11999.4	149.393	50.4577	94.8401	1105.1	1199.94
9	bivalent/quadrivalent	Bosnia & Herzegovina	BIH	EUR	s3	1363.03	381.147	306.104	6830.25	7136.36	136.303	38.1147	30.6104	683.025	713.636
9	bivalent/quadrivalent	Bosnia & Herzegovina	BIH	EUR	s4	2320.49	580.526	1404.03	12959.1	14363.1	232.049	58.0526	140.403	1295.91	1436.31
9	bivalent/quadrivalent	Bosnia & Herzegovina	BIH	EUR	s5	2507.18	754.968	942.513	19329.8	20272.4	250.718	75.4968	94.2513	1932.98	2027.24
9	bivalent/quadrivalent	Belarus	BLR	EUR	s1	5180.93	2096.63	3653.68	48794.7	52448.4	518.093	209.663	365.368	4879.47	5244.84
9	bivalent/quadrivalent	Belarus	BLR	EUR	s2	6136.89	2684.24	4380.04	72281.4	76661.4	613.689	268.424	438.004	7228.14	7666.14
9	bivalent/quadrivalent	Belarus	BLR	EUR	s3	5180.93	2096.63	1416.92	48794.7	50211.6	518.093	209.663	141.692	4879.47	5021.16
9	bivalent/quadrivalent	Belarus	BLR	EUR	s4	5368.03	1732.48	3671.26	39759.5	43430.8	536.803	173.248	367.126	3975.95	4343.08
9	bivalent/quadrivalent	Belarus	BLR	EUR	s5	6279.35	2249.41	2504.17	59230.7	61734.9	627.935	224.941	250.417	5923.07	6173.49
9	bivalent/quadrivalent	Belize	BLZ	AMR	s1	908.697	551.741	660.114	9029.65	9689.77	90.8697	55.1741	66.0114	902.965	968.977
9	bivalent/quadrivalent	Belize	BLZ	AMR	s2	1158.59	783.553	868.873	14437.6	15306.4	115.859	78.3553	86.8873	1443.76	1530.64
9	bivalent/quadrivalent	Belize	BLZ	AMR	s3	908.697	551.741	320.491	9029.65	9350.14	90.8697	55.1741	32.0491	902.965	935.014
9	bivalent/quadrivalent	Belize	BLZ	AMR	s4	919.188	671.356	706.239	11241.5	11947.7	91.9188	67.1356	70.6239	1124.15	1194.77
9	bivalent/quadrivalent	Belize	BLZ	AMR	s5	1237.32	977.508	666.783	17866.1	18532.8	123.732	97.7508	66.6783	1786.61	1853.28
9	bivalent/quadrivalent	Bolivia	BOL	AMR	s1	43078.7	24439.4	35183.8	421040	456224	4307.87	2443.94	3518.38	42104	45622.4
9	bivalent/quadrivalent	Bolivia	BOL	AMR	s2	51297.8	31642.2	42150.5	614537	656687	5129.78	3164.22	4215.05	61453.7	65668.7
9	bivalent/quadrivalent	Bolivia	BOL	AMR	s3	43078.7	24439.4	14522	421040	435562	4307.87	2443.94	1452.2	42104	43556.2
9	bivalent/quadrivalent	Bolivia	BOL	AMR	s4	30374.9	20068.3	25091.8	422312	447404	3037.49	2030.09	2511.5	43899.2	46410.7
9	bivalent/quadrivalent	Bolivia	BOL	AMR	s5	32948.4	25862.3	17954.4	579579	597534	3294.84	2592.55	1797.91	58435.5	60233.4
9	bivalent/quadrivalent	Brazil	BRA	AMR	s1	195221	98915.1	135146	1.93401e+06	2.06916e+06	19522.1	9891.51	13514.6	193401	206916
9	bivalent/quadrivalent	Brazil	BRA	AMR	s2	260386	138081	182348	3.06743e+06	3.24978e+06	26038.6	13808.1	18234.8	306743	324978
9	bivalent/quadrivalent	Brazil	BRA	AMR	s3	195221	98915.1	61179.3	1.93401e+06	1.99519e+06	19522.1	9891.51	6117.93	193401	199519
9	bivalent/quadrivalent	Brazil	BRA	AMR	s4	139858	77300.9	99008.5	1.56033e+06	1.65934e+06	13985.8	7730.09	9900.85	156033	165934
9	bivalent/quadrivalent	Brazil	BRA	AMR	s5	179678	108348	86030.6	2.44637e+06	2.5324e+06	17967.8	10834.8	8603.06	244637	253240
9	bivalent/quadrivalent	Barbados	BRB	AMR	s1	240.935	94.5394	157.429	2218.83	2376.26	24.0935	9.45394	15.7429	221.883	237.626
9	bivalent/quadrivalent	Barbados	BRB	AMR	s2	268.557	118.417	179.912	3022.4	3202.31	26.8557	11.8417	17.9912	302.24	320.231
9	bivalent/quadrivalent	Barbados	BRB	AMR	s3	240.935	94.5394	64.7341	2218.83	2283.57	24.0935	9.45394	6.47341	221.883	228.357
9	bivalent/quadrivalent	Barbados	BRB	AMR	s4	220.583	167.33	171.595	2739.1	2910.7	22.0583	16.733	17.1595	273.91	291.07
9	bivalent/quadrivalent	Barbados	BRB	AMR	s5	288.321	233.516	160.759	4184.46	4345.22	28.8321	23.3516	16.0759	418.446	434.522
9	bivalent/quadrivalent	Brunei	BRN	WPR	s1	413.868	187.179	215.379	3457.46	3672.84	41.3868	18.7179	21.5379	345.746	367.284
9	bivalent/quadrivalent	Brunei	BRN	WPR	s2	471.87	242.021	263.302	5239.34	5502.64	47.187	24.2021	26.3302	523.934	550.264
9	bivalent/quadrivalent	Brunei	BRN	WPR	s3	413.868	187.179	120.891	3457.46	3578.35	41.3868	18.7179	12.0891	345.746	357.835
9	bivalent/quadrivalent	Brunei	BRN	WPR	s4	448.021	153.628	202.774	3527.14	3729.91	44.8021	15.3628	20.2774	352.714	372.991
9	bivalent/quadrivalent	Brunei	BRN	WPR	s5	465.204	165.025	191.645	4880.1	5071.74	46.5204	16.5025	19.1645	488.01	507.174
9	bivalent/quadrivalent	Bhutan	BTN	SEAR	s1	472.226	281.029	386.995	5398.96	5785.96	47.2226	28.1029	38.6995	539.896	578.596
9	bivalent/quadrivalent	Bhutan	BTN	SEAR	s2	618.432	398.732	509.882	10370.6	10880.5	61.8432	39.8732	50.9882	1037.06	1088.05
9	bivalent/quadrivalent	Bhutan	BTN	SEAR	s3	472.226	281.029	164.323	5398.96	5563.28	47.2226	28.1029	16.4323	539.896	556.328
9	bivalent/quadrivalent	Bhutan	BTN	SEAR	s4	572.542	428.41	477.973	8172.91	8650.88	57.2542	42.841	47.7973	817.291	865.088
9	bivalent/quadrivalent	Bhutan	BTN	SEAR	s5	747.882	582.302	395.716	15680	16075.8	74.7882	58.2302	39.5716	1568	1607.58
9	bivalent/quadrivalent	Botswana	BWA	AFR	s1	4693.61	2686.14	3835.76	38015.1	41850.9	469.361	268.614	383.576	3801.51	4185.09
9	bivalent/quadrivalent	Botswana	BWA	AFR	s2	7957.64	5271.12	6574.92	84867.5	91442.4	795.764	527.112	657.492	8486.75	9144.24
9	bivalent/quadrivalent	Botswana	BWA	AFR	s3	4693.61	2686.14	1591.37	38015.1	39606.5	469.361	268.614	159.137	3801.51	3960.65
9	bivalent/quadrivalent	Botswana	BWA	AFR	s4	4925.03	2878.67	4030.89	47691.3	51722.2	492.503	287.867	403.089	4769.13	5172.22
9	bivalent/quadrivalent	Botswana	BWA	AFR	s5	8380.56	5516.6	4092.88	99267.3	103360	838.056	551.66	409.288	9926.73	10336
9	bivalent/quadrivalent	Central African Republic	CAF	AFR	s1	5441.87	4074.45	4543.27	61861.7	66405	544.187	407.445	454.327	6186.17	6640.5
9	bivalent/quadrivalent	Central African Republic	CAF	AFR	s2	10081.3	7932.99	8455.09	136247	144702	1008.13	793.299	845.509	13624.7	14470.2
9	bivalent/quadrivalent	Central African Republic	CAF	AFR	s3	5441.87	4074.45	2220.59	61861.7	64082.3	544.187	407.445	222.059	6186.17	6408.23
9	bivalent/quadrivalent	Central African Republic	CAF	AFR	s4	5016.94	4603.5	4273.23	77163.8	81437.1	501.694	460.35	427.323	7716.38	8143.71
9	bivalent/quadrivalent	Central African Republic	CAF	AFR	s5	9156.38	8546.39	4973.23	164594	169567	915.638	854.639	497.323	16459.4	16956.7
9	bivalent/quadrivalent	Canada	CAN	AMR	s1	10017.8	4276.32	5055.6	88821.2	93876.8	1001.78	427.632	505.56	8882.12	9387.68
9	bivalent/quadrivalent	Canada	CAN	AMR	s2	11335.6	5544.55	6158.17	125514	131672	1133.56	554.455	615.817	12551.4	13167.2
9	bivalent/quadrivalent	Canada	CAN	AMR	s3	10017.8	4276.32	2826.71	88821.2	91647.9	1001.78	427.632	282.671	8882.12	9164.79
9	bivalent/quadrivalent	Canada	CAN	AMR	s4	9456.26	4430.59	5016.47	91118.4	96134.9	945.626	443.059	501.647	9111.84	9613.49
9	bivalent/quadrivalent	Canada	CAN	AMR	s5	10659.4	5853.7	5272.9	129049	134322	1065.94	585.37	527.29	12904.9	13432.2
9	bivalent/quadrivalent	Switzerland	CHE	EUR	s1	1110.33	557.89	612.371	9115.75	9728.12	111.033	55.789	61.2371	911.575	972.812
9	bivalent/quadrivalent	Switzerland	CHE	EUR	s2	1434.91	970.192	945.898	19088.5	20034.4	143.491	97.0192	94.5898	1908.85	2003.44
9	bivalent/quadrivalent	Switzerland	CHE	EUR	s3	1110.33	557.89	346.125	9115.75	9461.87	111.033	55.789	34.6125	911.575	946.187
9	bivalent/quadrivalent	Switzerland	CHE	EUR	s4	1358.94	538.593	660.074	8742.44	9402.52	135.894	53.8593	66.0074	874.244	940.252
9	bivalent/quadrivalent	Switzerland	CHE	EUR	s5	1867.2	1033.2	904.57	18632.5	19537.1	186.72	103.32	90.457	1863.25	1953.71
9	bivalent/quadrivalent	Chile	CHL	AMR	s1	12643.3	7267.49	9045.48	128174	137220	1270.89	726.749	907.955	12817.4	13725.4
9	bivalent/quadrivalent	Chile	CHL	AMR	s2	18198.1	11515.9	13378.4	237520	250898	1820.55	1151.59	1338.22	23752	25090.2
9	bivalent/quadrivalent	Chile	CHL	AMR	s3	12643.3	7267.49	4299.13	128174	132473	1270.89	726.749	430.668	12817.4	13248.1
9	bivalent/quadrivalent	Chile	CHL	AMR	s4	11980.2	6279.46	8364.71	107075	115440	1198.02	627.946	836.471	10707.5	11544
9	bivalent/quadrivalent	Chile	CHL	AMR	s5	17500.9	10617.9	8586.26	203131	211717	1750.09	1061.79	858.626	20313.1	21171.7
9	bivalent/quadrivalent	China	CHN	WPR	s1	388319	244701	285124	4.47567e+06	4.76079e+06	39268.5	24470.1	28739.5	447567	476306
9	bivalent/quadrivalent	China	CHN	WPR	s2	465142	365269	366065	7.64285e+06	8.00892e+06	46563.7	36526.9	36632.2	764285	800918
9	bivalent/quadrivalent	China	CHN	WPR	s3	388319	244701	140447	4.47567e+06	4.61612e+06	39268.5	24470.1	14095	447567	461662
9	bivalent/quadrivalent	China	CHN	WPR	s4	595388	333919	423134	5.70817e+06	6.13131e+06	59538.8	33391.9	42313.4	570817	613131
9	bivalent/quadrivalent	China	CHN	WPR	s5	703618	504506	369955	1.00392e+07	1.04092e+07	70361.8	50450.6	36995.5	1.00392e+06	1.04092e+06
9	bivalent/quadrivalent	CÃ´te dâ€™Ivoire	CIV	AFR	s1	44933.1	32659	37415.1	484375	521790	4493.31	3265.9	3741.51	48437.5	52179
9	bivalent/quadrivalent	CÃ´te dâ€™Ivoire	CIV	AFR	s2	62322.9	46736.6	52039	723544	775583	6232.29	4673.66	5203.9	72354.4	77558.3
9	bivalent/quadrivalent	CÃ´te dâ€™Ivoire	CIV	AFR	s3	44933.1	32659	17950.6	484375	502326	4493.31	3265.9	1795.06	48437.5	50232.6
9	bivalent/quadrivalent	CÃ´te dâ€™Ivoire	CIV	AFR	s4	61025.1	52703.1	51649.4	778869	830518	6102.51	5270.31	5164.94	77886.9	83051.8
9	bivalent/quadrivalent	CÃ´te dâ€™Ivoire	CIV	AFR	s5	84619.4	73871.9	45616.7	1.16782e+06	1.21344e+06	8461.94	7387.19	4561.67	116782	121344
9	bivalent/quadrivalent	Cameroon	CMR	AFR	s1	47866	29040.8	39282.3	501070	540352	4786.6	2904.08	3928.23	50107	54035.2
9	bivalent/quadrivalent	Cameroon	CMR	AFR	s2	82921.4	53653.1	68385.5	1.0694e+06	1.13778e+06	8292.14	5365.31	6838.55	106940	113778
9	bivalent/quadrivalent	Cameroon	CMR	AFR	s3	47866	29040.8	16873.3	501070	517943	4786.6	2904.08	1687.33	50107	51794.3
9	bivalent/quadrivalent	Cameroon	CMR	AFR	s4	50454.8	36134	41959	639536	681495	5045.48	3613.4	4195.9	63953.6	68149.5
9	bivalent/quadrivalent	Cameroon	CMR	AFR	s5	85845.5	64217	42989.2	1.35279e+06	1.39578e+06	8584.55	6421.7	4298.92	135279	139578
9	bivalent/quadrivalent	Congo - Kinshasa	COD	AFR	s1	211363	180771	178713	2.85526e+06	3.03397e+06	21204.8	18145.6	17930.2	289351	307281
9	bivalent/quadrivalent	Congo - Kinshasa	COD	AFR	s2	368042	335060	313218	6.51378e+06	6.82699e+06	36813.3	33515.1	31329.6	651984	683313
9	bivalent/quadrivalent	Congo - Kinshasa	COD	AFR	s3	211363	180771	95056.2	2.85526e+06	2.95032e+06	21204.8	18145.6	9540.3	289351	298891
9	bivalent/quadrivalent	Congo - Kinshasa	COD	AFR	s4	162841	141064	137866	2.19297e+06	2.33083e+06	16284.1	14106.4	13786.6	219297	233083
9	bivalent/quadrivalent	Congo - Kinshasa	COD	AFR	s5	292936	261170	158166	5.04161e+06	5.19978e+06	29293.6	26117	15816.6	504161	519978
9	bivalent/quadrivalent	Congo - Brazzaville	COG	AFR	s1	10252.7	5491.88	8341.21	82443.9	90785.1	1029.27	553.198	837.569	8478.78	9316.35
9	bivalent/quadrivalent	Congo - Brazzaville	COG	AFR	s2	16207	9016.59	13219	166609	179828	1621.19	902.155	1322.32	16694.5	18016.8
9	bivalent/quadrivalent	Congo - Brazzaville	COG	AFR	s3	10252.7	5491.88	3329.22	82443.9	85773.1	1029.27	553.198	334.952	8478.78	8813.73
9	bivalent/quadrivalent	Congo - Brazzaville	COG	AFR	s4	7405.6	5317.96	6160.05	75806.4	81966.5	740.56	531.796	616.005	7580.64	8196.65
9	bivalent/quadrivalent	Congo - Brazzaville	COG	AFR	s5	12402.7	9356.73	6355.66	157780	164136	1240.27	935.673	635.566	15778	16413.6
9	bivalent/quadrivalent	Colombia	COL	AMR	s1	57022.5	30183.8	39914.2	517373	557287	5702.25	3018.38	3991.42	51737.3	55728.7
9	bivalent/quadrivalent	Colombia	COL	AMR	s2	78658.9	45369	56328.1	885559	941887	7865.89	4536.9	5632.81	88555.9	94188.7
9	bivalent/quadrivalent	Colombia	COL	AMR	s3	57022.5	30183.8	18375.2	517373	535748	5702.25	3018.38	1837.52	51737.3	53574.8
9	bivalent/quadrivalent	Colombia	COL	AMR	s4	38484.6	21392.1	27285.3	368183	395468	3848.46	2139.21	2728.53	36818.3	39546.8
9	bivalent/quadrivalent	Colombia	COL	AMR	s5	52460.2	32930	25200.9	630658	655859	5246.02	3293	2520.09	63065.8	65585.9
9	bivalent/quadrivalent	Comoros	COM	AFR	s1	4081.79	2878.66	3390.03	50086.4	53476.5	408.179	287.866	339.003	5008.64	5347.65
9	bivalent/quadrivalent	Comoros	COM	AFR	s2	5641.65	4187.77	4706.43	80898.7	85605.1	564.165	418.777	470.643	8089.87	8560.51
9	bivalent/quadrivalent	Comoros	COM	AFR	s3	4081.79	2878.66	1596.19	50086.4	51682.6	408.179	287.866	159.619	5008.64	5168.26
9	bivalent/quadrivalent	Comoros	COM	AFR	s4	3458.35	2827.68	2911.12	49229.2	52140.3	345.835	282.768	291.112	4922.92	5214.03
9	bivalent/quadrivalent	Comoros	COM	AFR	s5	4775.03	4020.51	2542.15	79421.4	81963.6	477.503	402.051	254.215	7942.14	8196.36
9	bivalent/quadrivalent	Cape Verde	CPV	AFR	s1	1382.77	718.297	1122.74	10668.4	11791.2	138.277	71.8297	112.274	1066.84	1179.12
9	bivalent/quadrivalent	Cape Verde	CPV	AFR	s2	2006.95	1122.96	1637.58	18707.9	20345.5	200.695	112.296	163.758	1870.79	2034.55
9	bivalent/quadrivalent	Cape Verde	CPV	AFR	s3	1382.77	718.297	440.252	10668.4	11108.7	138.277	71.8297	44.0252	1066.84	1110.87
9	bivalent/quadrivalent	Cape Verde	CPV	AFR	s4	1005.42	638.419	827.959	11818.4	12646.4	100.542	63.8419	82.7959	1181.84	1264.64
9	bivalent/quadrivalent	Cape Verde	CPV	AFR	s5	1215.51	795.438	591.241	18552.4	19143.6	121.551	79.5438	59.1241	1855.24	1914.36
9	bivalent/quadrivalent	Costa Rica	CRI	AMR	s1	2962.85	1778.15	2145.26	31078.7	33223.9	296.285	177.815	214.526	3107.87	3322.39
9	bivalent/quadrivalent	Costa Rica	CRI	AMR	s2	3613.69	2478.04	2721.65	48538.9	51260.6	361.369	247.804	272.165	4853.89	5126.06
9	bivalent/quadrivalent	Costa Rica	CRI	AMR	s3	2962.85	1778.15	1036.83	31078.7	32115.5	296.285	177.815	103.683	3107.87	3211.55
9	bivalent/quadrivalent	Costa Rica	CRI	AMR	s4	3225.69	2319.14	2465.87	39925.5	42391.4	322.569	231.914	246.587	3992.55	4239.14
9	bivalent/quadrivalent	Costa Rica	CRI	AMR	s5	4161.25	3469.91	2365.53	62999.1	65364.6	416.125	346.991	236.553	6299.91	6536.46
9	bivalent/quadrivalent	Cuba	CUB	AMR	s1	6991.65	3502.83	3849.75	76110.2	79959.9	699.165	350.283	384.975	7611.02	7995.99
9	bivalent/quadrivalent	Cuba	CUB	AMR	s2	8032.06	4458.54	4691.99	110480	115172	803.206	445.854	469.199	11048	11517.2
9	bivalent/quadrivalent	Cuba	CUB	AMR	s3	6991.65	3502.83	2175.55	76110.2	78285.7	699.165	350.283	217.555	7611.02	7828.57
9	bivalent/quadrivalent	Cuba	CUB	AMR	s4	6375.94	3303.86	3578.62	66947.4	70526	637.594	330.386	357.862	6694.74	7052.6
9	bivalent/quadrivalent	Cuba	CUB	AMR	s5	7505.48	4282.35	3560.44	99599.3	103160	750.548	428.235	356.044	9959.93	10316
9	bivalent/quadrivalent	Cyprus	CYP	EUR	s1	286.76	215.795	222.485	2357.44	2579.93	28.676	21.5795	22.2485	235.744	257.993
9	bivalent/quadrivalent	Cyprus	CYP	EUR	s2	365.144	333.948	303.417	4386.76	4690.18	36.5144	33.3948	30.3417	438.676	469.018
9	bivalent/quadrivalent	Cyprus	CYP	EUR	s3	286.76	215.795	117.441	2357.44	2474.88	28.676	21.5795	11.7441	235.744	247.488
9	bivalent/quadrivalent	Cyprus	CYP	EUR	s4	315.53	210.942	235.796	3105.26	3341.05	31.553	21.0942	23.5796	310.526	334.105
9	bivalent/quadrivalent	Cyprus	CYP	EUR	s5	356.387	311.598	215.731	5046.11	5261.84	35.6387	31.1598	21.5731	504.611	526.184
9	bivalent/quadrivalent	Czechia	CZE	EUR	s1	5727.11	1876.18	2537.74	36031.1	38568.9	572.711	187.618	253.774	3603.11	3856.89
9	bivalent/quadrivalent	Czechia	CZE	EUR	s2	6599.82	2494.37	3130.46	55200	58330.4	659.982	249.437	313.046	5520	5833.04
9	bivalent/quadrivalent	Czechia	CZE	EUR	s3	5727.11	1876.18	1393.62	36031.1	37424.7	572.711	187.618	139.362	3603.11	3742.47
9	bivalent/quadrivalent	Czechia	CZE	EUR	s4	4349.41	2398.39	2530.86	44779.3	47310.1	434.941	239.839	253.086	4477.93	4731.01
9	bivalent/quadrivalent	Czechia	CZE	EUR	s5	5126.37	3318.67	2677.01	69615.3	72292.3	512.637	331.867	267.701	6961.53	7229.23
9	bivalent/quadrivalent	Germany	DEU	EUR	s1	23057.8	6891.59	9806.66	126012	135818	2305.78	689.159	980.666	12601.2	13581.8
9	bivalent/quadrivalent	Germany	DEU	EUR	s2	29132.8	10610.4	13570.3	228982	242552	2913.28	1061.04	1357.03	22898.2	24255.2
9	bivalent/quadrivalent	Germany	DEU	EUR	s3	23057.8	6891.59	5351.85	126012	131364	2305.78	689.159	535.185	12601.2	13136.4
9	bivalent/quadrivalent	Germany	DEU	EUR	s4	21279.9	8565.47	10417.8	161688	172105	2127.99	856.547	1041.78	16168.8	17210.5
9	bivalent/quadrivalent	Germany	DEU	EUR	s5	25605.8	13342.8	12413.5	289890	302304	2560.58	1334.28	1241.35	28989	30230.4
9	bivalent/quadrivalent	Djibouti	DJI	EMR	s1	984.799	694.146	817.862	11131	11948.8	98.4799	69.4146	81.7862	1113.1	1194.88
9	bivalent/quadrivalent	Djibouti	DJI	EMR	s2	1591.8	1214.17	1331.18	23791.6	25122.7	159.18	121.417	133.118	2379.16	2512.27
9	bivalent/quadrivalent	Djibouti	DJI	EMR	s3	984.799	694.146	384.959	11131	11515.9	98.4799	69.4146	38.4959	1113.1	1151.59
9	bivalent/quadrivalent	Djibouti	DJI	EMR	s4	739.635	609.071	623.03	10640.8	11263.9	73.9635	60.9071	62.303	1064.08	1126.39
9	bivalent/quadrivalent	Djibouti	DJI	EMR	s5	1081.61	921.339	573.356	21411.9	21985.2	108.161	92.1339	57.3356	2141.19	2198.52
9	bivalent/quadrivalent	Denmark	DNK	EUR	s1	2220.63	649.85	935.857	12774.2	13710	222.063	64.985	93.5857	1277.42	1371
9	bivalent/quadrivalent	Denmark	DNK	EUR	s2	2540.96	897.294	1166.15	19176.2	20342.3	254.096	89.7294	116.615	1917.62	2034.23
9	bivalent/quadrivalent	Denmark	DNK	EUR	s3	2220.63	649.85	510	12774.2	13284.2	222.063	64.985	51	1277.42	1328.42
9	bivalent/quadrivalent	Denmark	DNK	EUR	s4	2456.06	842.304	1111.68	13315	14426.6	245.606	84.2304	111.168	1331.5	1442.66
9	bivalent/quadrivalent	Denmark	DNK	EUR	s5	2834.84	1304	1311.4	21808.9	23120.3	283.484	130.4	131.14	2180.89	2312.03
9	bivalent/quadrivalent	Dominican Republic	DOM	AMR	s1	20693.3	10634.4	14376.2	173401	187777	2079.84	1073.94	1446.66	18074.8	19521.5
9	bivalent/quadrivalent	Dominican Republic	DOM	AMR	s2	27990.3	16770.2	20256.8	322177	342434	2800.23	1678.21	2026.71	32310	34336.7
9	bivalent/quadrivalent	Dominican Republic	DOM	AMR	s3	20693.3	10634.4	6543.42	173401	179944	2079.84	1073.94	659.661	18074.8	18734.5
9	bivalent/quadrivalent	Dominican Republic	DOM	AMR	s4	12433.4	8537.63	9368.14	140502	149870	1243.34	873.245	943.438	15415.4	16358.9
9	bivalent/quadrivalent	Dominican Republic	DOM	AMR	s5	18290.4	13975.6	9740.09	260748	270488	1829.04	1399.48	974.761	26222.9	27197.7
9	bivalent/quadrivalent	Algeria	DZA	AFR	s1	32872.7	15647.7	26548	242028	268576	3287.27	1564.77	2654.8	24202.8	26857.6
9	bivalent/quadrivalent	Algeria	DZA	AFR	s2	44294.4	23599.5	36023.7	466019	502043	4429.44	2359.95	3602.37	46601.9	50204.3
9	bivalent/quadrivalent	Algeria	DZA	AFR	s3	32872.7	15647.7	9907.42	242028	251935	3287.27	1564.77	990.742	24202.8	25193.5
9	bivalent/quadrivalent	Algeria	DZA	AFR	s4	31857.3	24139.7	26625.5	386533	413159	3185.73	2413.97	2662.55	38653.3	41315.9
9	bivalent/quadrivalent	Algeria	DZA	AFR	s5	43130.1	34578.1	23876.6	725400	749276	4313.01	3457.81	2387.66	72540	74927.6
9	bivalent/quadrivalent	Ecuador	ECU	AMR	s1	43241	26575.9	35520.7	460674	496195	4324.1	2657.59	3552.07	46067.4	49619.5
9	bivalent/quadrivalent	Ecuador	ECU	AMR	s2	55200.4	36203.8	45572.7	696423	741995	5520.04	3620.38	4557.27	69642.3	74199.5
9	bivalent/quadrivalent	Ecuador	ECU	AMR	s3	43241	26575.9	15376.3	460674	476050	4324.1	2657.59	1537.63	46067.4	47605
9	bivalent/quadrivalent	Ecuador	ECU	AMR	s4	28803.9	18522.7	23743.3	297025	320768	2880.39	1852.27	2374.33	29702.5	32076.8
9	bivalent/quadrivalent	Ecuador	ECU	AMR	s5	38406.4	26894.7	19412.6	462060	481472	3840.64	2689.47	1941.26	46206	48147.2
9	bivalent/quadrivalent	Egypt	EGY	EMR	s1	21375.1	11321.1	17377.2	165103	182480	2137.51	1132.11	1737.72	16510.3	18248
9	bivalent/quadrivalent	Egypt	EGY	EMR	s2	28632.6	17177.8	23478.5	296853	320331	2863.26	1717.78	2347.85	29685.3	32033.1
9	bivalent/quadrivalent	Egypt	EGY	EMR	s3	21375.1	11321.1	6890.56	165103	171993	2137.51	1132.11	689.056	16510.3	17199.3
9	bivalent/quadrivalent	Egypt	EGY	EMR	s4	23034.2	17539	19259.9	234901	254161	2303.42	1753.9	1925.99	23490.1	25416.1
9	bivalent/quadrivalent	Egypt	EGY	EMR	s5	34339.6	28548.4	18988.5	445093	464082	3433.96	2854.84	1898.85	44509.3	46408.2
9	bivalent/quadrivalent	Eritrea	ERI	AFR	s1	5766.98	4696.98	4852.6	76931.6	81784.2	576.698	469.698	485.26	7693.16	8178.42
9	bivalent/quadrivalent	Eritrea	ERI	AFR	s2	7842.85	6784.69	6639.03	132946	139585	784.285	678.469	663.903	13294.6	13958.5
9	bivalent/quadrivalent	Eritrea	ERI	AFR	s3	5766.98	4696.98	2501.55	76931.6	79433.2	576.698	469.698	250.155	7693.16	7943.32
9	bivalent/quadrivalent	Eritrea	ERI	AFR	s4	4387.36	3907.77	3725.17	74252.2	77977.3	438.736	390.777	372.517	7425.22	7797.73
9	bivalent/quadrivalent	Eritrea	ERI	AFR	s5	5555.08	5025.25	3016.63	119025	122041	555.508	502.525	301.663	11902.5	12204.1
9	bivalent/quadrivalent	Spain	ESP	EUR	s1	11666.8	3974.61	5264.28	84052.1	89316.4	1178.71	397.461	529.316	8405.21	8934.53
9	bivalent/quadrivalent	Spain	ESP	EUR	s2	14660.4	6086.04	7291.84	155336	162628	1467.39	608.604	729.508	15533.6	16263.1
9	bivalent/quadrivalent	Spain	ESP	EUR	s3	11666.8	3974.61	2898.65	84052.1	86950.8	1178.71	397.461	291.251	8405.21	8696.47
9	bivalent/quadrivalent	Spain	ESP	EUR	s4	8264.66	3420.85	4104.44	67149.3	71253.7	826.466	342.085	410.444	6714.93	7125.37
9	bivalent/quadrivalent	Spain	ESP	EUR	s5	10780.6	5693.5	5081.69	129913	134995	1078.06	569.35	508.169	12991.3	13499.5
9	bivalent/quadrivalent	Estonia	EST	EUR	s1	984.97	322.437	674.816	6636.21	7311.03	98.497	32.2437	67.4816	663.621	731.103
9	bivalent/quadrivalent	Estonia	EST	EUR	s2	1104.8	430.076	774.703	10065.1	10839.8	110.48	43.0076	77.4703	1006.51	1083.98
9	bivalent/quadrivalent	Estonia	EST	EUR	s3	984.97	322.437	239.587	6636.21	6875.8	98.497	32.2437	23.9587	663.621	687.58
9	bivalent/quadrivalent	Estonia	EST	EUR	s4	1224.91	309.341	815.374	6292.45	7107.82	122.491	30.9341	81.5374	629.245	710.782
9	bivalent/quadrivalent	Estonia	EST	EUR	s5	1421.68	410.075	541.153	9575.16	10116.3	142.168	41.0075	54.1153	957.516	1011.63
9	bivalent/quadrivalent	Ethiopia	ETH	AFR	s1	197530	142760	164399	2.24217e+06	2.40657e+06	19753	14276	16439.9	224217	240657
9	bivalent/quadrivalent	Ethiopia	ETH	AFR	s2	373044	300287	313542	6.29128e+06	6.60482e+06	37304.4	30028.7	31354.2	629128	660482
9	bivalent/quadrivalent	Ethiopia	ETH	AFR	s3	197530	142760	78595.1	2.24217e+06	2.32077e+06	19753	14276	7859.51	224217	232077
9	bivalent/quadrivalent	Ethiopia	ETH	AFR	s4	141469	116949	119211	1.98826e+06	2.10747e+06	14146.9	11694.9	11921.1	198826	210747
9	bivalent/quadrivalent	Ethiopia	ETH	AFR	s5	251170	217979	134101	5.2223e+06	5.3564e+06	25117	21797.9	13410.1	522230	535640
9	bivalent/quadrivalent	Finland	FIN	EUR	s1	870.508	340.873	420.263	7066.45	7486.71	87.0508	34.0873	42.0263	706.645	748.671
9	bivalent/quadrivalent	Finland	FIN	EUR	s2	993.468	459.769	523.489	10337.8	10861.3	99.3468	45.9769	52.3489	1033.78	1086.13
9	bivalent/quadrivalent	Finland	FIN	EUR	s3	870.508	340.873	233.612	7066.45	7300.06	87.0508	34.0873	23.3612	706.645	730.006
9	bivalent/quadrivalent	Finland	FIN	EUR	s4	1088.34	395.803	506.6	6506.59	7013.19	108.834	39.5803	50.66	650.659	701.319
9	bivalent/quadrivalent	Finland	FIN	EUR	s5	1313.95	587.583	585.857	10354.6	10940.5	131.395	58.7583	58.5857	1035.46	1094.05
9	bivalent/quadrivalent	Fiji	FJI	WPR	s1	2364.06	1578.81	1766.11	28119.5	29885.6	236.406	157.881	176.611	2811.95	2988.56
9	bivalent/quadrivalent	Fiji	FJI	WPR	s2	2630.99	1853.34	1998.25	37122	39120.2	263.099	185.334	199.825	3712.2	3912.02
9	bivalent/quadrivalent	Fiji	FJI	WPR	s3	2364.06	1578.81	889.879	28119.5	29009.3	236.406	157.881	88.9879	2811.95	2900.93
9	bivalent/quadrivalent	Fiji	FJI	WPR	s4	1669.21	1558.47	1397.87	27421.9	28819.8	166.921	155.847	139.787	2742.19	2881.98
9	bivalent/quadrivalent	Fiji	FJI	WPR	s5	1879.4	1936.29	1224.07	36447.4	37671.4	187.94	193.629	122.407	3644.74	3767.14
9	bivalent/quadrivalent	France	FRA	EUR	s1	20179.4	9049.78	10453.9	188444	198898	2017.94	904.978	1045.39	18844.4	19889.8
9	bivalent/quadrivalent	France	FRA	EUR	s2	22863	11546	12645.6	262110	274756	2286.3	1154.6	1264.56	26211	27475.6
9	bivalent/quadrivalent	France	FRA	EUR	s3	20179.4	9049.78	5864.42	188444	194309	2017.94	904.978	586.442	18844.4	19430.9
9	bivalent/quadrivalent	France	FRA	EUR	s4	20775.8	10602.4	11559.7	223960	235519	2077.58	1060.24	1155.97	22396	23551.9
9	bivalent/quadrivalent	France	FRA	EUR	s5	23570.7	13799.9	11735.4	310252	321988	2357.07	1379.99	1173.54	31025.2	32198.8
9	bivalent/quadrivalent	Gabon	GAB	AFR	s1	3415.68	1535.67	2749.48	28922.7	31672.2	341.568	153.567	274.948	2892.27	3167.22
9	bivalent/quadrivalent	Gabon	GAB	AFR	s2	4653.16	2189.83	3755.38	47386.7	51142.1	465.316	218.983	375.538	4738.67	5114.21
9	bivalent/quadrivalent	Gabon	GAB	AFR	s3	3415.68	1535.67	994.152	28922.7	29916.9	341.568	153.567	99.4152	2892.27	2991.69
9	bivalent/quadrivalent	Gabon	GAB	AFR	s4	3641.28	2657.91	3033.16	44478.2	47511.4	364.128	265.791	303.316	4447.82	4751.14
9	bivalent/quadrivalent	Gabon	GAB	AFR	s5	5269.53	4188.3	2876.11	76398.4	79274.5	526.953	418.83	287.611	7639.84	7927.45
9	bivalent/quadrivalent	United Kingdom	GBR	EUR	s1	18035.8	6800.36	8544.82	138891	147436	1803.58	680.036	854.482	13889.1	14743.6
9	bivalent/quadrivalent	United Kingdom	GBR	EUR	s2	21322.1	10063.7	11356.8	233450	244807	2132.21	1006.37	1135.68	23345	24480.7
9	bivalent/quadrivalent	United Kingdom	GBR	EUR	s3	18035.8	6800.36	4737.64	138891	143629	1803.58	680.036	473.764	13889.1	14362.9
9	bivalent/quadrivalent	United Kingdom	GBR	EUR	s4	21887.9	6557.22	9318.56	134039	143358	2188.79	655.722	931.856	13403.9	14335.8
9	bivalent/quadrivalent	United Kingdom	GBR	EUR	s5	25599.9	10011.1	11330.5	225928	237259	2559.99	1001.11	1133.05	22592.8	23725.9
9	bivalent/quadrivalent	Georgia	GEO	EUR	s1	2665.83	1280.95	1821.76	28720.4	30542.2	266.583	128.095	182.176	2872.04	3054.22
9	bivalent/quadrivalent	Georgia	GEO	EUR	s2	3062.24	1624.05	2144.54	42276	44420.5	306.224	162.405	214.454	4227.6	4442.05
9	bivalent/quadrivalent	Georgia	GEO	EUR	s3	2665.83	1280.95	808.139	28720.4	29528.6	266.583	128.095	80.8139	2872.04	2952.86
9	bivalent/quadrivalent	Georgia	GEO	EUR	s4	2099.76	1320.93	1540.99	26844.9	28385.9	209.976	132.093	154.099	2684.49	2838.59
9	bivalent/quadrivalent	Georgia	GEO	EUR	s5	2566.54	1731.71	1318.58	40858.1	42176.7	256.654	173.171	131.858	4085.81	4217.67
9	bivalent/quadrivalent	Ghana	GHA	AFR	s1	91822.3	53524.9	75137.5	748346	823483	9182.23	5352.49	7513.75	74834.6	82348.3
9	bivalent/quadrivalent	Ghana	GHA	AFR	s2	136784	84760.6	112432	1.3058e+06	1.41824e+06	13678.4	8476.06	11243.2	130580	141824
9	bivalent/quadrivalent	Ghana	GHA	AFR	s3	91822.3	53524.9	31513.8	748346	779860	9182.23	5352.49	3151.38	74834.6	77986
9	bivalent/quadrivalent	Ghana	GHA	AFR	s4	82764.5	59877.5	68888.8	927127	996016	8276.45	5987.75	6888.88	92712.7	99601.6
9	bivalent/quadrivalent	Ghana	GHA	AFR	s5	112786	83883.2	57215.5	1.54257e+06	1.59979e+06	11278.6	8388.32	5721.55	154257	159979
9	bivalent/quadrivalent	Guinea	GIN	AFR	s1	37661.6	28883.5	31511.1	405112	436623	3766.16	2888.35	3151.11	40511.2	43662.3
9	bivalent/quadrivalent	Guinea	GIN	AFR	s2	65892.5	54295.9	55507.9	852430	907938	6589.25	5429.59	5550.79	85243	90793.8
9	bivalent/quadrivalent	Guinea	GIN	AFR	s3	37661.6	28883.5	15636.2	405112	420748	3766.16	2888.35	1563.62	40511.2	42074.8
9	bivalent/quadrivalent	Guinea	GIN	AFR	s4	43873.4	39110.6	37254.8	620054	657309	4387.34	3911.06	3725.48	62005.4	65730.9
9	bivalent/quadrivalent	Guinea	GIN	AFR	s5	73523.4	67437.4	40144.2	1.23904e+06	1.27919e+06	7352.34	6743.74	4014.42	123904	127919
9	bivalent/quadrivalent	Gambia	GMB	AFR	s1	7604.87	5690.52	6348.75	52061.6	58410.3	760.487	569.052	634.875	5206.16	5841.03
9	bivalent/quadrivalent	Gambia	GMB	AFR	s2	14480.5	11363.8	12141.5	111020	123161	1448.05	1136.38	1214.15	11102	12316.1
9	bivalent/quadrivalent	Gambia	GMB	AFR	s3	7604.87	5690.52	3101.88	52061.6	55163.5	760.487	569.052	310.188	5206.16	5516.35
9	bivalent/quadrivalent	Gambia	GMB	AFR	s4	6086.58	5183.1	5144.11	91488.7	96632.8	608.658	518.31	514.411	9148.87	9663.28
9	bivalent/quadrivalent	Gambia	GMB	AFR	s5	8763.32	7896.7	4772.73	147848	152621	876.332	789.67	477.273	14784.8	15262.1
9	bivalent/quadrivalent	Guinea-Bissau	GNB	AFR	s1	3852.14	2940.53	3221.68	40282.2	43503.9	385.214	294.053	322.168	4028.22	4350.39
9	bivalent/quadrivalent	Guinea-Bissau	GNB	AFR	s2	7390.27	6077.44	6224.35	89455.4	95679.7	739.027	607.744	622.435	8945.54	9567.97
9	bivalent/quadrivalent	Guinea-Bissau	GNB	AFR	s3	3852.14	2940.53	1593.93	40282.2	41876.1	385.214	294.053	159.393	4028.22	4187.61
9	bivalent/quadrivalent	Guinea-Bissau	GNB	AFR	s4	4170.71	3690.72	3538.81	55954.8	59493.6	417.071	369.072	353.881	5595.48	5949.36
9	bivalent/quadrivalent	Guinea-Bissau	GNB	AFR	s5	7511.49	6830.43	4093.83	119055	123149	751.149	683.043	409.383	11905.5	12314.9
9	bivalent/quadrivalent	Equatorial Guinea	GNQ	AFR	s1	2063.81	1218.69	1690.37	20703.7	22394.1	206.381	121.869	169.037	2070.37	2239.41
9	bivalent/quadrivalent	Equatorial Guinea	GNQ	AFR	s2	3218.03	2011.73	2646.87	38497.3	41144.2	321.803	201.173	264.687	3849.73	4114.42
9	bivalent/quadrivalent	Equatorial Guinea	GNQ	AFR	s3	2063.81	1218.69	714.433	20703.7	21418.1	206.381	121.869	71.4433	2070.37	2141.81
9	bivalent/quadrivalent	Equatorial Guinea	GNQ	AFR	s4	2247.2	1436.72	1851.54	25416.2	27267.8	224.72	143.672	185.154	2541.62	2726.78
9	bivalent/quadrivalent	Equatorial Guinea	GNQ	AFR	s5	3556.4	2372.67	1711	46771.2	48482.2	355.64	237.267	171.1	4677.12	4848.22
9	bivalent/quadrivalent	Greece	GRC	EUR	s1	1751.03	923.95	993.095	18294.6	19287.7	175.103	92.395	99.3095	1829.46	1928.77
9	bivalent/quadrivalent	Greece	GRC	EUR	s2	2022.02	1253.85	1262.67	27911.4	29174.1	202.202	125.385	126.267	2791.14	2917.41
9	bivalent/quadrivalent	Greece	GRC	EUR	s3	1751.03	923.95	563.114	18294.6	18857.7	175.103	92.395	56.3114	1829.46	1885.77
9	bivalent/quadrivalent	Greece	GRC	EUR	s4	2835.25	1132.63	1382.69	20650.3	22032.9	283.525	113.263	138.269	2065.03	2203.29
9	bivalent/quadrivalent	Greece	GRC	EUR	s5	3408.04	1704.26	1566.1	32930	34496.1	340.804	170.426	156.61	3293	3449.61
9	bivalent/quadrivalent	Guatemala	GTM	AMR	s1	24075.8	16707.4	19968.3	376871	396839	2407.58	1670.74	1996.83	37687.1	39683.9
9	bivalent/quadrivalent	Guatemala	GTM	AMR	s2	29092.4	23211.4	24431.4	597753	622185	2909.24	2321.14	2443.14	59775.3	62218.5
9	bivalent/quadrivalent	Guatemala	GTM	AMR	s3	24075.8	16707.4	9308.49	376871	386179	2407.58	1670.74	930.849	37687.1	38617.9
9	bivalent/quadrivalent	Guatemala	GTM	AMR	s4	30800.2	19665.4	25374.7	342134	367509	3080.02	1966.54	2537.47	34213.4	36750.9
9	bivalent/quadrivalent	Guatemala	GTM	AMR	s5	44790.9	30990.7	21961.6	605166	627128	4479.09	3099.07	2196.16	60516.6	62712.8
9	bivalent/quadrivalent	Guyana	GUY	AMR	s1	2257.39	1268.69	1605.2	21310.8	22916	225.739	126.869	160.52	2131.08	2291.6
9	bivalent/quadrivalent	Guyana	GUY	AMR	s2	2917.46	1814.42	2133.98	34362.8	36496.8	291.746	181.442	213.398	3436.28	3649.68
9	bivalent/quadrivalent	Guyana	GUY	AMR	s3	2257.39	1268.69	756.289	21310.8	22067.1	225.739	126.869	75.6289	2131.08	2206.71
9	bivalent/quadrivalent	Guyana	GUY	AMR	s4	1639.55	995.569	1191.06	16833.7	18024.7	163.955	99.5569	119.106	1683.37	1802.47
9	bivalent/quadrivalent	Guyana	GUY	AMR	s5	2132.23	1401.2	1029.79	27068.5	28098.2	213.223	140.12	102.979	2706.85	2809.82
9	bivalent/quadrivalent	Honduras	HND	AMR	s1	16539.8	9986.4	11996.1	197405	209401	1653.98	998.64	1199.61	19740.5	20940.1
9	bivalent/quadrivalent	Honduras	HND	AMR	s2	20441.9	14664.6	15615.8	342481	358097	2044.19	1466.46	1561.58	34248.1	35809.7
9	bivalent/quadrivalent	Honduras	HND	AMR	s3	16539.8	9986.4	5811.49	197405	203216	1653.98	998.64	581.149	19740.5	20321.6
9	bivalent/quadrivalent	Honduras	HND	AMR	s4	12608.6	8719.28	9521.02	173473	182994	1260.86	871.928	952.102	17347.3	18299.4
9	bivalent/quadrivalent	Honduras	HND	AMR	s5	16890.1	11544.1	8257.82	294951	303209	1689.01	1154.41	825.782	29495.1	30320.9
9	bivalent/quadrivalent	Croatia	HRV	EUR	s1	1426.21	614.444	723.245	11888.6	12611.8	142.621	61.4444	72.3245	1188.86	1261.18
9	bivalent/quadrivalent	Croatia	HRV	EUR	s2	1681.21	844.926	927.346	18860.3	19787.6	168.121	84.4926	92.7346	1886.03	1978.76
9	bivalent/quadrivalent	Croatia	HRV	EUR	s3	1426.21	614.444	404.634	11888.6	12293.2	142.621	61.4444	40.4634	1188.86	1229.32
9	bivalent/quadrivalent	Croatia	HRV	EUR	s4	1191.63	756.159	754.811	13588	14342.8	119.163	75.6159	75.4811	1358.8	1434.28
9	bivalent/quadrivalent	Croatia	HRV	EUR	s5	1451.73	1121.49	810.177	22433.2	23243.4	145.173	112.149	81.0177	2243.32	2324.34
9	bivalent/quadrivalent	Haiti	HTI	AMR	s1	17569.1	13700.8	14722.6	147315	162037	1788.02	1382.52	1497.15	15523.8	17020.9
9	bivalent/quadrivalent	Haiti	HTI	AMR	s2	30027	28415.8	25662.1	343702	369364	3006.42	2843.06	2569.18	34473.7	37042.9
9	bivalent/quadrivalent	Haiti	HTI	AMR	s3	17569.1	13700.8	7382.92	147315	154697	1788.02	1382.52	746.742	15523.8	16270.5
9	bivalent/quadrivalent	Haiti	HTI	AMR	s4	12766	10125.9	10714.7	158183	168898	1276.6	1017.2	1071.93	16106	17177.9
9	bivalent/quadrivalent	Haiti	HTI	AMR	s5	19765.6	16534.4	10364.1	292547	302911	1976.56	1654.71	1036.91	29342.7	30379.6
9	bivalent/quadrivalent	Hungary	HUN	EUR	s1	5285.78	2053.27	3705.32	46331	50036.4	528.578	205.327	370.532	4633.1	5003.64
9	bivalent/quadrivalent	Hungary	HUN	EUR	s2	5847.47	2600.85	4184.7	67407.1	71591.8	584.747	260.085	418.47	6740.71	7159.18
9	bivalent/quadrivalent	Hungary	HUN	EUR	s3	5285.78	2053.27	1412.04	46331	47743.1	528.578	205.327	141.204	4633.1	4774.31
9	bivalent/quadrivalent	Hungary	HUN	EUR	s4	5744.18	2146.48	4004.59	42592.3	46596.9	574.418	214.648	400.459	4259.23	4659.69
9	bivalent/quadrivalent	Hungary	HUN	EUR	s5	6604.57	2811.35	2854.75	64851.8	67706.5	660.457	281.135	285.475	6485.18	6770.65
9	bivalent/quadrivalent	Indonesia	IDN	SEAR	s1	293705	160979	207460	2.6223e+06	2.82976e+06	29370.5	16097.9	20746	262230	282976
9	bivalent/quadrivalent	Indonesia	IDN	SEAR	s2	385162	237561	281055	4.71435e+06	4.99541e+06	38516.2	23756.1	28105.5	471435	499541
9	bivalent/quadrivalent	Indonesia	IDN	SEAR	s3	293705	160979	96800.4	2.6223e+06	2.7191e+06	29370.5	16097.9	9680.04	262230	271910
9	bivalent/quadrivalent	Indonesia	IDN	SEAR	s4	403584	277555	304232	4.47426e+06	4.77849e+06	40687.7	27923.9	30651.7	459105	489757
9	bivalent/quadrivalent	Indonesia	IDN	SEAR	s5	520497	409341	282108	8.06653e+06	8.34864e+06	52079.8	40949.2	28225.1	807791	836017
9	bivalent/quadrivalent	India	IND	SEAR	s1	1.5172e+06	962259	1.2493e+06	1.73274e+07	1.85767e+07	151720	96225.9	124930	1.73274e+06	1.85767e+06
9	bivalent/quadrivalent	India	IND	SEAR	s2	1.9424e+06	1.42267e+06	1.61849e+06	3.07775e+07	3.2396e+07	194240	142267	161849	3.07775e+06	3.2396e+06
9	bivalent/quadrivalent	India	IND	SEAR	s3	1.5172e+06	962259	551162	1.73274e+07	1.78785e+07	151720	96225.9	55116.2	1.73274e+06	1.78785e+06
9	bivalent/quadrivalent	India	IND	SEAR	s4	1.09362e+06	728067	903956	1.28294e+07	1.37334e+07	109415	72833.2	90438.7	1.28465e+06	1.37509e+06
9	bivalent/quadrivalent	India	IND	SEAR	s5	1.5578e+06	1.10955e+06	780138	2.30956e+07	2.38758e+07	155794	110962	78018.3	2.31009e+06	2.38811e+06
9	bivalent/quadrivalent	Ireland	IRL	EUR	s1	2942.43	962.491	1302.93	21228.8	22531.7	294.243	96.2491	130.293	2122.88	2253.17
9	bivalent/quadrivalent	Ireland	IRL	EUR	s2	3484.03	1334.89	1663.8	35375.1	37038.9	348.403	133.489	166.38	3537.51	3703.89
9	bivalent/quadrivalent	Ireland	IRL	EUR	s3	2942.43	962.491	715.439	21228.8	21944.2	294.243	96.2491	71.5439	2122.88	2194.42
9	bivalent/quadrivalent	Ireland	IRL	EUR	s4	2560.58	896.343	1170.27	18337.6	19507.9	256.058	89.6343	117.027	1833.76	1950.79
9	bivalent/quadrivalent	Ireland	IRL	EUR	s5	3011.93	1290.12	1360.21	31639.8	33000	301.193	129.012	136.021	3163.98	3300
9	bivalent/quadrivalent	Iran	IRN	EMR	s1	16886.2	8581.66	11698.6	131306	143004	1688.62	858.166	1169.86	13130.6	14300.4
9	bivalent/quadrivalent	Iran	IRN	EMR	s2	23024.3	13206.6	16462.9	244766	261228	2302.43	1320.66	1646.29	24476.6	26122.8
9	bivalent/quadrivalent	Iran	IRN	EMR	s3	16886.2	8581.66	5301.95	131306	136608	1688.62	858.166	530.195	13130.6	13660.8
9	bivalent/quadrivalent	Iran	IRN	EMR	s4	14591.9	10171.7	11046.2	138094	149140	1459.19	1017.17	1104.62	13809.4	14914
9	bivalent/quadrivalent	Iran	IRN	EMR	s5	21966.2	17110.6	11929.9	277408	289337	2196.62	1711.06	1192.99	27740.8	28933.7
9	bivalent/quadrivalent	Iraq	IRQ	EMR	s1	11396.1	6978.96	9358.9	107825	117183	1139.61	697.896	935.89	10782.5	11718.3
9	bivalent/quadrivalent	Iraq	IRQ	EMR	s2	14564	9766.59	12045.3	174817	186863	1456.4	976.659	1204.53	17481.7	18686.3
9	bivalent/quadrivalent	Iraq	IRQ	EMR	s3	11396.1	6978.96	4042.59	107825	111867	1139.61	697.896	404.259	10782.5	11186.7
9	bivalent/quadrivalent	Iraq	IRQ	EMR	s4	7336.24	5453.88	6120.93	103569	109690	733.624	545.388	612.093	10356.9	10969
9	bivalent/quadrivalent	Iraq	IRQ	EMR	s5	9329.38	7034.13	4891.21	155222	160113	932.938	703.413	489.121	15522.2	16011.3
9	bivalent/quadrivalent	Iceland	ISL	EUR	s1	73.5027	21.1928	30.7802	148.92	179.7	7.35027	2.11928	3.07802	14.892	17.97
9	bivalent/quadrivalent	Iceland	ISL	EUR	s2	75.3921	51.2984	49.8991	532.803	582.702	7.53921	5.12984	4.98991	53.2803	58.2702
9	bivalent/quadrivalent	Iceland	ISL	EUR	s3	73.5027	21.1928	16.7569	148.92	165.677	7.35027	2.11928	1.67569	14.892	16.5677
9	bivalent/quadrivalent	Iceland	ISL	EUR	s4	136.057	43.4375	59.5849	1136.38	1195.97	13.6057	4.34375	5.95849	113.638	119.597
9	bivalent/quadrivalent	Iceland	ISL	EUR	s5	181.882	46.9261	64.0401	1751.47	1815.51	18.1882	4.69261	6.40401	175.147	181.551
9	bivalent/quadrivalent	Israel	ISR	EUR	s1	3438.42	2510.22	2381.55	49156.8	51538.3	343.842	251.022	238.155	4915.68	5153.83
9	bivalent/quadrivalent	Israel	ISR	EUR	s2	4007.59	3272.88	2991.01	71669.1	74660.1	400.759	327.288	299.101	7166.91	7466.01
9	bivalent/quadrivalent	Israel	ISR	EUR	s3	3438.42	2510.22	1377.96	49156.8	50534.7	343.842	251.022	137.796	4915.68	5053.47
9	bivalent/quadrivalent	Israel	ISR	EUR	s4	3757.05	2556.72	2486.86	45449.2	47936	375.705	255.672	248.686	4544.92	4793.6
9	bivalent/quadrivalent	Israel	ISR	EUR	s5	4400.12	3487.55	2535.16	68546.5	71081.6	440.012	348.755	253.516	6854.65	7108.16
9	bivalent/quadrivalent	Italy	ITA	EUR	s1	12956.2	4748.6	6053.63	95354.1	101408	1295.62	474.86	605.363	9535.41	10140.8
9	bivalent/quadrivalent	Italy	ITA	EUR	s2	14620.6	6253.59	7386.16	138721	146107	1462.06	625.359	738.616	13872.1	14610.7
9	bivalent/quadrivalent	Italy	ITA	EUR	s3	12956.2	4748.6	3349.94	95354.1	98704	1295.62	474.86	334.994	9535.41	9870.4
9	bivalent/quadrivalent	Italy	ITA	EUR	s4	13538.9	4320.15	5927.83	92409.8	98337.7	1353.89	432.015	592.783	9240.98	9833.77
9	bivalent/quadrivalent	Italy	ITA	EUR	s5	15025.7	5556.27	6225.59	131748	137973	1502.57	555.627	622.559	13174.8	13797.3
9	bivalent/quadrivalent	Jamaica	JAM	AMR	s1	4073.86	2288.63	2896.54	43982.7	46879.2	407.386	228.863	289.654	4398.27	4687.92
9	bivalent/quadrivalent	Jamaica	JAM	AMR	s2	4951.05	3046.81	3610.46	64562.8	68173.2	495.105	304.681	361.046	6456.28	6817.32
9	bivalent/quadrivalent	Jamaica	JAM	AMR	s3	4073.86	2288.63	1364.49	43982.7	45347.1	407.386	228.863	136.449	4398.27	4534.71
9	bivalent/quadrivalent	Jamaica	JAM	AMR	s4	4540.71	3807.78	3655.81	73684	77339.8	454.071	380.778	365.581	7368.4	7733.98
9	bivalent/quadrivalent	Jamaica	JAM	AMR	s5	5533.82	4984.45	3292.97	107854	111147	553.382	498.445	329.297	10785.4	11114.7
9	bivalent/quadrivalent	Jordan	JOR	EMR	s1	1964.47	1042.09	1375.83	17663.4	19039.2	196.447	104.209	137.583	1766.34	1903.92
9	bivalent/quadrivalent	Jordan	JOR	EMR	s2	2489.21	1505.88	1806.39	29036.5	30842.9	248.921	150.588	180.639	2903.65	3084.29
9	bivalent/quadrivalent	Jordan	JOR	EMR	s3	1964.47	1042.09	633.912	17663.4	18297.3	196.447	104.209	63.3912	1766.34	1829.73
9	bivalent/quadrivalent	Jordan	JOR	EMR	s4	2721.63	1836.99	2039.82	30762.9	32802.7	272.163	183.699	203.982	3076.29	3280.27
9	bivalent/quadrivalent	Jordan	JOR	EMR	s5	3763.25	2513.8	1870.63	50366.6	52237.2	376.325	251.38	187.063	5036.66	5223.72
9	bivalent/quadrivalent	Japan	JPN	WPR	s1	40297.6	15976.8	19577.1	374460	394037	4029.76	1597.68	1957.71	37446	39403.7
9	bivalent/quadrivalent	Japan	JPN	WPR	s2	45396.5	19969.1	23276	506050	529326	4539.65	1996.91	2327.6	50605	52932.6
9	bivalent/quadrivalent	Japan	JPN	WPR	s3	40297.6	15976.8	10891.5	374460	385351	4029.76	1597.68	1089.15	37446	38535.1
9	bivalent/quadrivalent	Japan	JPN	WPR	s4	55237.9	16896	23732.6	365260	388992	5534.84	1689.6	2375.91	36526	38901.9
9	bivalent/quadrivalent	Japan	JPN	WPR	s5	61030.5	22109	28170.6	504066	532237	6104.28	2210.9	2855.78	50406.6	53262.4
9	bivalent/quadrivalent	Kazakhstan	KAZ	EUR	s1	35802.9	14560.5	25267.4	278188	303455	3580.29	1456.05	2526.74	27818.8	30345.5
9	bivalent/quadrivalent	Kazakhstan	KAZ	EUR	s2	46345.6	22985.3	33783.5	522884	556668	4634.56	2298.53	3378.35	52288.4	55666.8
9	bivalent/quadrivalent	Kazakhstan	KAZ	EUR	s3	35802.9	14560.5	9819.71	278188	288008	3580.29	1456.05	981.971	27818.8	28800.8
9	bivalent/quadrivalent	Kazakhstan	KAZ	EUR	s4	20446.3	10386.5	14968.3	224297	239266	2058.23	1038.65	1504.98	22429.7	23934.7
9	bivalent/quadrivalent	Kazakhstan	KAZ	EUR	s5	25771.6	14364.4	12280.9	391274	403555	2578.97	1436.44	1228.56	39127.4	40356
9	bivalent/quadrivalent	Kenya	KEN	AFR	s1	164139	96496.4	134395	1.58349e+06	1.71788e+06	16413.9	9649.64	13439.5	158349	171788
9	bivalent/quadrivalent	Kenya	KEN	AFR	s2	258016	163772	212469	3.17583e+06	3.38829e+06	25801.6	16377.2	21246.9	317583	338829
9	bivalent/quadrivalent	Kenya	KEN	AFR	s3	164139	96496.4	56652.7	1.58349e+06	1.64014e+06	16413.9	9649.64	5665.27	158349	164014
9	bivalent/quadrivalent	Kenya	KEN	AFR	s4	137051	97989.1	113957	1.70235e+06	1.8163e+06	13705.1	9798.91	11395.7	170235	181630
9	bivalent/quadrivalent	Kenya	KEN	AFR	s5	208212	157164	105531	3.31662e+06	3.42215e+06	20821.2	15716.4	10553.1	331662	342215
9	bivalent/quadrivalent	Kyrgyzstan	KGZ	EUR	s1	11686.8	6595.05	8319.48	126033	134352	1168.68	659.505	831.948	12603.3	13435.2
9	bivalent/quadrivalent	Kyrgyzstan	KGZ	EUR	s2	14608	9675.65	10885.9	220130	231016	1460.8	967.565	1088.59	22013	23101.6
9	bivalent/quadrivalent	Kyrgyzstan	KGZ	EUR	s3	11686.8	6595.05	3925.93	126033	129959	1168.68	659.505	392.593	12603.3	12995.9
9	bivalent/quadrivalent	Kyrgyzstan	KGZ	EUR	s4	10766.4	6375.94	7766.33	123185	130952	1076.64	637.594	776.633	12318.5	13095.2
9	bivalent/quadrivalent	Kyrgyzstan	KGZ	EUR	s5	13918.3	8961.76	6735.24	212692	219428	1391.83	896.176	673.524	21269.2	21942.8
9	bivalent/quadrivalent	Cambodia	KHM	WPR	s1	26839.1	17272.3	19828.9	257689	277517	2683.91	1727.23	1982.89	25768.9	27751.7
9	bivalent/quadrivalent	Cambodia	KHM	WPR	s2	39808.7	29292.8	30660.1	525458	556118	3980.87	2929.28	3066.01	52545.8	55611.8
9	bivalent/quadrivalent	Cambodia	KHM	WPR	s3	26839.1	17272.3	9847.78	257689	267536	2683.91	1727.23	984.778	25768.9	26753.6
9	bivalent/quadrivalent	Cambodia	KHM	WPR	s4	15726.3	13152.4	12649.5	194644	207294	1572.63	1315.24	1264.95	19464.4	20729.4
9	bivalent/quadrivalent	Cambodia	KHM	WPR	s5	24019.1	22854.1	13995.4	400239	414234	2401.91	2285.41	1399.54	40023.9	41423.4
9	bivalent/quadrivalent	South Korea	KOR	WPR	s1	13221	4886.09	8536.17	77336.4	85872.5	1322.1	488.609	853.617	7733.64	8587.25
9	bivalent/quadrivalent	South Korea	KOR	WPR	s2	20905.5	11246.9	14694.8	211207	225901	2090.55	1124.69	1469.48	21120.7	22590.1
9	bivalent/quadrivalent	South Korea	KOR	WPR	s3	13221	4886.09	3434.21	77336.4	80770.6	1322.1	488.609	343.421	7733.64	8077.06
9	bivalent/quadrivalent	South Korea	KOR	WPR	s4	11686.1	3673.45	7325.72	60229.7	67555.5	1168.61	367.345	732.572	6022.97	6755.55
9	bivalent/quadrivalent	South Korea	KOR	WPR	s5	19145.7	9477.28	9228.96	164343	173572	1914.57	947.728	922.896	16434.3	17357.2
9	bivalent/quadrivalent	Kuwait	KWT	EMR	s1	1103.16	602.613	778.532	11928.1	12706.6	110.316	60.2613	77.8532	1192.81	1270.66
9	bivalent/quadrivalent	Kuwait	KWT	EMR	s2	1250.29	655.603	873.055	15482.4	16355.5	125.029	65.5603	87.3055	1548.24	1635.55
9	bivalent/quadrivalent	Kuwait	KWT	EMR	s3	1103.16	602.613	362.792	11928.1	12290.9	110.316	60.2613	36.2792	1192.81	1229.09
9	bivalent/quadrivalent	Kuwait	KWT	EMR	s4	907.979	685.333	705.163	12903.1	13608.3	90.7979	68.5333	70.5163	1290.31	1360.83
9	bivalent/quadrivalent	Kuwait	KWT	EMR	s5	997.449	768.969	551.121	16962.6	17513.7	99.7449	76.8969	55.1121	1696.26	1751.37
9	bivalent/quadrivalent	Laos	LAO	WPR	s1	5628.71	3747.66	4201.13	61452.3	65653.4	562.871	374.766	420.113	6145.23	6565.34
9	bivalent/quadrivalent	Laos	LAO	WPR	s2	8151.34	6305.6	6382.6	124461	130843	815.134	630.56	638.26	12446.1	13084.3
9	bivalent/quadrivalent	Laos	LAO	WPR	s3	5628.71	3747.66	2114.29	61452.3	63566.6	562.871	374.766	211.429	6145.23	6356.66
9	bivalent/quadrivalent	Laos	LAO	WPR	s4	5471.39	3737.95	4116.02	56132.3	60248.3	547.139	373.795	411.602	5613.23	6024.83
9	bivalent/quadrivalent	Laos	LAO	WPR	s5	8372.73	6649.76	4406.28	119537	123943	837.273	664.976	440.628	11953.7	12394.3
9	bivalent/quadrivalent	Lebanon	LBN	EMR	s1	2104.05	992.91	1431.7	15745.8	17177.5	210.405	99.291	143.17	1574.58	1717.75
9	bivalent/quadrivalent	Lebanon	LBN	EMR	s2	2796.15	1518.13	1970.16	28952.1	30922.2	279.615	151.813	197.016	2895.21	3092.22
9	bivalent/quadrivalent	Lebanon	LBN	EMR	s3	2104.05	992.91	630.756	15745.8	16376.5	210.405	99.291	63.0756	1574.58	1637.65
9	bivalent/quadrivalent	Lebanon	LBN	EMR	s4	2882.91	2121.07	2220.28	33707.6	35927.9	288.291	212.107	222.028	3370.76	3592.79
9	bivalent/quadrivalent	Lebanon	LBN	EMR	s5	4748.52	3805.73	2595.24	63868.6	66463.9	474.852	380.573	259.524	6386.86	6646.39
9	bivalent/quadrivalent	Liberia	LBR	AFR	s1	10843.2	8975.07	9138.32	130169	139307	1084.32	897.507	913.832	13016.9	13930.7
9	bivalent/quadrivalent	Liberia	LBR	AFR	s2	19411.6	17431.7	16496	288623	305119	1941.16	1743.17	1649.6	28862.3	30511.9
9	bivalent/quadrivalent	Liberia	LBR	AFR	s3	10843.2	8975.07	4759.66	130169	134929	1084.32	897.507	475.966	13016.9	13492.9
9	bivalent/quadrivalent	Liberia	LBR	AFR	s4	13376.6	11818.4	11348.1	181293	192641	1337.66	1181.84	1134.81	18129.3	19264.1
9	bivalent/quadrivalent	Liberia	LBR	AFR	s5	23042.9	21010.9	12555.3	389355	401910	2304.29	2101.09	1255.53	38935.5	40191
9	bivalent/quadrivalent	Libya	LBY	EMR	s1	5545.3	2747.55	3817.72	38316	42133.7	554.53	274.755	381.772	3831.6	4213.37
9	bivalent/quadrivalent	Libya	LBY	EMR	s2	7320.26	3964.12	5154.34	63943.3	69097.6	732.026	396.412	515.434	6394.33	6909.76
9	bivalent/quadrivalent	Libya	LBY	EMR	s3	5545.3	2747.55	1713.5	38316	40029.5	554.53	274.755	171.35	3831.6	4002.95
9	bivalent/quadrivalent	Libya	LBY	EMR	s4	6264.33	3081.66	4305.21	47489.4	51794.6	626.433	308.166	430.521	4748.94	5179.46
9	bivalent/quadrivalent	Libya	LBY	EMR	s5	7875.1	4206.14	3504.89	75585.6	79090.5	787.51	420.614	350.489	7558.56	7909.05
9	bivalent/quadrivalent	St. Lucia	LCA	AMR	s1	111.52	55.4686	76.8499	1130.41	1207.26	11.152	5.54686	7.68499	113.041	120.726
9	bivalent/quadrivalent	St. Lucia	LCA	AMR	s2	132.994	71.8041	93.5703	1615.46	1709.03	13.2994	7.18041	9.35703	161.546	170.903
9	bivalent/quadrivalent	St. Lucia	LCA	AMR	s3	111.52	55.4686	34.5433	1130.41	1164.96	11.152	5.54686	3.45433	113.041	116.496
9	bivalent/quadrivalent	St. Lucia	LCA	AMR	s4	112.053	129.072	102.152	2158.09	2260.24	11.2053	12.9072	10.2152	215.809	226.024
9	bivalent/quadrivalent	St. Lucia	LCA	AMR	s5	131.772	170.47	97.639	3278.56	3376.2	13.1772	17.047	9.7639	327.856	337.62
9	bivalent/quadrivalent	Sri Lanka	LKA	SEAR	s1	15994.9	7073.83	10722.5	99909.7	110632	1599.49	707.383	1072.25	9990.97	11063.2
9	bivalent/quadrivalent	Sri Lanka	LKA	SEAR	s2	27043.3	14193.4	18888.3	257664	276552	2704.33	1419.34	1888.83	25766.4	27655.2
9	bivalent/quadrivalent	Sri Lanka	LKA	SEAR	s3	15994.9	7073.83	4609.49	99909.7	104519	1599.49	707.383	460.949	9990.97	10451.9
9	bivalent/quadrivalent	Sri Lanka	LKA	SEAR	s4	9436.36	5583.38	6805.26	88665	95470.3	943.636	558.338	680.526	8866.5	9547.03
9	bivalent/quadrivalent	Sri Lanka	LKA	SEAR	s5	16406.6	11453.3	8410.22	213975	222385	1640.66	1145.33	841.022	21397.5	22238.5
9	bivalent/quadrivalent	Lesotho	LSO	AFR	s1	3275.46	2196.68	2709.02	29800	32509	327.546	219.668	270.902	2980	3250.9
9	bivalent/quadrivalent	Lesotho	LSO	AFR	s2	6850.26	5263.63	5732.56	76587	82319.5	685.026	526.363	573.256	7658.7	8231.95
9	bivalent/quadrivalent	Lesotho	LSO	AFR	s3	3275.46	2196.68	1236.55	29800	31036.5	327.546	219.668	123.655	2980	3103.65
9	bivalent/quadrivalent	Lesotho	LSO	AFR	s4	4581.81	3581.67	3840.34	55765	59605.4	458.181	358.167	384.034	5576.5	5960.54
9	bivalent/quadrivalent	Lesotho	LSO	AFR	s5	9821.94	8269.74	5185.9	136231	141417	982.194	826.974	518.59	13623.1	14141.7
9	bivalent/quadrivalent	Lithuania	LTU	EUR	s1	2648.87	974.146	1842.6	22005.7	23848.3	264.887	97.4146	184.26	2200.57	2384.83
9	bivalent/quadrivalent	Lithuania	LTU	EUR	s2	2942.11	1248.42	2089.86	31988.3	34078.1	294.211	124.842	208.986	3198.83	3407.81
9	bivalent/quadrivalent	Lithuania	LTU	EUR	s3	2648.87	974.146	686.18	22005.7	22691.9	264.887	97.4146	68.618	2200.57	2269.19
9	bivalent/quadrivalent	Lithuania	LTU	EUR	s4	2055.19	959.496	1482.58	20932.3	22414.9	205.519	95.9496	148.258	2093.23	2241.49
9	bivalent/quadrivalent	Lithuania	LTU	EUR	s5	2350.72	1251.39	1115.63	30829.9	31945.5	235.072	125.139	111.563	3082.99	3194.55
9	bivalent/quadrivalent	Luxembourg	LUX	EUR	s1	236.674	133.872	139.803	1928.41	2068.21	23.6674	13.3872	13.9803	192.841	206.821
9	bivalent/quadrivalent	Luxembourg	LUX	EUR	s2	322.221	189.557	194.859	3182.05	3376.91	32.2221	18.9557	19.4859	318.205	337.691
9	bivalent/quadrivalent	Luxembourg	LUX	EUR	s3	236.674	133.872	79.628	1928.41	2008.04	23.6674	13.3872	7.9628	192.841	200.804
9	bivalent/quadrivalent	Luxembourg	LUX	EUR	s4	197.898	103.824	111.866	1976.99	2088.85	19.7898	10.3824	11.1866	197.699	208.885
9	bivalent/quadrivalent	Luxembourg	LUX	EUR	s5	245.438	145.488	121.533	2944.46	3065.99	24.5438	14.5488	12.1533	294.446	306.599
9	bivalent/quadrivalent	Latvia	LVA	EUR	s1	1214.47	568.141	876.4	12291.2	13167.6	121.447	56.8141	87.64	1229.12	1316.76
9	bivalent/quadrivalent	Latvia	LVA	EUR	s2	1362.26	727.629	1006.54	17703.1	18709.6	136.226	72.7629	100.654	1770.31	1870.96
9	bivalent/quadrivalent	Latvia	LVA	EUR	s3	1214.47	568.141	362.131	12291.2	12653.3	121.447	56.8141	36.2131	1229.12	1265.33
9	bivalent/quadrivalent	Latvia	LVA	EUR	s4	1657.32	601.883	1150.88	12720	13870.8	165.732	60.1883	115.088	1272	1387.08
9	bivalent/quadrivalent	Latvia	LVA	EUR	s5	1772.6	783.542	775.253	18482.3	19257.5	177.26	78.3542	77.5253	1848.23	1925.75
9	bivalent/quadrivalent	Morocco	MAR	EMR	s1	37455.7	22305.2	30696.8	356784	387481	3745.57	2230.52	3069.68	35678.4	38748.1
9	bivalent/quadrivalent	Morocco	MAR	EMR	s2	50327.4	33982.8	41647.1	671931	713578	5032.74	3398.28	4164.71	67193.1	71357.8
9	bivalent/quadrivalent	Morocco	MAR	EMR	s3	37455.7	22305.2	13039.4	356784	369823	3745.57	2230.52	1303.94	35678.4	36982.3
9	bivalent/quadrivalent	Morocco	MAR	EMR	s4	47338.2	38459	39823	641753	681576	4733.82	3845.9	3982.3	64175.3	68157.6
9	bivalent/quadrivalent	Morocco	MAR	EMR	s5	64857.2	55386.4	36133.9	1.17415e+06	1.21029e+06	6485.72	5538.64	3613.39	117415	121029
9	bivalent/quadrivalent	Moldova	MDA	EUR	s1	2945.09	1410.68	2133.83	32358.4	34492.2	294.509	141.068	213.383	3235.84	3449.22
9	bivalent/quadrivalent	Moldova	MDA	EUR	s2	3211.71	1622.4	2348.85	40440.1	42789	321.171	162.24	234.885	4044.01	4278.9
9	bivalent/quadrivalent	Moldova	MDA	EUR	s3	2945.09	1410.68	891.05	32358.4	33249.4	294.509	141.068	89.105	3235.84	3324.94
9	bivalent/quadrivalent	Moldova	MDA	EUR	s4	3339.75	1480.16	2388.69	32259.1	34647.7	333.975	148.016	238.869	3225.91	3464.77
9	bivalent/quadrivalent	Moldova	MDA	EUR	s5	3644.85	1708.12	1546.62	40733.4	42280	364.485	170.812	154.662	4073.34	4228
9	bivalent/quadrivalent	Madagascar	MDG	AFR	s1	109083	70871.2	89990.5	1.26723e+06	1.35723e+06	10929.1	7107.88	9016.89	128084	137100
9	bivalent/quadrivalent	Madagascar	MDG	AFR	s2	152919	107460	126964	2.25802e+06	2.38498e+06	15294.3	10748.4	12698.5	225978	238676
9	bivalent/quadrivalent	Madagascar	MDG	AFR	s3	109083	70871.2	40287.2	1.26723e+06	1.30752e+06	10929.1	7107.88	4039.22	128084	132123
9	bivalent/quadrivalent	Madagascar	MDG	AFR	s4	130090	100366	108905	1.73228e+06	1.84119e+06	13009	10036.6	10890.5	173228	184119
9	bivalent/quadrivalent	Madagascar	MDG	AFR	s5	183677	149446	95816.5	3.12532e+06	3.22114e+06	18367.7	14944.6	9581.65	312532	322114
9	bivalent/quadrivalent	Maldives	MDV	SEAR	s1	325.896	195.045	267.186	2746.68	3013.87	32.5896	19.5045	26.7186	274.668	301.387
9	bivalent/quadrivalent	Maldives	MDV	SEAR	s2	459.073	323.152	381.211	6317.57	6698.78	45.9073	32.3152	38.1211	631.757	669.878
9	bivalent/quadrivalent	Maldives	MDV	SEAR	s3	325.896	195.045	113.834	2746.68	2860.52	32.5896	19.5045	11.3834	274.668	286.052
9	bivalent/quadrivalent	Maldives	MDV	SEAR	s4	657.34	456.476	545.226	7383.87	7929.09	65.734	45.6476	54.5226	738.387	792.909
9	bivalent/quadrivalent	Maldives	MDV	SEAR	s5	790.72	603.753	426.488	15053	15479.5	79.072	60.3753	42.6488	1505.3	1547.95
9	bivalent/quadrivalent	Mexico	MEX	AMR	s1	180029	83841.7	122121	1.53346e+06	1.65558e+06	18002.9	8384.17	12212.1	153346	165558
9	bivalent/quadrivalent	Mexico	MEX	AMR	s2	212897	108983	147761	2.21672e+06	2.36448e+06	21289.7	10898.3	14776.1	221672	236448
9	bivalent/quadrivalent	Mexico	MEX	AMR	s3	180029	83841.7	53533.3	1.53346e+06	1.58699e+06	18002.9	8384.17	5353.33	153346	158699
9	bivalent/quadrivalent	Mexico	MEX	AMR	s4	94208.2	59618.4	69258.5	1.11139e+06	1.18065e+06	9420.82	5961.84	6925.85	111139	118065
9	bivalent/quadrivalent	Mexico	MEX	AMR	s5	115567	77717.3	58502.6	1.59731e+06	1.65581e+06	11556.7	7771.73	5850.26	159731	165581
9	bivalent/quadrivalent	Macedonia	MKD	EUR	s1	1030.09	552.66	723.55	10591.4	11314.9	103.009	55.266	72.355	1059.14	1131.49
9	bivalent/quadrivalent	Macedonia	MKD	EUR	s2	1165.94	700.487	844.456	15000.9	15845.3	116.594	70.0487	84.4456	1500.09	1584.53
9	bivalent/quadrivalent	Macedonia	MKD	EUR	s3	1030.09	552.66	334.835	10591.4	10926.2	103.009	55.266	33.4835	1059.14	1092.62
9	bivalent/quadrivalent	Macedonia	MKD	EUR	s4	861.19	368.63	573.153	7316.98	7890.13	86.119	36.863	57.3153	731.698	789.013
9	bivalent/quadrivalent	Macedonia	MKD	EUR	s5	980.813	460.898	423.197	10255.6	10678.8	98.0813	46.0898	42.3197	1025.56	1067.88
9	bivalent/quadrivalent	Mali	MLI	AFR	s1	75327.8	57843.4	63033.4	960528	1.02356e+06	7532.78	5784.34	6303.34	96052.8	102356
9	bivalent/quadrivalent	Mali	MLI	AFR	s2	106282	84517	89225.9	1.53861e+06	1.62784e+06	10628.2	8451.7	8922.59	153861	162784
9	bivalent/quadrivalent	Mali	MLI	AFR	s3	75327.8	57843.4	31302.8	960528	991830	7532.78	5784.34	3130.28	96052.8	99183
9	bivalent/quadrivalent	Mali	MLI	AFR	s4	76174	64812.3	64373.4	1.10671e+06	1.17109e+06	7637.06	6481.23	6452.29	110671	117124
9	bivalent/quadrivalent	Mali	MLI	AFR	s5	105907	91341.9	56423.7	1.75702e+06	1.81345e+06	10593.4	9134.19	5646.25	175702	181348
9	bivalent/quadrivalent	Malta	MLT	EUR	s1	46.2024	13.8099	19.6507	195.452	215.103	4.62024	1.38099	1.96507	19.5452	21.5103
9	bivalent/quadrivalent	Malta	MLT	EUR	s2	69.8133	21.6025	30.1487	353.232	383.381	6.98133	2.16025	3.01487	35.3232	38.3381
9	bivalent/quadrivalent	Malta	MLT	EUR	s3	46.2024	13.8099	10.7242	195.452	206.176	4.62024	1.38099	1.07242	19.5452	20.6176
9	bivalent/quadrivalent	Malta	MLT	EUR	s4	65.9288	58.0721	51.8276	949.248	1001.08	6.59288	5.80721	5.18276	94.9248	100.108
9	bivalent/quadrivalent	Malta	MLT	EUR	s5	72.4947	84.0729	51.5973	1590.51	1642.11	7.24947	8.40729	5.15973	159.051	164.211
9	bivalent/quadrivalent	Myanmar (Burma)	MMR	SEAR	s1	57820.6	40360	47979.6	674812	722792	5830.94	4036	4835.11	67481.2	72316.4
9	bivalent/quadrivalent	Myanmar (Burma)	MMR	SEAR	s2	76125.9	59268.9	63782.6	1.12611e+06	1.18989e+06	7618.33	5926.89	6382.62	112611	118994
9	bivalent/quadrivalent	Myanmar (Burma)	MMR	SEAR	s3	57820.6	40360	22447.5	674812	697260	5830.94	4036	2250.38	67481.2	69731.6
9	bivalent/quadrivalent	Myanmar (Burma)	MMR	SEAR	s4	59282.9	40631.8	49118.2	761481	810599	5928.29	4063.18	4911.82	76148.1	81059.9
9	bivalent/quadrivalent	Myanmar (Burma)	MMR	SEAR	s5	75208	56427.9	38226.3	1.21532e+06	1.25355e+06	7520.8	5642.79	3822.63	121532	125355
9	bivalent/quadrivalent	Montenegro	MNE	EUR	s1	457.199	166.589	294.384	3841.94	4136.32	45.7199	16.6589	29.4384	384.194	413.632
9	bivalent/quadrivalent	Montenegro	MNE	EUR	s2	500.889	196.466	327.261	5564.28	5891.54	50.0889	19.6466	32.7261	556.428	589.154
9	bivalent/quadrivalent	Montenegro	MNE	EUR	s3	457.199	166.589	117.829	3841.94	3959.76	45.7199	16.6589	11.7829	384.194	395.976
9	bivalent/quadrivalent	Montenegro	MNE	EUR	s4	321.134	158.765	220.97	3289.67	3510.64	32.1134	15.8765	22.097	328.967	351.064
9	bivalent/quadrivalent	Montenegro	MNE	EUR	s5	390	225.645	187.618	5061.17	5248.79	39	22.5645	18.7618	506.117	524.879
9	bivalent/quadrivalent	Mongolia	MNG	WPR	s1	6202.86	2877.53	4203.85	52526.1	56730	620.286	287.753	420.385	5252.61	5673
9	bivalent/quadrivalent	Mongolia	MNG	WPR	s2	7505.35	3802.18	5195.52	78294.9	83490.4	750.535	380.218	519.552	7829.49	8349.04
9	bivalent/quadrivalent	Mongolia	MNG	WPR	s3	6202.86	2877.53	1840.09	52526.1	54366.2	620.286	287.753	184.009	5252.61	5436.62
9	bivalent/quadrivalent	Mongolia	MNG	WPR	s4	6315.43	3415.02	4445.13	59296.9	63742	631.543	341.502	444.513	5929.69	6374.2
9	bivalent/quadrivalent	Mongolia	MNG	WPR	s5	7759.31	4803.68	3765.63	89557.7	93323.3	775.931	480.368	376.563	8955.77	9332.33
9	bivalent/quadrivalent	Mozambique	MOZ	AFR	s1	125274	98482.1	105056	1.85764e+06	1.9627e+06	12599.7	9920.5	10567.8	189589	200156
9	bivalent/quadrivalent	Mozambique	MOZ	AFR	s2	237098	204154	200610	4.61198e+06	4.81259e+06	23719	20424.5	20068.9	461834	481903
9	bivalent/quadrivalent	Mozambique	MOZ	AFR	s3	125274	98482.1	52952.1	1.85764e+06	1.91059e+06	12599.7	9920.5	5331.81	189589	194920
9	bivalent/quadrivalent	Mozambique	MOZ	AFR	s4	85943.5	72669.6	72584	1.29943e+06	1.37201e+06	8594.35	7266.96	7258.4	129943	137201
9	bivalent/quadrivalent	Mozambique	MOZ	AFR	s5	177726	158884	95442	3.35042e+06	3.44586e+06	17772.6	15888.4	9544.2	335042	344586
9	bivalent/quadrivalent	Mauritania	MRT	AFR	s1	11118	7689.24	9218.58	106134	115353	1111.8	768.924	921.858	10613.4	11535.3
9	bivalent/quadrivalent	Mauritania	MRT	AFR	s2	18636.1	13999	15563.4	211030	226594	1863.61	1399.9	1556.34	21103	22659.4
9	bivalent/quadrivalent	Mauritania	MRT	AFR	s3	11118	7689.24	4288.38	106134	110423	1111.8	768.924	428.838	10613.4	11042.3
9	bivalent/quadrivalent	Mauritania	MRT	AFR	s4	12217.2	9640.82	10249.2	143033	153282	1221.72	964.082	1024.92	14303.3	15328.2
9	bivalent/quadrivalent	Mauritania	MRT	AFR	s5	19396.3	16059.8	10199.4	273006	283206	1939.63	1605.98	1019.94	27300.6	28320.6
9	bivalent/quadrivalent	Mauritius	MUS	AFR	s1	907.394	633.241	752.944	8972.48	9725.43	90.7394	63.3241	75.2944	897.248	972.543
9	bivalent/quadrivalent	Mauritius	MUS	AFR	s2	1202.2	943.423	1008.01	15695.1	16703.1	120.22	94.3423	100.801	1569.51	1670.31
9	bivalent/quadrivalent	Mauritius	MUS	AFR	s3	907.394	633.241	352.219	8972.48	9324.7	90.7394	63.3241	35.2219	897.248	932.47
9	bivalent/quadrivalent	Mauritius	MUS	AFR	s4	747.465	381.538	606.227	5950.04	6556.27	74.7465	38.1538	60.6227	595.004	655.627
9	bivalent/quadrivalent	Mauritius	MUS	AFR	s5	1018.87	538.943	457.859	9929.18	10387	101.887	53.8943	45.7859	992.918	1038.7
9	bivalent/quadrivalent	Malawi	MWI	AFR	s1	81829.6	55217.5	67712.2	1.02064e+06	1.08836e+06	8182.96	5521.75	6771.22	102064	108836
9	bivalent/quadrivalent	Malawi	MWI	AFR	s2	173565	133503	145259	3.13836e+06	3.28362e+06	17356.5	13350.3	14525.9	313836	328362
9	bivalent/quadrivalent	Malawi	MWI	AFR	s3	81829.6	55217.5	31024.7	1.02064e+06	1.05167e+06	8182.96	5521.75	3102.47	102064	105167
9	bivalent/quadrivalent	Malawi	MWI	AFR	s4	78940.6	59555.6	65950.4	1.0939e+06	1.15985e+06	7894.06	5955.56	6595.04	109390	115985
9	bivalent/quadrivalent	Malawi	MWI	AFR	s5	155111	124704	80124.1	3.34398e+06	3.4241e+06	15511.1	12470.4	8012.41	334398	342410
9	bivalent/quadrivalent	Malaysia	MYS	WPR	s1	31306.1	10992.9	20016.8	186568	206585	3130.61	1099.29	2001.68	18656.8	20658.5
9	bivalent/quadrivalent	Malaysia	MYS	WPR	s2	40026	15954.3	26238	325618	351856	4002.6	1595.43	2623.8	32561.8	35185.6
9	bivalent/quadrivalent	Malaysia	MYS	WPR	s3	31306.1	10992.9	7906.26	186568	194475	3130.61	1099.29	790.626	18656.8	19447.5
9	bivalent/quadrivalent	Malaysia	MYS	WPR	s4	22199.1	15334.1	16757.1	231418	248176	2219.91	1533.41	1675.71	23141.8	24817.6
9	bivalent/quadrivalent	Malaysia	MYS	WPR	s5	28174.3	23043.4	16009.4	429177	445187	2817.43	2304.34	1600.94	42917.7	44518.7
9	bivalent/quadrivalent	Namibia	NAM	AFR	s1	2727.4	1410.68	2213.89	22746.3	24960.2	272.74	141.068	221.389	2274.63	2496.02
9	bivalent/quadrivalent	Namibia	NAM	AFR	s2	4418.92	2469.91	3605.37	43739.9	47345.3	441.892	246.991	360.537	4373.99	4734.53
9	bivalent/quadrivalent	Namibia	NAM	AFR	s3	2727.4	1410.68	865.973	22746.3	23612.2	272.74	141.068	86.5973	2274.63	2361.22
9	bivalent/quadrivalent	Namibia	NAM	AFR	s4	4706.28	3131.81	3889.95	46784.9	50674.8	470.628	313.181	388.995	4678.49	5067.48
9	bivalent/quadrivalent	Namibia	NAM	AFR	s5	8009.41	5832.99	4045.09	93234.2	97279.3	800.941	583.299	404.509	9323.42	9727.93
9	bivalent/quadrivalent	Niger	NER	AFR	s1	18940.8	16178.8	16012.9	305251	321263	1894.08	1617.88	1601.29	30525.1	32126.3
9	bivalent/quadrivalent	Niger	NER	AFR	s2	26741.4	23797.3	22703.2	540470	563173	2674.14	2379.73	2270.32	54047	56317.3
9	bivalent/quadrivalent	Niger	NER	AFR	s3	18940.8	16178.8	8510.21	305251	313761	1894.08	1617.88	851.021	30525.1	31376.1
9	bivalent/quadrivalent	Niger	NER	AFR	s4	22047.4	20637.4	18819.8	373875	392695	2204.74	2063.74	1881.98	37387.5	39269.5
9	bivalent/quadrivalent	Niger	NER	AFR	s5	31487.8	29915.5	17332.3	669831	687163	3148.78	2991.55	1733.23	66983.1	68716.3
9	bivalent/quadrivalent	Nigeria	NGA	AFR	s1	422929	267363	348162	3.88363e+06	4.2318e+06	42292.9	26736.3	34816.2	388363	423180
9	bivalent/quadrivalent	Nigeria	NGA	AFR	s2	643546	422867	531382	6.59095e+06	7.12233e+06	64354.6	42286.7	53138.2	659095	712233
9	bivalent/quadrivalent	Nigeria	NGA	AFR	s3	422929	267363	153298	3.88363e+06	4.03693e+06	42292.9	26736.3	15329.8	388363	403693
9	bivalent/quadrivalent	Nigeria	NGA	AFR	s4	393955	296062	329012	4.60735e+06	4.93637e+06	39395.5	29606.2	32901.2	460735	493637
9	bivalent/quadrivalent	Nigeria	NGA	AFR	s5	581270	446822	296668	7.72521e+06	8.02188e+06	58127	44682.2	29666.8	772521	802188
9	bivalent/quadrivalent	Nicaragua	NIC	AMR	s1	15231.9	10248.5	12601.1	209015	221616	1523.19	1024.85	1260.11	20901.5	22161.6
9	bivalent/quadrivalent	Nicaragua	NIC	AMR	s2	18010.5	13305.7	15018.6	298182	313201	1801.05	1330.57	1501.86	29818.2	31320.1
9	bivalent/quadrivalent	Nicaragua	NIC	AMR	s3	15231.9	10248.5	5763.32	209015	214779	1523.19	1024.85	576.332	20901.5	21477.9
9	bivalent/quadrivalent	Nicaragua	NIC	AMR	s4	10277.7	7658.19	8576.84	153367	161944	1027.77	765.819	857.684	15336.7	16194.4
9	bivalent/quadrivalent	Nicaragua	NIC	AMR	s5	12828.5	10110.3	6826.97	219340	226167	1282.85	1011.03	682.697	21934	22616.7
9	bivalent/quadrivalent	Netherlands	NLD	EUR	s1	4488.88	1632.03	2089.19	32380	34469.2	448.888	163.203	208.919	3238	3446.92
9	bivalent/quadrivalent	Netherlands	NLD	EUR	s2	5176.65	2176.18	2591.63	47205.4	49797.1	517.665	217.618	259.163	4720.54	4979.71
9	bivalent/quadrivalent	Netherlands	NLD	EUR	s3	4488.88	1632.03	1155.47	32380	33535.5	448.888	163.203	115.547	3238	3353.55
9	bivalent/quadrivalent	Netherlands	NLD	EUR	s4	3916.32	1606.55	1935.98	29827.5	31763.5	391.632	160.655	193.598	2982.75	3176.35
9	bivalent/quadrivalent	Netherlands	NLD	EUR	s5	4563.91	2275.51	2130.06	44535.2	46665.3	456.391	227.551	213.006	4453.52	4666.53
9	bivalent/quadrivalent	Norway	NOR	EUR	s1	2148.13	870.066	1054.99	16954.3	18009.3	214.813	87.0066	105.499	1695.43	1800.93
9	bivalent/quadrivalent	Norway	NOR	EUR	s2	2421.12	1170.66	1306.88	24983.9	26290.8	242.112	117.066	130.688	2498.39	2629.08
9	bivalent/quadrivalent	Norway	NOR	EUR	s3	2148.13	870.066	587.784	16954.3	17542.1	214.813	87.0066	58.7784	1695.43	1754.21
9	bivalent/quadrivalent	Norway	NOR	EUR	s4	2427.16	735.088	1038.27	12185.5	13223.7	242.716	73.5088	103.827	1218.55	1322.37
9	bivalent/quadrivalent	Norway	NOR	EUR	s5	2731.07	1078.33	1207.96	19052.8	20260.8	273.107	107.833	120.796	1905.28	2026.08
9	bivalent/quadrivalent	Nepal	NPL	SEAR	s1	32771	22882.1	27194.2	431375	458569	3277.1	2288.21	2719.42	43137.5	45856.9
9	bivalent/quadrivalent	Nepal	NPL	SEAR	s2	40611.9	30762	33941.3	745594	779535	4061.19	3076.2	3394.13	74559.4	77953.5
9	bivalent/quadrivalent	Nepal	NPL	SEAR	s3	32771	22882.1	12725.4	431375	444101	3277.1	2288.21	1272.54	43137.5	44410.1
9	bivalent/quadrivalent	Nepal	NPL	SEAR	s4	36369.5	25158.9	30156.7	566080	596237	3636.95	2515.89	3015.67	56608	59623.7
9	bivalent/quadrivalent	Nepal	NPL	SEAR	s5	42765.5	30403.8	21228.8	905649	926878	4276.55	3040.38	2122.88	90564.9	92687.8
9	bivalent/quadrivalent	New Zealand	NZL	WPR	s1	1087.36	436.306	531.476	7218.55	7750.03	108.736	43.6306	53.1476	721.855	775.003
9	bivalent/quadrivalent	New Zealand	NZL	WPR	s2	1476.04	828.855	868.14	16816.9	17685	147.604	82.8855	86.814	1681.69	1768.5
9	bivalent/quadrivalent	New Zealand	NZL	WPR	s3	1087.36	436.306	295.921	7218.55	7514.48	108.736	43.6306	29.5921	721.855	751.448
9	bivalent/quadrivalent	New Zealand	NZL	WPR	s4	1325.78	502.866	629.964	9639.45	10269.4	132.578	50.2866	62.9964	963.945	1026.94
9	bivalent/quadrivalent	New Zealand	NZL	WPR	s5	1884.1	956.464	897.043	20660.4	21557.4	188.41	95.6464	89.7043	2066.04	2155.74
9	bivalent/quadrivalent	Oman	OMN	EMR	s1	2051.09	1152.8	1458.52	18682.2	20140.7	205.109	115.28	145.852	1868.22	2014.07
9	bivalent/quadrivalent	Oman	OMN	EMR	s2	2609.73	1642.09	1915.37	33941	35856.3	260.973	164.209	191.537	3394.1	3585.63
9	bivalent/quadrivalent	Oman	OMN	EMR	s3	2051.09	1152.8	687.193	18682.2	19369.4	205.109	115.28	68.7193	1868.22	1936.94
9	bivalent/quadrivalent	Oman	OMN	EMR	s4	2344.79	1676.95	1789.45	30334.2	32123.7	234.479	167.695	178.945	3033.42	3212.37
9	bivalent/quadrivalent	Oman	OMN	EMR	s5	3022.61	2328.88	1663.08	52293.4	53956.5	302.261	232.888	166.308	5229.34	5395.65
9	bivalent/quadrivalent	Pakistan	PAK	EMR	s1	118237	77009.6	97560.9	1.44598e+06	1.54354e+06	11823.7	7700.96	9756.09	144598	154354
9	bivalent/quadrivalent	Pakistan	PAK	EMR	s2	147755	101410	122435	2.26717e+06	2.3896e+06	14775.5	10141	12243.5	226717	238960
9	bivalent/quadrivalent	Pakistan	PAK	EMR	s3	118237	77009.6	43742.6	1.44598e+06	1.48972e+06	11823.7	7700.96	4374.26	144598	148972
9	bivalent/quadrivalent	Pakistan	PAK	EMR	s4	117259	86746.6	97791.8	1.63638e+06	1.73417e+06	11725.9	8674.66	9779.18	163638	173417
9	bivalent/quadrivalent	Pakistan	PAK	EMR	s5	150599	113752	76726.5	2.56193e+06	2.63865e+06	15059.9	11375.2	7672.65	256193	263865
9	bivalent/quadrivalent	Panama	PAN	AMR	s1	5222.66	2852.22	3685.54	53757.4	57442.9	522.266	285.222	368.554	5375.74	5744.29
9	bivalent/quadrivalent	Panama	PAN	AMR	s2	6344.15	3833.49	4602.34	79697.1	84299.5	634.415	383.349	460.234	7969.71	8429.95
9	bivalent/quadrivalent	Panama	PAN	AMR	s3	5222.66	2852.22	1717.27	53757.4	55474.6	522.266	285.222	171.727	5375.74	5547.46
9	bivalent/quadrivalent	Panama	PAN	AMR	s4	5791.25	3440.4	4181.19	66463.2	70644.4	579.125	344.04	418.119	6646.32	7064.44
9	bivalent/quadrivalent	Panama	PAN	AMR	s5	7375.36	4698.09	3644.41	97801.5	101446	737.536	469.809	364.441	9780.15	10144.6
9	bivalent/quadrivalent	Peru	PER	AMR	s1	70693.4	32587.6	56985.7	595156	652141	7069.34	3258.76	5698.57	59515.6	65214.1
9	bivalent/quadrivalent	Peru	PER	AMR	s2	89645	46214.7	72751.6	969858	1.04261e+06	8964.5	4621.47	7275.16	96985.8	104261
9	bivalent/quadrivalent	Peru	PER	AMR	s3	70693.4	32587.6	20890.3	595156	616046	7069.34	3258.76	2089.03	59515.6	61604.6
9	bivalent/quadrivalent	Peru	PER	AMR	s4	53025.1	28551.5	43154.2	502617	545771	5302.51	2859.75	4315.88	50592.7	54908.6
9	bivalent/quadrivalent	Peru	PER	AMR	s5	70030.8	42708.7	33269	836300	869569	7003.08	4272.04	3327.36	83724	87051.3
9	bivalent/quadrivalent	Philippines	PHL	WPR	s1	113808	66542.1	81804.7	1.25731e+06	1.33912e+06	11380.8	6654.21	8180.47	125731	133912
9	bivalent/quadrivalent	Philippines	PHL	WPR	s2	136558	91184.7	102013	1.98772e+06	2.08973e+06	13655.8	9118.47	10201.3	198772	208973
9	bivalent/quadrivalent	Philippines	PHL	WPR	s3	113808	66542.1	39138.2	1.25731e+06	1.29645e+06	11380.8	6654.21	3913.82	125731	129645
9	bivalent/quadrivalent	Philippines	PHL	WPR	s4	120662	85956	91969.3	1.4082e+06	1.50017e+06	12066.2	8595.6	9196.93	140820	150017
9	bivalent/quadrivalent	Philippines	PHL	WPR	s5	154376	126208	85156.3	2.37146e+06	2.45661e+06	15437.6	12620.8	8515.63	237146	245661
9	bivalent/quadrivalent	Papua New Guinea	PNG	WPR	s1	23087.8	15720.3	17350.5	310640	327990	2308.78	1572.03	1735.05	31064	32799
9	bivalent/quadrivalent	Papua New Guinea	PNG	WPR	s2	29193.6	20821.6	22260	438707	460967	2919.36	2082.16	2226	43870.7	46096.7
9	bivalent/quadrivalent	Papua New Guinea	PNG	WPR	s3	23087.8	15720.3	8808.57	310640	319448	2308.78	1572.03	880.857	31064	31944.8
9	bivalent/quadrivalent	Papua New Guinea	PNG	WPR	s4	19260.7	14293.6	14875.4	286084	300959	1926.07	1429.36	1487.54	28608.4	30095.9
9	bivalent/quadrivalent	Papua New Guinea	PNG	WPR	s5	24324.5	19099.8	12543.6	403712	416256	2432.45	1909.98	1254.36	40371.2	41625.6
9	bivalent/quadrivalent	Poland	POL	EUR	s1	17689.6	9679.32	12489.6	192053	204542	1768.96	967.932	1248.96	19205.3	20454.2
9	bivalent/quadrivalent	Poland	POL	EUR	s2	21727.4	13484.3	15882.9	320193	336076	2172.74	1348.43	1588.29	32019.3	33607.6
9	bivalent/quadrivalent	Poland	POL	EUR	s3	17689.6	9679.32	5823.84	192053	197877	1768.96	967.932	582.384	19205.3	19787.7
9	bivalent/quadrivalent	Poland	POL	EUR	s4	15635.1	9529.59	11370.3	166524	177894	1578.3	952.959	1144.72	16652.4	17797.1
9	bivalent/quadrivalent	Poland	POL	EUR	s5	20511.6	14110.9	10802.8	295367	306169	2053.37	1411.09	1081.25	29536.7	30617.9
9	bivalent/quadrivalent	North Korea	PRK	SEAR	s1	12674.2	7873.08	10419.7	193325	203745	1267.42	787.308	1041.97	19332.5	20374.5
9	bivalent/quadrivalent	North Korea	PRK	SEAR	s2	15273.6	9772.6	12585.2	292310	304895	1527.36	977.26	1258.52	29231	30489.5
9	bivalent/quadrivalent	North Korea	PRK	SEAR	s3	12674.2	7873.08	4539.57	193325	197865	1267.42	787.308	453.957	19332.5	19786.5
9	bivalent/quadrivalent	North Korea	PRK	SEAR	s4	12074.8	4678.71	9644.7	90367.6	100012	1207.48	467.871	964.47	9036.76	10001.2
9	bivalent/quadrivalent	North Korea	PRK	SEAR	s5	14648.6	6806.93	5648.97	152457	158106	1464.86	680.693	564.897	15245.7	15810.6
9	bivalent/quadrivalent	Portugal	PRT	EUR	s1	3040.99	1745.88	1812.28	34720	36532.2	304.099	174.588	181.228	3472	3653.22
9	bivalent/quadrivalent	Portugal	PRT	EUR	s2	3612.38	2397.05	2353.14	54123.7	56476.8	361.238	239.705	235.314	5412.37	5647.68
9	bivalent/quadrivalent	Portugal	PRT	EUR	s3	3040.99	1745.88	1033.21	34720	35753.2	304.099	174.588	103.321	3472	3575.32
9	bivalent/quadrivalent	Portugal	PRT	EUR	s4	3040.75	1397.98	1596.53	26494	28090.5	304.075	139.798	159.653	2649.4	2809.05
9	bivalent/quadrivalent	Portugal	PRT	EUR	s5	3740.4	2023.23	1762.97	42240.6	44003.6	374.04	202.323	176.297	4224.06	4400.36
9	bivalent/quadrivalent	Paraguay	PRY	AMR	s1	16958.1	10723.6	12464.3	201202	213666	1699.53	1076.09	1249.63	20397.1	21646.8
9	bivalent/quadrivalent	Paraguay	PRY	AMR	s2	19201.4	13094.2	14436.8	263396	277833	1920.56	1309.84	1444.04	26371.3	27815.4
9	bivalent/quadrivalent	Paraguay	PRY	AMR	s3	16958.1	10723.6	6148.05	201202	207350	1699.53	1076.09	616.69	20397.1	21013.8
9	bivalent/quadrivalent	Paraguay	PRY	AMR	s4	17684.1	11113.4	12974.3	209822	222796	1768.41	1124.08	1301.76	21925.6	23227.4
9	bivalent/quadrivalent	Paraguay	PRY	AMR	s5	20817.9	13911.3	10262.2	273705	283967	2081.79	1393.04	1026.96	27514.1	28541.1
9	bivalent/quadrivalent	Palestinian Territories	PSE	EMR	s1	1271.08	674.268	890.214	11428.8	12319.1	127.108	67.4268	89.0214	1142.88	1231.91
9	bivalent/quadrivalent	Palestinian Territories	PSE	EMR	s2	1611.47	975.127	1169.51	18805.8	19975.3	161.147	97.5127	116.951	1880.58	1997.53
9	bivalent/quadrivalent	Palestinian Territories	PSE	EMR	s3	1271.08	674.268	410.164	11428.8	11839	127.108	67.4268	41.0164	1142.88	1183.9
9	bivalent/quadrivalent	Palestinian Territories	PSE	EMR	s4	1751.28	1385.08	1381.59	22435.1	23816.7	175.128	138.508	138.159	2243.51	2381.67
9	bivalent/quadrivalent	Palestinian Territories	PSE	EMR	s5	2979.49	2150.58	1484.82	37985.6	39470.4	297.949	215.058	148.482	3798.56	3947.04
9	bivalent/quadrivalent	Qatar	QAT	EMR	s1	592.463	0	308.081	0	308.081	59.2463	0	30.8081	0	30.8081
9	bivalent/quadrivalent	Qatar	QAT	EMR	s2	1030.19	0	535.697	0	535.697	103.019	0	53.5697	0	53.5697
9	bivalent/quadrivalent	Qatar	QAT	EMR	s3	592.463	0	68.2517	0	68.2517	59.2463	0	6.82517	0	6.82517
9	bivalent/quadrivalent	Qatar	QAT	EMR	s4	491.568	419.183	398.137	8311.05	8709.19	49.1568	41.9183	39.8137	831.105	870.919
9	bivalent/quadrivalent	Qatar	QAT	EMR	s5	536.977	463.408	326.867	13068.4	13395.3	53.6977	46.3408	32.6867	1306.84	1339.53
9	bivalent/quadrivalent	Romania	ROU	EUR	s1	19477.3	8794.58	13118.3	185483	198602	1947.73	879.458	1311.83	18548.3	19860.2
9	bivalent/quadrivalent	Romania	ROU	EUR	s2	22408.7	11172.6	15451.2	276765	292216	2240.87	1117.26	1545.12	27676.5	29221.6
9	bivalent/quadrivalent	Romania	ROU	EUR	s3	19477.3	8794.58	5683.71	185483	191167	1947.73	879.458	568.371	18548.3	19116.7
9	bivalent/quadrivalent	Romania	ROU	EUR	s4	15121.5	7974.56	10574.5	146962	157537	1512.15	797.456	1057.45	14696.2	15753.7
9	bivalent/quadrivalent	Romania	ROU	EUR	s5	18177.8	10556.6	8739.65	230886	239625	1817.78	1055.66	873.965	23088.6	23962.5
9	bivalent/quadrivalent	Russia	RUS	EUR	s1	90316	43991	65627.3	960587	1.02621e+06	9031.6	4399.1	6562.73	96058.7	102621
9	bivalent/quadrivalent	Russia	RUS	EUR	s2	104732	58719.3	78106.5	1.46788e+06	1.54599e+06	10473.2	5871.93	7810.65	146788	154599
9	bivalent/quadrivalent	Russia	RUS	EUR	s3	90316	43991	27611.2	960587	988198	9031.6	4399.1	2761.12	96058.7	98819.8
9	bivalent/quadrivalent	Russia	RUS	EUR	s4	103772	42985	73439.3	1.00165e+06	1.07509e+06	10393.6	4298.5	7353.79	100165	107518
9	bivalent/quadrivalent	Russia	RUS	EUR	s5	118725	54001.1	52266	1.48668e+06	1.53895e+06	11876	5400.11	5227.47	148668	153895
9	bivalent/quadrivalent	Rwanda	RWA	AFR	s1	40464.8	26749.3	33428.2	466835	500263	4046.48	2674.93	3342.82	46683.5	50026.3
9	bivalent/quadrivalent	Rwanda	RWA	AFR	s2	64216.5	46372.3	53441.8	1.07197e+06	1.12541e+06	6421.65	4637.23	5344.18	107197	112541
9	bivalent/quadrivalent	Rwanda	RWA	AFR	s3	40464.8	26749.3	15124.3	466835	481959	4046.48	2674.93	1512.43	46683.5	48195.9
9	bivalent/quadrivalent	Rwanda	RWA	AFR	s4	32525.4	25272.9	27246.6	422919	450165	3252.54	2527.29	2724.66	42291.9	45016.5
9	bivalent/quadrivalent	Rwanda	RWA	AFR	s5	51856.5	42372.1	27026	988432	1.01546e+06	5185.65	4237.21	2702.6	98843.2	101546
9	bivalent/quadrivalent	Saudi Arabia	SAU	EMR	s1	7170.65	3602.41	4953.56	53988.2	58941.8	717.065	360.241	495.356	5398.82	5894.18
9	bivalent/quadrivalent	Saudi Arabia	SAU	EMR	s2	9388.89	5259.6	6670.48	93088.2	99758.7	938.889	525.96	667.048	9308.82	9975.87
9	bivalent/quadrivalent	Saudi Arabia	SAU	EMR	s3	7170.65	3602.41	2235.12	53988.2	56223.4	717.065	360.241	223.512	5398.82	5622.34
9	bivalent/quadrivalent	Saudi Arabia	SAU	EMR	s4	6811.11	4388.28	5033.8	74550.4	79584.2	681.111	438.828	503.38	7455.04	7958.42
9	bivalent/quadrivalent	Saudi Arabia	SAU	EMR	s5	8900.3	6046.06	4648.93	121135	125784	890.03	604.606	464.893	12113.5	12578.4
9	bivalent/quadrivalent	Sudan	SDN	EMR	s1	27585.4	19513.7	22916.3	255869	278785	2758.54	1951.37	2291.63	25586.9	27878.5
9	bivalent/quadrivalent	Sudan	SDN	EMR	s2	49539.5	37967.3	41446.8	588277	629723	4953.95	3796.73	4144.68	58827.7	62972.3
9	bivalent/quadrivalent	Sudan	SDN	EMR	s3	27585.4	19513.7	10810.5	255869	266679	2758.54	1951.37	1081.05	25586.9	26667.9
9	bivalent/quadrivalent	Sudan	SDN	EMR	s4	26777.3	20608.1	22411.5	312377	334789	2677.73	2060.81	2241.15	31237.7	33478.9
9	bivalent/quadrivalent	Sudan	SDN	EMR	s5	40723.8	32737.4	21019.8	649570	670590	4072.38	3273.74	2101.98	64957	67059
9	bivalent/quadrivalent	Senegal	SEN	AFR	s1	63989.1	43715.2	53003.2	686854	739857	6398.91	4371.52	5300.32	68685.4	73985.7
9	bivalent/quadrivalent	Senegal	SEN	AFR	s2	100152	74464.9	83561.8	1.39635e+06	1.47992e+06	10015.2	7446.49	8356.18	139635	147992
9	bivalent/quadrivalent	Senegal	SEN	AFR	s3	63989.1	43715.2	24470.4	686854	711324	6398.91	4371.52	2447.04	68685.4	71132.4
9	bivalent/quadrivalent	Senegal	SEN	AFR	s4	59169.8	47678.1	49736.9	764248	813985	5916.98	4767.81	4973.69	76424.8	81398.5
9	bivalent/quadrivalent	Senegal	SEN	AFR	s5	89012.6	74663.6	47040.8	1.52188e+06	1.56892e+06	8901.26	7466.36	4704.08	152188	156892
9	bivalent/quadrivalent	Singapore	SGP	WPR	s1	2040.36	930.436	1066.56	15714.2	16780.8	204.036	93.0436	106.656	1571.42	1678.08
9	bivalent/quadrivalent	Singapore	SGP	WPR	s2	2588.68	1287.9	1419.78	24687.4	26107.2	258.868	128.79	141.978	2468.74	2610.72
9	bivalent/quadrivalent	Singapore	SGP	WPR	s3	2040.36	930.436	598.983	15714.2	16313.2	204.036	93.0436	59.8983	1571.42	1631.32
9	bivalent/quadrivalent	Singapore	SGP	WPR	s4	3203.84	1416.71	1647.28	23083.3	24730.5	320.384	141.671	164.728	2308.33	2473.05
9	bivalent/quadrivalent	Singapore	SGP	WPR	s5	4768.85	2079.94	1997.62	36832.6	38830.3	476.885	207.994	199.762	3683.26	3883.03
9	bivalent/quadrivalent	Solomon Islands	SLB	WPR	s1	1943.66	1459.96	1507.09	28228.7	29735.7	194.366	145.996	150.709	2822.87	2973.57
9	bivalent/quadrivalent	Solomon Islands	SLB	WPR	s2	2269.04	1916.87	1831.64	43261.1	45092.7	226.904	191.687	183.164	4326.11	4509.27
9	bivalent/quadrivalent	Solomon Islands	SLB	WPR	s3	1943.66	1459.96	794.961	28228.7	29023.6	194.366	145.996	79.4961	2822.87	2902.36
9	bivalent/quadrivalent	Solomon Islands	SLB	WPR	s4	1542.07	1116.74	1181.57	29188.3	30369.8	154.207	111.674	118.157	2918.83	3036.98
9	bivalent/quadrivalent	Solomon Islands	SLB	WPR	s5	1709.52	1250.52	853.539	40149	41002.6	170.952	125.052	85.3539	4014.9	4100.26
9	bivalent/quadrivalent	Sierra Leone	SLE	AFR	s1	14605.6	12672.1	12367.5	179819	192187	1460.56	1267.21	1236.75	17981.9	19218.7
9	bivalent/quadrivalent	Sierra Leone	SLE	AFR	s2	25228.5	23240.2	21497.7	361725	383223	2522.85	2324.02	2149.77	36172.5	38322.3
9	bivalent/quadrivalent	Sierra Leone	SLE	AFR	s3	14605.6	12672.1	6639.16	179819	186458	1460.56	1267.21	663.916	17981.9	18645.8
9	bivalent/quadrivalent	Sierra Leone	SLE	AFR	s4	6686.62	5946.83	5676.52	89526.3	95202.8	668.662	594.683	567.652	8952.63	9520.28
9	bivalent/quadrivalent	Sierra Leone	SLE	AFR	s5	11392.9	10394.5	6205.85	176160	182366	1139.29	1039.45	620.585	17616	18236.6
9	bivalent/quadrivalent	El Salvador	SLV	AMR	s1	8133.22	5251.89	6014.92	109330	115345	813.322	525.189	601.492	10933	11534.5
9	bivalent/quadrivalent	El Salvador	SLV	AMR	s2	9717.86	7268.15	7524.45	168235	175760	971.786	726.815	752.445	16823.5	17576
9	bivalent/quadrivalent	El Salvador	SLV	AMR	s3	8133.22	5251.89	2991.19	109330	112321	813.322	525.189	299.119	10933	11232.1
9	bivalent/quadrivalent	El Salvador	SLV	AMR	s4	8444.67	5167.25	6148.09	83583.7	89731.8	844.467	516.725	614.809	8358.37	8973.18
9	bivalent/quadrivalent	El Salvador	SLV	AMR	s5	12549.8	8413.15	6085.38	143543	149629	1254.98	841.315	608.538	14354.3	14962.9
9	bivalent/quadrivalent	Somalia	SOM	EMR	s1	36993.1	23182	30432.9	359995	390428	3699.31	2318.2	3043.29	35999.5	39042.8
9	bivalent/quadrivalent	Somalia	SOM	EMR	s2	62189	41200.7	51383.7	722762	774145	6218.9	4120.07	5138.37	72276.2	77414.5
9	bivalent/quadrivalent	Somalia	SOM	EMR	s3	36993.1	23182	13329.1	359995	373324	3699.31	2318.2	1332.91	35999.5	37332.4
9	bivalent/quadrivalent	Somalia	SOM	EMR	s4	26427.5	24436.6	22528.6	433919	456448	2642.75	2443.66	2252.86	43391.9	45644.8
9	bivalent/quadrivalent	Somalia	SOM	EMR	s5	43152	40465.7	23510.5	831964	855474	4315.2	4046.57	2351.05	83196.4	85547.4
9	bivalent/quadrivalent	Serbia	SRB	EUR	s1	6705.06	2776.51	4430.64	54329.7	58760.4	670.506	277.651	443.064	5432.97	5876.04
9	bivalent/quadrivalent	Serbia	SRB	EUR	s2	7592.44	3697.83	5205.33	86135.4	91340.7	759.244	369.783	520.533	8613.54	9134.07
9	bivalent/quadrivalent	Serbia	SRB	EUR	s3	6705.06	2776.51	1858.44	54329.7	56188.2	670.506	277.651	185.844	5432.97	5618.82
9	bivalent/quadrivalent	Serbia	SRB	EUR	s4	6274.35	2552.18	4130.4	49477.9	53608.3	627.435	255.218	413.04	4947.79	5360.83
9	bivalent/quadrivalent	Serbia	SRB	EUR	s5	7079.39	3399.85	3124.73	78705.4	81830.1	707.939	339.985	312.473	7870.54	8183.01
9	bivalent/quadrivalent	South Sudan	SSD	AFR	s1	24674.9	17421.6	20495.1	287266	307761	2467.49	1742.16	2049.51	28726.6	30776.1
9	bivalent/quadrivalent	South Sudan	SSD	AFR	s2	33904.5	24720.7	28239.5	438815	467054	3390.45	2472.07	2823.95	43881.5	46705.4
9	bivalent/quadrivalent	South Sudan	SSD	AFR	s3	24674.9	17421.6	9656.87	287266	296923	2467.49	1742.16	965.687	28726.6	29692.3
9	bivalent/quadrivalent	South Sudan	SSD	AFR	s4	21922.1	19207	18581.5	339104	357685	2192.21	1920.7	1858.15	33910.4	35768.5
9	bivalent/quadrivalent	South Sudan	SSD	AFR	s5	29941.6	26664.4	16113.9	511432	527546	2994.16	2666.44	1611.39	51143.2	52754.6
9	bivalent/quadrivalent	SÃ£o TomÃ© & PrÃ­ncipe	STP	AFR	s1	754.42	536.787	627.038	9064.14	9691.17	75.442	53.6787	62.7038	906.414	969.117
9	bivalent/quadrivalent	SÃ£o TomÃ© & PrÃ­ncipe	STP	AFR	s2	1022.06	781.251	854.891	15603.9	16458.8	102.206	78.1251	85.4891	1560.39	1645.88
9	bivalent/quadrivalent	SÃ£o TomÃ© & PrÃ­ncipe	STP	AFR	s3	754.42	536.787	296.869	9064.14	9361.01	75.442	53.6787	29.6869	906.414	936.101
9	bivalent/quadrivalent	SÃ£o TomÃ© & PrÃ­ncipe	STP	AFR	s4	840.501	692.23	708.004	10088	10796	84.0501	69.223	70.8004	1008.8	1079.6
9	bivalent/quadrivalent	SÃ£o TomÃ© & PrÃ­ncipe	STP	AFR	s5	1113.22	951.532	600.893	18309.7	18910.6	111.322	95.1532	60.0893	1830.97	1891.06
9	bivalent/quadrivalent	Suriname	SUR	AMR	s1	1466.2	805.492	1036.29	13475.7	14512	146.62	80.5492	103.629	1347.57	1451.2
9	bivalent/quadrivalent	Suriname	SUR	AMR	s2	1760.21	1038.8	1268.5	18704.6	19973.1	176.021	103.88	126.85	1870.46	1997.31
9	bivalent/quadrivalent	Suriname	SUR	AMR	s3	1466.2	805.492	483.969	13475.7	13959.7	146.62	80.5492	48.3969	1347.57	1395.97
9	bivalent/quadrivalent	Suriname	SUR	AMR	s4	1029.33	651.691	756.825	12627.8	13384.6	102.933	65.1691	75.6825	1262.78	1338.46
9	bivalent/quadrivalent	Suriname	SUR	AMR	s5	1201.95	769.895	587.507	16942.9	17530.4	120.195	76.9895	58.7507	1694.29	1753.04
9	bivalent/quadrivalent	Slovakia	SVK	EUR	s1	3293.24	1373.4	2179.44	27993.7	30173.1	329.324	137.34	217.944	2799.37	3017.31
9	bivalent/quadrivalent	Slovakia	SVK	EUR	s2	3756.94	1775.47	2557.27	42242.9	44800.2	375.694	177.547	255.727	4224.29	4480.02
9	bivalent/quadrivalent	Slovakia	SVK	EUR	s3	3293.24	1373.4	916.578	27993.7	28910.3	329.324	137.34	91.6578	2799.37	2891.03
9	bivalent/quadrivalent	Slovakia	SVK	EUR	s4	3594.32	1537.37	2391.75	30831.7	33223.4	359.432	153.737	239.175	3083.17	3322.34
9	bivalent/quadrivalent	Slovakia	SVK	EUR	s5	4153.63	2018.5	1886.17	46866.6	48752.8	415.363	201.85	188.617	4686.66	4875.28
9	bivalent/quadrivalent	Slovenia	SVN	EUR	s1	749.969	375.422	412.754	6988.59	7401.35	74.9969	37.5422	41.2754	698.859	740.135
9	bivalent/quadrivalent	Slovenia	SVN	EUR	s2	833.155	517.534	520.828	10864	11384.8	83.3155	51.7534	52.0828	1086.4	1138.48
9	bivalent/quadrivalent	Slovenia	SVN	EUR	s3	749.969	375.422	233.24	6988.59	7221.83	74.9969	37.5422	23.324	698.859	722.183
9	bivalent/quadrivalent	Slovenia	SVN	EUR	s4	574.638	356.133	358.716	6412.26	6770.98	57.4638	35.6133	35.8716	641.226	677.098
9	bivalent/quadrivalent	Slovenia	SVN	EUR	s5	643.38	498.338	367.7	10098.7	10466.4	64.338	49.8338	36.77	1009.87	1046.64
9	bivalent/quadrivalent	Sweden	SWE	EUR	s1	3312.36	1511.74	1732.25	26607.3	28339.5	331.236	151.174	173.225	2660.73	2833.95
9	bivalent/quadrivalent	Sweden	SWE	EUR	s2	3814.47	2063.6	2194.9	40577.4	42772.3	381.447	206.36	219.49	4057.74	4277.23
9	bivalent/quadrivalent	Sweden	SWE	EUR	s3	3312.36	1511.74	972.89	26607.3	27580.2	331.236	151.174	97.289	2660.73	2758.02
9	bivalent/quadrivalent	Sweden	SWE	EUR	s4	3879.03	1714.27	1993.82	29088.9	31082.8	387.903	171.427	199.382	2908.89	3108.28
9	bivalent/quadrivalent	Sweden	SWE	EUR	s5	4438.89	2467.03	2215.38	45018.5	47233.9	443.889	246.703	221.538	4501.85	4723.39
9	bivalent/quadrivalent	Swaziland	SWZ	AFR	s1	2887.28	1862.48	2380.58	24206	26586.6	288.728	186.248	238.058	2420.6	2658.66
9	bivalent/quadrivalent	Swaziland	SWZ	AFR	s2	6698.63	5238.94	5614.85	74004.4	79619.2	669.863	523.894	561.485	7400.44	7961.92
9	bivalent/quadrivalent	Swaziland	SWZ	AFR	s3	2887.28	1862.48	1061.11	24206	25267.1	288.728	186.248	106.111	2420.6	2526.71
9	bivalent/quadrivalent	Swaziland	SWZ	AFR	s4	4160.21	2991.87	3460.95	44976.3	48437.2	416.021	299.187	346.095	4497.63	4843.72
9	bivalent/quadrivalent	Swaziland	SWZ	AFR	s5	10106.8	8178.24	5266.77	128483	133750	1010.68	817.824	526.677	12848.3	13375
9	bivalent/quadrivalent	Syria	SYR	EMR	s1	4942.68	2827.8	3531.65	47837.5	51369.2	494.268	282.78	353.165	4783.75	5136.92
9	bivalent/quadrivalent	Syria	SYR	EMR	s2	6262.65	4001.37	4617.04	79333.9	83950.9	626.265	400.137	461.704	7933.39	8395.09
9	bivalent/quadrivalent	Syria	SYR	EMR	s3	4942.68	2827.8	1675.47	47837.5	49513	494.268	282.78	167.547	4783.75	4951.3
9	bivalent/quadrivalent	Syria	SYR	EMR	s4	7324.15	6016.27	5854.09	106169	112023	732.415	601.627	585.409	10616.9	11202.3
9	bivalent/quadrivalent	Syria	SYR	EMR	s5	10536.2	8950.86	5623.96	174119	179743	1053.62	895.086	562.396	17411.9	17974.3
9	bivalent/quadrivalent	Chad	TCD	AFR	s1	20101.8	16187.3	16896.1	249519	266415	2010.18	1618.73	1689.61	24951.9	26641.5
9	bivalent/quadrivalent	Chad	TCD	AFR	s2	34782.3	29630.1	29397.5	515153	544550	3478.23	2963.01	2939.75	51515.3	54455
9	bivalent/quadrivalent	Chad	TCD	AFR	s3	20101.8	16187.3	8647.28	249519	258166	2010.18	1618.73	864.728	24951.9	25816.6
9	bivalent/quadrivalent	Chad	TCD	AFR	s4	20599.2	18311.6	17486.6	309899	327386	2059.92	1831.16	1748.66	30989.9	32738.6
9	bivalent/quadrivalent	Chad	TCD	AFR	s5	34246.7	30994.7	18504.1	617914	636418	3424.67	3099.47	1850.41	61791.4	63641.8
9	bivalent/quadrivalent	Togo	TGO	AFR	s1	15080.5	10484.9	12509.7	151133	163643	1508.05	1048.49	1250.97	15113.3	16364.3
9	bivalent/quadrivalent	Togo	TGO	AFR	s2	21599.8	15733.1	17989.2	244140	262129	2159.98	1573.31	1798.92	24414	26212.9
9	bivalent/quadrivalent	Togo	TGO	AFR	s3	15080.5	10484.9	5838.38	151133	156972	1508.05	1048.49	583.838	15113.3	15697.2
9	bivalent/quadrivalent	Togo	TGO	AFR	s4	16596.2	13637.6	13976.9	207803	221780	1659.62	1363.76	1397.69	20780.3	22178
9	bivalent/quadrivalent	Togo	TGO	AFR	s5	23460	19860.4	12439.3	330581	343021	2346	1986.04	1243.93	33058.1	34302.1
9	bivalent/quadrivalent	Thailand	THA	SEAR	s1	42216.5	24232.3	30191.6	519302	549493	4221.65	2423.23	3019.16	51930.2	54949.3
9	bivalent/quadrivalent	Thailand	THA	SEAR	s2	62012.8	38567.9	45359.7	1.03724e+06	1.0826e+06	6201.28	3856.79	4535.97	103724	108260
9	bivalent/quadrivalent	Thailand	THA	SEAR	s3	42216.5	24232.3	14341.6	519302	533643	4221.65	2423.23	1434.16	51930.2	53364.3
9	bivalent/quadrivalent	Thailand	THA	SEAR	s4	40077.4	23764.8	28920.3	459575	488495	4007.74	2376.48	2892.03	45957.5	48849.5
9	bivalent/quadrivalent	Thailand	THA	SEAR	s5	60041.5	37921.7	29300.7	966408	995709	6004.15	3792.17	2930.07	96640.8	99570.9
9	bivalent/quadrivalent	Tajikistan	TJK	EUR	s1	7930.89	4514.98	5659.16	92058.9	97718	793.089	451.498	565.916	9205.89	9771.8
9	bivalent/quadrivalent	Tajikistan	TJK	EUR	s2	9579.73	6305.17	7125.22	156484	163609	957.973	630.517	712.522	15648.4	16360.9
9	bivalent/quadrivalent	Tajikistan	TJK	EUR	s3	7930.89	4514.98	2679.64	92058.9	94738.5	793.089	451.498	267.964	9205.89	9473.85
9	bivalent/quadrivalent	Tajikistan	TJK	EUR	s4	4899.45	3015.52	3572.99	63699.9	67272.9	489.945	301.552	357.299	6369.99	6727.29
9	bivalent/quadrivalent	Tajikistan	TJK	EUR	s5	6252.88	4167.84	3049.4	106578	109627	625.288	416.784	304.94	10657.8	10962.7
9	bivalent/quadrivalent	Turkmenistan	TKM	EUR	s1	5713.52	2900.36	3957.15	47447.1	51404.2	571.352	290.036	395.715	4744.71	5140.42
9	bivalent/quadrivalent	Turkmenistan	TKM	EUR	s2	7605.18	4470.85	5474.78	85033.6	90508.4	760.518	447.085	547.478	8503.36	9050.84
9	bivalent/quadrivalent	Turkmenistan	TKM	EUR	s3	5713.52	2900.36	1792.65	47447.1	49239.7	571.352	290.036	179.265	4744.71	4923.97
9	bivalent/quadrivalent	Turkmenistan	TKM	EUR	s4	5997.58	4084.74	4507.55	79332.7	83840.2	599.758	408.474	450.755	7933.27	8384.02
9	bivalent/quadrivalent	Turkmenistan	TKM	EUR	s5	7627.6	5561.89	3991.81	130713	134705	762.76	556.189	399.181	13071.3	13470.5
9	bivalent/quadrivalent	Timor-Leste	TLS	SEAR	s1	1713.11	1291.29	1329.86	15573.1	16903	171.311	129.129	132.986	1557.31	1690.3
9	bivalent/quadrivalent	Timor-Leste	TLS	SEAR	s2	2606.57	2258.97	2123.47	31201.6	33325	260.657	225.897	212.347	3120.16	3332.5
9	bivalent/quadrivalent	Timor-Leste	TLS	SEAR	s3	1713.11	1291.29	702.427	15573.1	16275.5	171.311	129.129	70.2427	1557.31	1627.55
9	bivalent/quadrivalent	Timor-Leste	TLS	SEAR	s4	1372.63	762.132	972.89	13690.4	14663.3	137.263	76.2132	97.289	1369.04	1466.33
9	bivalent/quadrivalent	Timor-Leste	TLS	SEAR	s5	1639.82	955.582	740.948	21977.8	22718.7	163.982	95.5582	74.0948	2197.78	2271.87
9	bivalent/quadrivalent	Trinidad & Tobago	TTO	AMR	s1	1849.36	1076.74	1327.76	17673	19000.8	184.936	107.674	132.776	1767.3	1900.08
9	bivalent/quadrivalent	Trinidad & Tobago	TTO	AMR	s2	2411.48	1476.41	1755.95	26878.9	28634.8	241.148	147.641	175.595	2687.89	2863.48
9	bivalent/quadrivalent	Trinidad & Tobago	TTO	AMR	s3	1849.36	1076.74	634.203	17673	18307.2	184.936	107.674	63.4203	1767.3	1830.72
9	bivalent/quadrivalent	Trinidad & Tobago	TTO	AMR	s4	955.624	820.555	775.913	14023.4	14799.3	95.5624	82.0555	77.5913	1402.34	1479.93
9	bivalent/quadrivalent	Trinidad & Tobago	TTO	AMR	s5	1129.59	1130.29	728.506	21060.1	21788.6	112.959	113.029	72.8506	2106.01	2178.86
9	bivalent/quadrivalent	Tunisia	TUN	EMR	s1	4011.68	1862.72	2719.4	30482.7	33202.1	401.168	186.272	271.94	3048.27	3320.21
9	bivalent/quadrivalent	Tunisia	TUN	EMR	s2	4937.73	2500.25	3417.71	50645.5	54063.2	493.773	250.025	341.771	5064.55	5406.32
9	bivalent/quadrivalent	Tunisia	TUN	EMR	s3	4011.68	1862.72	1190.74	30482.7	31673.5	401.168	186.272	119.074	3048.27	3167.35
9	bivalent/quadrivalent	Tunisia	TUN	EMR	s4	3589.92	2746.37	2800.52	45753.6	48554.1	372.821	274.637	287.243	4575.36	4862.6
9	bivalent/quadrivalent	Tunisia	TUN	EMR	s5	4497.35	3624.21	2503.08	75271.8	77774.9	452.136	362.421	251.349	7527.18	7778.53
9	bivalent/quadrivalent	Turkey	TUR	EUR	s1	24647.1	12438.5	17045.6	216210	233256	2464.71	1243.85	1704.56	21621	23325.6
9	bivalent/quadrivalent	Turkey	TUR	EUR	s2	31858.8	18432.2	22833.5	391772	414606	3185.88	1843.22	2283.35	39177.2	41460.6
9	bivalent/quadrivalent	Turkey	TUR	EUR	s3	24647.1	12438.5	7704.58	216210	223915	2464.71	1243.85	770.458	21621	22391.5
9	bivalent/quadrivalent	Turkey	TUR	EUR	s4	28515.8	18579.7	21145.3	307094	328239	2851.58	1857.97	2114.53	30709.4	32823.9
9	bivalent/quadrivalent	Turkey	TUR	EUR	s5	37993.7	29546.7	20774.2	576979	597754	3799.37	2954.67	2077.42	57697.9	59775.4
9	bivalent/quadrivalent	Tanzania	TZA	AFR	s1	267551	172471	220586	2.63203e+06	2.85261e+06	26755.1	17247.1	22058.6	263203	285261
9	bivalent/quadrivalent	Tanzania	TZA	AFR	s2	481238	338008	399542	6.05134e+06	6.45089e+06	48123.8	33800.8	39954.2	605134	645089
9	bivalent/quadrivalent	Tanzania	TZA	AFR	s3	267551	172471	98282.4	2.63203e+06	2.73031e+06	26755.1	17247.1	9828.24	263203	273031
9	bivalent/quadrivalent	Tanzania	TZA	AFR	s4	289893	218991	242217	3.52494e+06	3.76716e+06	28989.3	21899.1	24221.7	352494	376716
9	bivalent/quadrivalent	Tanzania	TZA	AFR	s5	486074	386154	251755	7.80972e+06	8.06148e+06	48607.4	38615.4	25175.5	780972	806148
9	bivalent/quadrivalent	Uganda	UGA	AFR	s1	157200	101863	129658	1.75906e+06	1.88872e+06	15720	10186.3	12965.8	175906	188872
9	bivalent/quadrivalent	Uganda	UGA	AFR	s2	266522	187557	221313	3.86372e+06	4.08503e+06	26652.2	18755.7	22131.3	386372	408503
9	bivalent/quadrivalent	Uganda	UGA	AFR	s3	157200	101863	57952.3	1.75906e+06	1.81701e+06	15720	10186.3	5795.23	175906	181701
9	bivalent/quadrivalent	Uganda	UGA	AFR	s4	196619	151251	164555	2.69968e+06	2.86423e+06	19661.9	15125.1	16455.5	269968	286423
9	bivalent/quadrivalent	Uganda	UGA	AFR	s5	335922	274422	174970	5.83841e+06	6.01338e+06	33592.2	27442.2	17497	583841	601338
9	bivalent/quadrivalent	Ukraine	UKR	EUR	s1	23494.9	10017.7	16701.5	251865	268566	2349.49	1001.77	1670.15	25186.5	26856.6
9	bivalent/quadrivalent	Ukraine	UKR	EUR	s2	26696.8	12323.3	19222.1	359313	378535	2669.68	1232.33	1922.21	35931.3	37853.5
9	bivalent/quadrivalent	Ukraine	UKR	EUR	s3	23494.9	10017.7	6624.97	251865	258490	2349.49	1001.77	662.497	25186.5	25849
9	bivalent/quadrivalent	Ukraine	UKR	EUR	s4	25340.7	10714.4	17990.1	255263	273254	2534.07	1071.44	1799.01	25526.3	27325.4
9	bivalent/quadrivalent	Ukraine	UKR	EUR	s5	28791.9	12817.8	12258.2	369153	381411	2879.19	1281.78	1225.82	36915.3	38141.1
9	bivalent/quadrivalent	Uruguay	URY	AMR	s1	3089.34	1430.29	2092.76	33211.1	35303.8	308.934	143.029	209.276	3321.11	3530.38
9	bivalent/quadrivalent	Uruguay	URY	AMR	s2	3578.22	1793.72	2470.54	47032.4	49502.9	357.822	179.372	247.054	4703.24	4950.29
9	bivalent/quadrivalent	Uruguay	URY	AMR	s3	3089.34	1430.29	915.339	33211.1	34126.4	308.934	143.029	91.5339	3321.11	3412.64
9	bivalent/quadrivalent	Uruguay	URY	AMR	s4	2138.47	1292.64	1551.5	28282.2	29833.7	213.847	129.264	155.15	2828.22	2983.37
9	bivalent/quadrivalent	Uruguay	URY	AMR	s5	2482.52	1697.43	1298.18	40942.9	42241.1	248.252	169.743	129.818	4094.29	4224.11
9	bivalent/quadrivalent	United States	USA	AMR	s1	101161	57887.1	60168.6	1.27006e+06	1.33023e+06	10116.1	5788.71	6016.86	127006	133023
9	bivalent/quadrivalent	United States	USA	AMR	s2	111805	70853.6	70762.4	1.73184e+06	1.8026e+06	11180.5	7085.36	7076.24	173184	180260
9	bivalent/quadrivalent	United States	USA	AMR	s3	101161	57887.1	34295.8	1.27006e+06	1.30436e+06	10116.1	5788.71	3429.58	127006	130436
9	bivalent/quadrivalent	United States	USA	AMR	s4	106160	43607	52514.8	925677	978192	10621.5	4360.7	5252.8	92567.7	97820.5
9	bivalent/quadrivalent	United States	USA	AMR	s5	118423	54361.4	54455.6	1.27408e+06	1.32854e+06	11843.7	5436.14	5445.72	127408	132854
9	bivalent/quadrivalent	Uzbekistan	UZB	EUR	s1	30352.2	16644.4	21442.2	319573	341015	3035.22	1684.26	2150.96	33317.4	35468.4
9	bivalent/quadrivalent	Uzbekistan	UZB	EUR	s2	36052.3	21945.5	26208.7	498337	524545	3605.23	2196.83	2621.64	50001.2	52622.8
9	bivalent/quadrivalent	Uzbekistan	UZB	EUR	s3	30352.2	16644.4	10006.9	319573	329580	3035.22	1684.26	1008.44	33317.4	34325.8
9	bivalent/quadrivalent	Uzbekistan	UZB	EUR	s4	24069.1	13920.9	17249.1	277235	294484	2406.91	1392.09	1724.91	27723.5	29448.4
9	bivalent/quadrivalent	Uzbekistan	UZB	EUR	s5	28803.7	17434.8	13759.6	426211	439971	2880.37	1743.48	1375.96	42621.1	43997.1
9	bivalent/quadrivalent	Venezuela	VEN	AMR	s1	58766.1	30635.9	40974.6	612714	653689	5876.61	3063.59	4097.46	61271.4	65368.9
9	bivalent/quadrivalent	Venezuela	VEN	AMR	s2	65179.2	36345.9	46250.8	778911	825162	6517.92	3634.59	4625.08	77891.1	82516.2
9	bivalent/quadrivalent	Venezuela	VEN	AMR	s3	58766.1	30635.9	18752.9	612714	631467	5876.61	3063.59	1875.29	61271.4	63146.7
9	bivalent/quadrivalent	Venezuela	VEN	AMR	s4	46398.4	26174.5	33026.5	551614	584640	4639.84	2617.45	3302.65	55161.4	58464
9	bivalent/quadrivalent	Venezuela	VEN	AMR	s5	52077.5	30933.4	25073	693978	719051	5207.75	3093.34	2507.3	69397.8	71905.1
9	bivalent/quadrivalent	Vietnam	VNM	WPR	s1	53666.2	31117.4	38486.3	612678	651164	5366.62	3111.74	3848.63	61267.8	65116.4
9	bivalent/quadrivalent	Vietnam	VNM	WPR	s2	63596.2	41119.8	47050.8	1.0198e+06	1.06685e+06	6359.62	4111.98	4705.08	101980	106685
9	bivalent/quadrivalent	Vietnam	VNM	WPR	s3	53666.2	31117.4	18353.7	612678	631031	5366.62	3111.74	1835.37	61267.8	63103.1
9	bivalent/quadrivalent	Vietnam	VNM	WPR	s4	40227.8	27145.9	30148	456178	486326	4022.78	2714.59	3014.8	45617.8	48632.6
9	bivalent/quadrivalent	Vietnam	VNM	WPR	s5	51022	39757.9	27414.3	828319	855733	5102.2	3975.79	2741.43	82831.9	85573.3
9	bivalent/quadrivalent	Vanuatu	VUT	WPR	s1	280.815	99.4694	179.843	2922.11	3101.95	28.0815	9.94694	17.9843	292.211	310.195
9	bivalent/quadrivalent	Vanuatu	VUT	WPR	s2	295.81	106.885	190.162	3786.99	3977.15	29.581	10.6885	19.0162	378.699	397.715
9	bivalent/quadrivalent	Vanuatu	VUT	WPR	s3	280.815	99.4694	71.2565	2922.11	2993.37	28.0815	9.94694	7.12565	292.211	299.337
9	bivalent/quadrivalent	Vanuatu	VUT	WPR	s4	443.996	282.599	326.961	7806.83	8133.79	44.3996	28.2599	32.6961	780.683	813.379
9	bivalent/quadrivalent	Vanuatu	VUT	WPR	s5	484.755	310.766	229.002	10248	10477	48.4755	31.0766	22.9002	1024.8	1047.7
9	bivalent/quadrivalent	Samoa	WSM	WPR	s1	271.049	60.0039	161.347	1118.1	1279.44	27.1049	6.00039	16.1347	111.81	127.944
9	bivalent/quadrivalent	Samoa	WSM	WPR	s2	296.529	72.7896	178.943	1838.99	2017.94	29.6529	7.27896	17.8943	183.899	201.794
9	bivalent/quadrivalent	Samoa	WSM	WPR	s3	271.049	60.0039	54.6949	1118.1	1172.79	27.1049	6.00039	5.46949	111.81	117.279
9	bivalent/quadrivalent	Samoa	WSM	WPR	s4	232.032	177.26	180.925	3405.97	3586.89	23.2032	17.726	18.0925	340.597	358.689
9	bivalent/quadrivalent	Samoa	WSM	WPR	s5	271.521	215.346	149.843	5538.88	5688.72	27.1521	21.5346	14.9843	553.888	568.872
9	bivalent/quadrivalent	Yemen	YEM	EMR	s1	9716.75	7149.99	8099.73	95115.9	103216	971.675	714.999	809.973	9511.59	10321.6
9	bivalent/quadrivalent	Yemen	YEM	EMR	s2	12835.8	10162	10771.4	148516	159287	1283.58	1016.2	1077.14	14851.6	15928.7
9	bivalent/quadrivalent	Yemen	YEM	EMR	s3	9716.75	7149.99	3916.03	95115.9	99031.9	971.675	714.999	391.603	9511.59	9903.19
9	bivalent/quadrivalent	Yemen	YEM	EMR	s4	5082.82	3995.48	4262.49	77415.1	81677.6	508.282	399.548	426.249	7741.51	8167.76
9	bivalent/quadrivalent	Yemen	YEM	EMR	s5	6028.13	4813.23	3087.02	107412	110499	602.813	481.323	308.702	10741.2	11049.9
9	bivalent/quadrivalent	South Africa	ZAF	AFR	s1	79996.9	51618.2	65959.5	878436	944395	7999.69	5161.82	6595.95	87843.6	94439.5
9	bivalent/quadrivalent	South Africa	ZAF	AFR	s2	141667	105731	118240	1.93962e+06	2.05786e+06	14166.7	10573.1	11824	193962	205786
9	bivalent/quadrivalent	South Africa	ZAF	AFR	s3	79996.9	51618.2	29405.7	878436	907842	7999.69	5161.82	2940.57	87843.6	90784.2
9	bivalent/quadrivalent	South Africa	ZAF	AFR	s4	110369	52745.5	89154.8	967732	1.05689e+06	11036.9	5292.24	8917.25	97719.5	106637
9	bivalent/quadrivalent	South Africa	ZAF	AFR	s5	195584	104267	86721.7	2.09374e+06	2.18046e+06	19558.4	10428.2	8672.73	209474	218147
9	bivalent/quadrivalent	Zambia	ZMB	AFR	s1	64481.9	42059.8	53212.3	705415	758628	6448.19	4205.98	5321.23	70541.5	75862.8
9	bivalent/quadrivalent	Zambia	ZMB	AFR	s2	143017	105843	119277	2.05555e+06	2.17482e+06	14301.7	10584.3	11927.7	205555	217482
9	bivalent/quadrivalent	Zambia	ZMB	AFR	s3	64481.9	42059.8	23879.7	705415	729295	6448.19	4205.98	2387.97	70541.5	72929.5
9	bivalent/quadrivalent	Zambia	ZMB	AFR	s4	75894.7	52148.5	62894.8	764936	827830	7589.47	5214.85	6289.48	76493.6	82783
9	bivalent/quadrivalent	Zambia	ZMB	AFR	s5	176180	132290	89341.7	2.42725e+06	2.51659e+06	17618	13229	8934.17	242725	251659
9	bivalent/quadrivalent	Zimbabwe	ZWE	AFR	s1	46792.8	31355.6	38698.1	433695	472393	4679.28	3135.56	3869.81	43369.5	47239.3
9	bivalent/quadrivalent	Zimbabwe	ZWE	AFR	s2	110494	78980.5	91873.1	1.21981e+06	1.31168e+06	11049.4	7898.05	9187.31	121981	131168
9	bivalent/quadrivalent	Zimbabwe	ZWE	AFR	s3	46792.8	31355.6	17655	433695	451350	4679.28	3135.56	1765.5	43369.5	45135
9	bivalent/quadrivalent	Zimbabwe	ZWE	AFR	s4	50934.6	38711	42581.4	602479	645061	5093.46	3871.1	4258.14	60247.9	64506.1
9	bivalent/quadrivalent	Zimbabwe	ZWE	AFR	s5	113279	91988	58996.9	1.6204e+06	1.67939e+06	11327.9	9198.8	5899.69	162040	167939
9	nonavalent	Afghanistan	AFG	EMR	s1	24774.8	20428.5	20871.7	372329	393201	2477.48	2042.85	2087.17	37232.9	39320.1
9	nonavalent	Afghanistan	AFG	EMR	s2	42816.4	39722.5	36512.7	934463	970976	4281.64	3972.25	3651.27	93446.3	97097.6
9	nonavalent	Afghanistan	AFG	EMR	s3	24774.8	20428.5	10844.5	372329	383173	2477.48	2042.85	1084.45	37232.9	38317.3
9	nonavalent	Afghanistan	AFG	EMR	s4	19450.1	15706.2	16352.7	296249	312602	1945.01	1570.62	1635.27	29624.9	31260.2
9	nonavalent	Afghanistan	AFG	EMR	s5	35385.6	29739.2	18752	730192	748944	3538.56	2973.92	1875.2	73019.2	74894.4
9	nonavalent	Angola	AGO	AFR	s1	121424	77504	100032	1.30906e+06	1.4091e+06	12142.4	7750.4	10003.2	130906	140910
9	nonavalent	Angola	AGO	AFR	s2	193428	132071	160212	2.49599e+06	2.6562e+06	19342.8	13207.1	16021.2	249599	265620
9	nonavalent	Angola	AGO	AFR	s3	121424	77504	44303.1	1.30906e+06	1.35337e+06	12142.4	7750.4	4430.31	130906	135337
9	nonavalent	Angola	AGO	AFR	s4	130783	99797.9	109375	1.51493e+06	1.6243e+06	13078.3	9979.79	10937.5	151493	162430
9	nonavalent	Angola	AGO	AFR	s5	217356	174113	112878	3.01372e+06	3.1266e+06	21735.6	17411.3	11287.8	301372	312660
9	nonavalent	Albania	ALB	EUR	s1	649.312	256.134	424.728	5675.18	6099.91	64.9312	25.6134	42.4728	567.518	609.991
9	nonavalent	Albania	ALB	EUR	s2	739.132	286.076	481.614	9134.33	9615.94	73.9132	28.6076	48.1614	913.433	961.594
9	nonavalent	Albania	ALB	EUR	s3	649.312	256.134	174.986	5675.18	5850.17	64.9312	25.6134	17.4986	567.518	585.017
9	nonavalent	Albania	ALB	EUR	s4	931.217	381.489	613.939	7325.78	7939.72	93.1217	38.1489	61.3939	732.578	793.972
9	nonavalent	Albania	ALB	EUR	s5	1036.41	454.258	440.94	12641.7	13082.6	103.641	45.4258	44.094	1264.17	1308.26
9	nonavalent	United Arab Emirates	ARE	EMR	s1	5205.99	130.482	2751.48	4021.91	6773.39	520.599	13.0482	275.148	402.191	677.339
9	nonavalent	United Arab Emirates	ARE	EMR	s2	8836.6	146.736	4644.92	6223.05	10868	883.66	14.6736	464.492	622.305	1086.8
9	nonavalent	United Arab Emirates	ARE	EMR	s3	5205.99	130.482	650.767	4021.91	4672.68	520.599	13.0482	65.0767	402.191	467.268
9	nonavalent	United Arab Emirates	ARE	EMR	s4	3477.76	2701.09	2726.81	36288.5	39015.3	347.776	270.109	272.681	3628.85	3901.53
9	nonavalent	United Arab Emirates	ARE	EMR	s5	6098.43	5183.64	3517.52	87223.6	90741.1	609.843	518.364	351.752	8722.36	9074.11
9	nonavalent	Argentina	ARG	AMR	s1	70326.9	33100.9	47824.3	782409	830234	7032.69	3310.09	4782.43	78240.9	83023.4
9	nonavalent	Argentina	ARG	AMR	s2	81147.7	40403.7	55934	1.07164e+06	1.12757e+06	8114.77	4040.37	5593.4	107164	112757
9	nonavalent	Argentina	ARG	AMR	s3	70326.9	33100.9	21048.8	782409	803458	7032.69	3310.09	2104.88	78240.9	80345.8
9	nonavalent	Argentina	ARG	AMR	s4	58212.8	31032.4	40821.7	734768	775589	5821.28	3103.24	4082.17	73476.8	77558.9
9	nonavalent	Argentina	ARG	AMR	s5	66170.7	38210.5	32319.5	1.0066e+06	1.03892e+06	6617.07	3821.05	3231.95	100660	103892
9	nonavalent	Armenia	ARM	EUR	s1	2131.91	927.899	1424.08	21969.8	23393.8	213.191	92.7899	142.408	2196.98	2339.38
9	nonavalent	Armenia	ARM	EUR	s2	2430.35	1204	1673.14	34406.8	36079.9	243.035	120.4	167.314	3440.68	3607.99
9	nonavalent	Armenia	ARM	EUR	s3	2131.91	927.899	608.536	21969.8	22578.3	213.191	92.7899	60.8536	2196.98	2257.83
9	nonavalent	Armenia	ARM	EUR	s4	1744.13	1270.31	1338.85	20055	21393.8	174.413	127.031	133.885	2005.5	2139.38
9	nonavalent	Armenia	ARM	EUR	s5	2334.43	1827.56	1273.99	37937.3	39211.3	233.443	182.756	127.399	3793.73	3921.13
9	nonavalent	Australia	AUS	WPR	s1	9074.49	4357.87	4879.76	83216.9	88096.6	907.449	435.787	487.976	8321.69	8809.66
9	nonavalent	Australia	AUS	WPR	s2	10614.1	5826.21	6159.63	122087	128247	1061.41	582.621	615.963	12208.7	12824.7
9	nonavalent	Australia	AUS	WPR	s3	9074.49	4357.87	2749.93	83216.9	85966.8	907.449	435.787	274.993	8321.69	8596.68
9	nonavalent	Australia	AUS	WPR	s4	9066.81	3902.09	4595.33	86223.1	90818.4	906.681	390.209	459.533	8622.31	9081.84
9	nonavalent	Australia	AUS	WPR	s5	10019.2	4915.64	4821.94	120982	125804	1001.92	491.564	482.194	12098.2	12580.4
9	nonavalent	Austria	AUT	EUR	s1	2521.9	1365.1	1451.62	24788.8	26240.4	252.19	136.51	145.162	2478.88	2624.04
9	nonavalent	Austria	AUT	EUR	s2	2957.49	1840.88	1851.14	37375.9	39227.1	295.749	184.088	185.114	3737.59	3922.71
9	nonavalent	Austria	AUT	EUR	s3	2521.9	1365.1	824.474	24788.8	25613.3	252.19	136.51	82.4474	2478.88	2561.33
9	nonavalent	Austria	AUT	EUR	s4	2557.06	1131.33	1315.12	20986.1	22301.2	255.706	113.133	131.512	2098.61	2230.12
9	nonavalent	Austria	AUT	EUR	s5	3066.74	1563.5	1422.97	31462.9	32885.9	306.674	156.35	142.297	3146.29	3288.59
9	nonavalent	Azerbaijan	AZE	EUR	s1	6303.17	2905.41	4265.49	53588.3	57853.8	630.317	290.541	426.549	5358.83	5785.38
9	nonavalent	Azerbaijan	AZE	EUR	s2	7715.11	4073.5	5396.85	94723	100120	771.511	407.35	539.685	9472.3	10012
9	nonavalent	Azerbaijan	AZE	EUR	s3	6303.17	2905.41	1862.55	53588.3	55450.8	630.317	290.541	186.255	5358.83	5545.08
9	nonavalent	Azerbaijan	AZE	EUR	s4	4649.21	3494.39	3605.68	60756.7	64362.4	464.921	349.439	360.568	6075.67	6436.24
9	nonavalent	Azerbaijan	AZE	EUR	s5	5654.06	4465.12	3158.13	108469	111627	565.406	446.512	315.813	10846.9	11162.7
9	nonavalent	Burundi	BDI	AFR	s1	60592	51625.6	51212.4	837733	888945	6059.2	5162.56	5121.24	83773.3	88894.5
9	nonavalent	Burundi	BDI	AFR	s2	99098.2	91163.2	84431	1.70982e+06	1.79425e+06	9909.82	9116.32	8443.1	170982	179425
9	nonavalent	Burundi	BDI	AFR	s3	60592	51625.6	27173.1	837733	864906	6059.2	5162.56	2717.31	83773.3	86490.6
9	nonavalent	Burundi	BDI	AFR	s4	70224.8	63196.9	59690.6	1.12654e+06	1.18623e+06	7022.48	6319.69	5969.06	112654	118623
9	nonavalent	Burundi	BDI	AFR	s5	111244	102639	60849.8	2.19691e+06	2.25776e+06	11124.4	10263.9	6084.98	219691	225776
9	nonavalent	Belgium	BEL	EUR	s1	4881.9	1642.53	2190.03	28761.6	30951.6	488.19	164.253	219.003	2876.16	3095.16
9	nonavalent	Belgium	BEL	EUR	s2	6059.61	2629.17	3084.4	53977.5	57061.9	605.961	262.917	308.44	5397.75	5706.19
9	nonavalent	Belgium	BEL	EUR	s3	4881.9	1642.53	1204.86	28761.6	29966.4	488.19	164.253	120.486	2876.16	2996.64
9	nonavalent	Belgium	BEL	EUR	s4	4604.21	1625.93	2113.09	29147.5	31260.6	460.421	162.593	211.309	2914.75	3126.06
9	nonavalent	Belgium	BEL	EUR	s5	5713.73	2709.05	2595.82	54342.5	56938.3	571.373	270.905	259.582	5434.25	5693.83
9	nonavalent	Benin	BEN	AFR	s1	33992.5	23840.5	28218.4	322112	350331	3399.25	2384.05	2821.84	32211.2	35033.1
9	nonavalent	Benin	BEN	AFR	s2	58371.9	43820.8	48744.7	649025	697769	5837.19	4382.08	4874.47	64902.5	69776.9
9	nonavalent	Benin	BEN	AFR	s3	33992.5	23840.5	13241	322112	335353	3399.25	2384.05	1324.1	32211.2	33535.3
9	nonavalent	Benin	BEN	AFR	s4	30134.4	26581.4	25560.3	347092	372652	3013.44	2658.14	2556.03	34709.2	37265.2
9	nonavalent	Benin	BEN	AFR	s5	52812.4	47879.5	29047.6	708718	737765	5281.24	4787.95	2904.76	70871.8	73776.5
9	nonavalent	Burkina Faso	BFA	AFR	s1	48288.3	41336.1	40832.7	661690	702523	4869.74	4174.53	4118.46	68568.2	72686.7
9	nonavalent	Burkina Faso	BFA	AFR	s2	79862.6	73487.5	68044.3	1.31475e+06	1.38279e+06	7991.22	7353.71	6808.7	131815	138624
9	nonavalent	Burkina Faso	BFA	AFR	s3	48288.3	41336.1	21731.1	661690	683421	4869.74	4174.53	2193.83	68568.2	70762
9	nonavalent	Burkina Faso	BFA	AFR	s4	93147.5	83421.6	79134.3	1.43897e+06	1.51811e+06	9327.91	8342.16	7923.43	143897	151821
9	nonavalent	Burkina Faso	BFA	AFR	s5	147958	135587	80527.9	2.77676e+06	2.85728e+06	14797.5	13558.7	8053.2	277676	285729
9	nonavalent	Bangladesh	BGD	SEAR	s1	214805	143645	177616	2.41387e+06	2.59149e+06	21480.5	14364.5	17761.6	241387	259149
9	nonavalent	Bangladesh	BGD	SEAR	s2	313081	244536	262395	5.45985e+06	5.72224e+06	31308.1	24453.6	26239.5	545985	572224
9	nonavalent	Bangladesh	BGD	SEAR	s3	214805	143645	80931.2	2.41387e+06	2.4948e+06	21480.5	14364.5	8093.12	241387	249480
9	nonavalent	Bangladesh	BGD	SEAR	s4	120529	84194.6	100021	1.60984e+06	1.70986e+06	12052.9	8419.46	10002.1	160984	170986
9	nonavalent	Bangladesh	BGD	SEAR	s5	170818	125669	86260.5	3.32292e+06	3.40918e+06	17081.8	12566.9	8626.05	332292	340918
9	nonavalent	Bulgaria	BGR	EUR	s1	6540.36	2276.64	4175.05	54449.7	58624.8	654.036	227.664	417.505	5444.97	5862.48
9	nonavalent	Bulgaria	BGR	EUR	s2	7203.97	2718.32	4670.3	72391.6	77061.9	720.397	271.832	467.03	7239.16	7706.19
9	nonavalent	Bulgaria	BGR	EUR	s3	6540.36	2276.64	1643.94	54449.7	56093.7	654.036	227.664	164.394	5444.97	5609.37
9	nonavalent	Bulgaria	BGR	EUR	s4	5711.5	2458.05	3805.72	56713.5	60519.2	571.15	245.805	380.572	5671.35	6051.92
9	nonavalent	Bulgaria	BGR	EUR	s5	6287.84	2935.37	2776.49	76060.1	78836.6	628.784	293.537	277.649	7606.01	7883.66
9	nonavalent	Bahrain	BHR	EMR	s1	736.943	156.092	436.281	1900.58	2336.86	73.6943	15.6092	43.6281	190.058	233.686
9	nonavalent	Bahrain	BHR	EMR	s2	1087.73	313.541	672.225	4033.56	4705.78	108.773	31.3541	67.2225	403.356	470.578
9	nonavalent	Bahrain	BHR	EMR	s3	736.943	156.092	145.95	1900.58	2046.53	73.6943	15.6092	14.595	190.058	204.653
9	nonavalent	Bahrain	BHR	EMR	s4	537.231	438	428.28	8044.88	8473.16	53.7231	43.8	42.828	804.488	847.316
9	nonavalent	Bahrain	BHR	EMR	s5	582.03	479.25	338.181	12812.5	13150.7	58.203	47.925	33.8181	1281.25	1315.07
9	nonavalent	Bahamas	BHS	AMR	s1	543.776	219.462	357.381	4269	4626.38	54.3776	21.9462	35.7381	426.9	462.638
9	nonavalent	Bahamas	BHS	AMR	s2	600.905	250.716	397.714	5082.09	5479.81	60.0905	25.0716	39.7714	508.209	547.981
9	nonavalent	Bahamas	BHS	AMR	s3	543.776	219.462	148.484	4269	4417.48	54.3776	21.9462	14.8484	426.9	441.748
9	nonavalent	Bahamas	BHS	AMR	s4	297.105	274.925	247.969	5334.12	5582.09	29.7105	27.4925	24.7969	533.412	558.209
9	nonavalent	Bahamas	BHS	AMR	s5	331.57	311.476	203.929	6382.44	6586.37	33.157	31.1476	20.3929	638.244	658.637
9	nonavalent	Bosnia & Herzegovina	BIH	EUR	s1	1668.22	466.486	1026.08	8359.56	9385.64	166.822	46.6486	102.608	835.956	938.564
9	nonavalent	Bosnia & Herzegovina	BIH	EUR	s2	1828.43	617.553	1160.75	13525.3	14686.1	182.843	61.7553	116.075	1352.53	1468.61
9	nonavalent	Bosnia & Herzegovina	BIH	EUR	s3	1668.22	466.486	374.642	8359.56	8734.2	166.822	46.6486	37.4642	835.956	873.42
9	nonavalent	Bosnia & Herzegovina	BIH	EUR	s4	2840.05	710.506	1718.4	15860.7	17579.1	284.005	71.0506	171.84	1586.07	1757.91
9	nonavalent	Bosnia & Herzegovina	BIH	EUR	s5	3068.55	924.007	1153.54	23657.8	24811.4	306.855	92.4007	115.354	2365.78	2481.14
9	nonavalent	Belarus	BLR	EUR	s1	6340.94	2566.07	4471.74	59719.9	64191.6	634.094	256.607	447.174	5971.99	6419.16
9	nonavalent	Belarus	BLR	EUR	s2	7510.95	3285.24	5360.73	88465.2	93826	751.095	328.524	536.073	8846.52	9382.6
9	nonavalent	Belarus	BLR	EUR	s3	6340.94	2566.07	1734.18	59719.9	61454.1	634.094	256.607	173.418	5971.99	6145.41
9	nonavalent	Belarus	BLR	EUR	s4	6569.94	2120.38	4493.26	48661.7	53155	656.994	212.038	449.326	4866.17	5315.5
9	nonavalent	Belarus	BLR	EUR	s5	7685.3	2753.05	3064.86	72492.5	75557.4	768.53	275.305	306.486	7249.25	7555.74
9	nonavalent	Belize	BLZ	AMR	s1	1193.72	724.802	867.169	11861.9	12729.1	119.372	72.4802	86.7169	1186.19	1272.91
9	nonavalent	Belize	BLZ	AMR	s2	1522	1029.33	1141.41	18966.1	20107.5	152.2	102.933	114.141	1896.61	2010.75
9	nonavalent	Belize	BLZ	AMR	s3	1193.72	724.802	421.018	11861.9	12283	119.372	72.4802	42.1018	1186.19	1228.3
9	nonavalent	Belize	BLZ	AMR	s4	1207.5	881.936	927.761	14767.5	15695.3	120.75	88.1936	92.7761	1476.75	1569.53
9	nonavalent	Belize	BLZ	AMR	s5	1625.43	1284.12	875.929	23470	24345.9	162.543	128.412	87.5929	2347	2434.59
9	nonavalent	Bolivia	BOL	AMR	s1	55369.2	31412	45221.8	541164	586385	5536.92	3141.2	4522.18	54116.4	58638.5
9	nonavalent	Bolivia	BOL	AMR	s2	65933.2	40669.8	54176.2	789865	844042	6593.32	4066.98	5417.62	78986.5	84404.2
9	nonavalent	Bolivia	BOL	AMR	s3	55369.2	31412	18665.1	541164	559829	5536.92	3141.2	1866.51	54116.4	55982.9
9	nonavalent	Bolivia	BOL	AMR	s4	39041	25793.9	32250.5	542799	575049	3904.1	2609.28	3228.04	56423.8	59651.9
9	nonavalent	Bolivia	BOL	AMR	s5	42348.7	33240.9	23076.8	744935	768012	4234.87	3332.21	2310.86	75107.3	77418.2
9	nonavalent	Brazil	BRA	AMR	s1	250918	127136	173703	2.48579e+06	2.6595e+06	25091.8	12713.6	17370.3	248579	265950
9	nonavalent	Brazil	BRA	AMR	s2	334674	177476	234372	3.94258e+06	4.17695e+06	33467.4	17747.6	23437.2	394258	417695
9	nonavalent	Brazil	BRA	AMR	s3	250918	127136	78634	2.48579e+06	2.56443e+06	25091.8	12713.6	7863.4	248579	256443
9	nonavalent	Brazil	BRA	AMR	s4	179760	99355.1	127256	2.0055e+06	2.13275e+06	17976	9935.51	12725.6	200550	213275
9	nonavalent	Brazil	BRA	AMR	s5	230941	139259	110575	3.14433e+06	3.2549e+06	23094.1	13925.9	11057.5	314433	325490
9	nonavalent	Barbados	BRB	AMR	s1	311.59	122.264	203.596	2869.52	3073.11	31.159	12.2264	20.3596	286.952	307.311
9	nonavalent	Barbados	BRB	AMR	s2	347.313	153.143	232.671	3908.73	4141.4	34.7313	15.3143	23.2671	390.873	414.14
9	nonavalent	Barbados	BRB	AMR	s3	311.59	122.264	83.7176	2869.52	2953.23	31.159	12.2264	8.37176	286.952	295.323
9	nonavalent	Barbados	BRB	AMR	s4	285.27	216.4	221.917	3542.36	3764.28	28.527	21.64	22.1917	354.236	376.428
9	nonavalent	Barbados	BRB	AMR	s5	372.873	301.995	207.903	5411.57	5619.48	37.2873	30.1995	20.7903	541.157	561.948
9	nonavalent	Brunei	BRN	WPR	s1	528.896	239.202	275.24	4418.4	4693.64	52.8896	23.9202	27.524	441.84	469.364
9	nonavalent	Brunei	BRN	WPR	s2	603.019	309.286	336.482	6695.52	7032	60.3019	30.9286	33.6482	669.552	703.2
9	nonavalent	Brunei	BRN	WPR	s3	528.896	239.202	154.491	4418.4	4572.89	52.8896	23.9202	15.4491	441.84	457.289
9	nonavalent	Brunei	BRN	WPR	s4	572.541	196.326	259.132	4507.44	4766.58	57.2541	19.6326	25.9132	450.744	476.658
9	nonavalent	Brunei	BRN	WPR	s5	594.5	210.891	244.91	6236.44	6481.35	59.45	21.0891	24.491	623.644	648.135
9	nonavalent	Bhutan	BTN	SEAR	s1	603.474	359.136	494.554	6899.51	7394.06	60.3474	35.9136	49.4554	689.951	739.406
9	nonavalent	Bhutan	BTN	SEAR	s2	790.315	509.553	651.595	13253	13904.6	79.0315	50.9553	65.1595	1325.3	1390.46
9	nonavalent	Bhutan	BTN	SEAR	s3	603.474	359.136	209.994	6899.51	7109.5	60.3474	35.9136	20.9994	689.951	710.95
9	nonavalent	Bhutan	BTN	SEAR	s4	731.671	547.479	610.818	10444.4	11055.2	73.1671	54.7479	61.0818	1044.44	1105.52
9	nonavalent	Bhutan	BTN	SEAR	s5	955.743	744.143	505.699	20038	20543.7	95.5743	74.4143	50.5699	2003.8	2054.37
9	nonavalent	Botswana	BWA	AFR	s1	5801.92	3320.42	4741.5	46991.7	51733.2	580.192	332.042	474.15	4699.17	5173.32
9	nonavalent	Botswana	BWA	AFR	s2	9836.68	6515.79	8127.46	104907	113035	983.668	651.579	812.746	10490.7	11303.5
9	nonavalent	Botswana	BWA	AFR	s3	5801.92	3320.42	1967.14	46991.7	48958.8	580.192	332.042	196.714	4699.17	4895.88
9	nonavalent	Botswana	BWA	AFR	s4	6087.99	3558.42	4982.71	58952.7	63935.4	608.799	355.842	498.271	5895.27	6393.54
9	nonavalent	Botswana	BWA	AFR	s5	10359.5	6819.23	5059.33	122707	127767	1035.95	681.923	505.933	12270.7	12776.7
9	nonavalent	Central African Republic	CAF	AFR	s1	6726.86	5036.55	5616.07	76469.2	82085.2	672.686	503.655	561.607	7646.92	8208.52
9	nonavalent	Central African Republic	CAF	AFR	s2	12461.8	9806.21	10451.6	168419	178871	1246.18	980.621	1045.16	16841.9	17887.1
9	nonavalent	Central African Republic	CAF	AFR	s3	6726.86	5036.55	2744.94	76469.2	79214.1	672.686	503.655	274.494	7646.92	7921.41
9	nonavalent	Central African Republic	CAF	AFR	s4	6201.6	5690.52	5282.27	95384.6	100667	620.16	569.052	528.227	9538.46	10066.7
9	nonavalent	Central African Republic	CAF	AFR	s5	11318.5	10564.5	6147.57	203459	209607	1131.85	1056.45	614.757	20345.9	20960.7
9	nonavalent	Canada	CAN	AMR	s1	12140.9	5182.6	6127.03	107645	113772	1214.09	518.26	612.703	10764.5	11377.2
9	nonavalent	Canada	CAN	AMR	s2	13738	6719.6	7463.27	152114	159578	1373.8	671.96	746.327	15211.4	15957.8
9	nonavalent	Canada	CAN	AMR	s3	12140.9	5182.6	3425.77	107645	111071	1214.09	518.26	342.577	10764.5	11107.1
9	nonavalent	Canada	CAN	AMR	s4	11460.3	5369.57	6079.61	110429	116509	1146.03	536.957	607.961	11042.9	11650.9
9	nonavalent	Canada	CAN	AMR	s5	12918.4	7094.26	6390.38	156398	162788	1291.84	709.426	639.038	15639.8	16278.8
9	nonavalent	Switzerland	CHE	EUR	s1	1358.93	682.802	749.482	11156.8	11906.3	135.893	68.2802	74.9482	1115.68	1190.63
9	nonavalent	Switzerland	CHE	EUR	s2	1756.19	1187.42	1157.69	23362.5	24520.2	175.619	118.742	115.769	2336.25	2452.02
9	nonavalent	Switzerland	CHE	EUR	s3	1358.93	682.802	423.622	11156.8	11580.4	135.893	68.2802	42.3622	1115.68	1158.04
9	nonavalent	Switzerland	CHE	EUR	s4	1663.21	659.184	807.865	10699.9	11507.8	166.321	65.9184	80.7865	1069.99	1150.78
9	nonavalent	Switzerland	CHE	EUR	s5	2285.27	1264.53	1107.1	22804.3	23911.4	228.527	126.453	110.71	2280.43	2391.14
9	nonavalent	Chile	CHL	AMR	s1	16250.5	9340.92	11626.2	164742	176369	1633.47	934.092	1167	16474.2	17641.2
9	nonavalent	Chile	CHL	AMR	s2	23390	14801.4	17195.3	305285	322480	2339.95	1480.14	1720.02	30528.5	32248.5
9	nonavalent	Chile	CHL	AMR	s3	16250.5	9340.92	5525.69	164742	170268	1633.47	934.092	553.539	16474.2	17027.8
9	nonavalent	Chile	CHL	AMR	s4	15398.1	8071.01	10751.2	137624	148375	1539.81	807.101	1075.12	13762.4	14837.5
9	nonavalent	Chile	CHL	AMR	s5	22494	13647.3	11035.9	261085	272121	2249.4	1364.73	1103.59	26108.5	27212.1
9	nonavalent	China	CHN	WPR	s1	514565	324255	377820	5.93075e+06	6.30857e+06	52035.1	32425.5	38082.9	593075	631158
9	nonavalent	China	CHN	WPR	s2	616364	484021	485076	1.01276e+07	1.06127e+07	61702	48402.1	48541.7	1.01276e+06	1.0613e+06
9	nonavalent	China	CHN	WPR	s3	514565	324255	186108	5.93075e+06	6.11686e+06	52035.1	32425.5	18677.4	593075	611752
9	nonavalent	China	CHN	WPR	s4	788954	442479	560699	7.56395e+06	8.12465e+06	78895.4	44247.9	56069.9	756395	812465
9	nonavalent	China	CHN	WPR	s5	932371	668525	490230	1.3303e+07	1.37933e+07	93237.1	66852.5	49023	1.3303e+06	1.37933e+06
9	nonavalent	CÃ´te dâ€™Ivoire	CIV	AFR	s1	55543.3	40370.7	46249.9	598751	645001	5554.33	4037.07	4624.99	59875.1	64500.1
9	nonavalent	CÃ´te dâ€™Ivoire	CIV	AFR	s2	77039.2	57772.6	64327.1	894395	958722	7703.92	5777.26	6432.71	89439.5	95872.2
9	nonavalent	CÃ´te dâ€™Ivoire	CIV	AFR	s3	55543.3	40370.7	22189.3	598751	620941	5554.33	4037.07	2218.93	59875.1	62094.1
9	nonavalent	CÃ´te dâ€™Ivoire	CIV	AFR	s4	75435	65148	63845.4	962784	1.02663e+06	7543.5	6514.8	6384.54	96278.4	102663
9	nonavalent	CÃ´te dâ€™Ivoire	CIV	AFR	s5	104601	91315.4	56388.2	1.44358e+06	1.49997e+06	10460.1	9131.54	5638.82	144358	149997
9	nonavalent	Cameroon	CMR	AFR	s1	59168.7	35898.3	48558	619388	667946	5916.87	3589.83	4855.8	61938.8	66794.6
9	nonavalent	Cameroon	CMR	AFR	s2	102502	66322.3	84533.5	1.32191e+06	1.40645e+06	10250.2	6632.23	8453.35	132191	140645
9	nonavalent	Cameroon	CMR	AFR	s3	59168.7	35898.3	20857.6	619388	640245	5916.87	3589.83	2085.76	61938.8	64024.5
9	nonavalent	Cameroon	CMR	AFR	s4	62368.7	44666.4	51866.9	790551	842418	6236.87	4466.64	5186.69	79055.1	84241.8
9	nonavalent	Cameroon	CMR	AFR	s5	106116	79380.6	53140.3	1.67222e+06	1.72536e+06	10611.6	7938.06	5314.03	167222	172536
9	nonavalent	Congo - Kinshasa	COD	AFR	s1	261272	223456	220913	3.52948e+06	3.75039e+06	26211.9	22430.3	22164.1	357676	379840
9	nonavalent	Congo - Kinshasa	COD	AFR	s2	454948	414178	387179	8.05188e+06	8.43906e+06	45506.1	41429.1	38727.5	805937	844665
9	nonavalent	Congo - Kinshasa	COD	AFR	s3	261272	223456	117502	3.52948e+06	3.64698e+06	26211.9	22430.3	11793.1	357676	369469
9	nonavalent	Congo - Kinshasa	COD	AFR	s4	201293	174374	170420	2.71079e+06	2.88121e+06	20129.3	17437.4	17042	271079	288121
9	nonavalent	Congo - Kinshasa	COD	AFR	s5	362108	322840	195514	6.23209e+06	6.42761e+06	36210.8	32284	19551.4	623209	642761
9	nonavalent	Congo - Brazzaville	COG	AFR	s1	12673.6	6788.69	10310.8	101911	112222	1272.32	683.825	1035.34	10480.9	11516.2
9	nonavalent	Congo - Brazzaville	COG	AFR	s2	20033.9	11145.7	16340.4	205951	222291	2004.01	1115.18	1634.56	20636.5	22271.1
9	nonavalent	Congo - Brazzaville	COG	AFR	s3	12673.6	6788.69	4115.35	101911	106027	1272.32	683.825	414.044	10480.9	10894.9
9	nonavalent	Congo - Brazzaville	COG	AFR	s4	9154.29	6573.69	7614.63	93706.7	101321	915.429	657.369	761.463	9370.67	10132.1
9	nonavalent	Congo - Brazzaville	COG	AFR	s5	15331.4	11566.1	7856.43	195037	202893	1533.14	1156.61	785.643	19503.7	20289.3
9	nonavalent	Colombia	COL	AMR	s1	73291.1	38795.4	51301.8	664981	716283	7329.11	3879.54	5130.18	66498.1	71628.3
9	nonavalent	Colombia	COL	AMR	s2	101100	58312.9	72398.6	1.13821e+06	1.21061e+06	10110	5831.29	7239.86	113821	121061
9	nonavalent	Colombia	COL	AMR	s3	73291.1	38795.4	23617.7	664981	688599	7329.11	3879.54	2361.77	66498.1	68859.9
9	nonavalent	Colombia	COL	AMR	s4	49464.3	27495.3	35069.9	473226	508296	4946.43	2749.53	3506.99	47322.6	50829.6
9	nonavalent	Colombia	COL	AMR	s5	67427.2	42325	32390.7	810587	842977	6742.72	4232.5	3239.07	81058.7	84297.7
9	nonavalent	Comoros	COM	AFR	s1	5045.63	3558.4	4190.52	61913.4	66103.9	504.563	355.84	419.052	6191.34	6610.39
9	nonavalent	Comoros	COM	AFR	s2	6973.82	5176.63	5817.77	100001	105819	697.382	517.663	581.777	10000.1	10581.9
9	nonavalent	Comoros	COM	AFR	s3	5045.63	3558.4	1973.1	61913.4	63886.5	504.563	355.84	197.31	6191.34	6388.65
9	nonavalent	Comoros	COM	AFR	s4	4274.98	3495.38	3598.52	60853.8	64452.3	427.498	349.538	359.852	6085.38	6445.23
9	nonavalent	Comoros	COM	AFR	s5	5902.56	4969.88	3142.43	98175.3	101318	590.256	496.988	314.243	9817.53	10131.8
9	nonavalent	Cape Verde	CPV	AFR	s1	1709.29	887.909	1387.85	13187.6	14575.4	170.929	88.7909	138.785	1318.76	1457.54
9	nonavalent	Cape Verde	CPV	AFR	s2	2480.86	1388.12	2024.27	23125.4	25149.7	248.086	138.812	202.427	2312.54	2514.97
9	nonavalent	Cape Verde	CPV	AFR	s3	1709.29	887.909	544.209	13187.6	13731.8	170.929	88.7909	54.4209	1318.76	1373.18
9	nonavalent	Cape Verde	CPV	AFR	s4	1242.83	789.169	1023.47	14609.1	15632.5	124.283	78.9169	102.347	1460.91	1563.25
9	nonavalent	Cape Verde	CPV	AFR	s5	1502.52	983.265	730.851	22933.2	23664	150.252	98.3265	73.0851	2293.32	2366.4
9	nonavalent	Costa Rica	CRI	AMR	s1	3892.2	2335.89	2818.15	40827	43645.1	389.22	233.589	281.815	4082.7	4364.51
9	nonavalent	Costa Rica	CRI	AMR	s2	4747.18	3255.32	3575.34	63763.8	67339.2	474.718	325.532	357.534	6376.38	6733.92
9	nonavalent	Costa Rica	CRI	AMR	s3	3892.2	2335.89	1362.05	40827	42189	389.22	233.589	136.205	4082.7	4218.9
9	nonavalent	Costa Rica	CRI	AMR	s4	4237.47	3046.58	3239.32	52448.7	55688.1	423.747	304.658	323.932	5244.87	5568.81
9	nonavalent	Costa Rica	CRI	AMR	s5	5466.48	4558.29	3107.52	82759.6	85867.1	546.648	455.829	310.752	8275.96	8586.71
9	nonavalent	Cuba	CUB	AMR	s1	9041.99	4530.06	4978.71	98429.9	103409	904.199	453.006	497.871	9842.99	10340.9
9	nonavalent	Cuba	CUB	AMR	s2	10387.5	5766.04	6067.94	142878	148946	1038.75	576.604	606.794	14287.8	14894.6
9	nonavalent	Cuba	CUB	AMR	s3	9041.99	4530.06	2813.54	98429.9	101243	904.199	453.006	281.354	9842.99	10124.3
9	nonavalent	Cuba	CUB	AMR	s4	8245.71	4272.73	4628.06	86580.1	91208.2	824.571	427.273	462.806	8658.01	9120.82
9	nonavalent	Cuba	CUB	AMR	s5	9706.5	5538.17	4604.56	128807	133412	970.65	553.817	460.456	12880.7	13341.2
9	nonavalent	Cyprus	CYP	EUR	s1	340.412	256.169	264.112	2798.51	3062.62	34.0412	25.6169	26.4112	279.851	306.262
9	nonavalent	Cyprus	CYP	EUR	s2	433.461	396.428	360.185	5207.51	5567.69	43.3461	39.6428	36.0185	520.751	556.769
9	nonavalent	Cyprus	CYP	EUR	s3	340.412	256.169	139.414	2798.51	2937.92	34.0412	25.6169	13.9414	279.851	293.792
9	nonavalent	Cyprus	CYP	EUR	s4	374.564	250.409	279.913	3686.24	3966.15	37.4564	25.0409	27.9913	368.624	396.615
9	nonavalent	Cyprus	CYP	EUR	s5	423.066	369.897	256.094	5990.22	6246.31	42.3066	36.9897	25.6094	599.022	624.631
9	nonavalent	Czechia	CZE	EUR	s1	7009.42	2296.26	3105.94	44098.5	47204.5	700.942	229.626	310.594	4409.85	4720.45
9	nonavalent	Czechia	CZE	EUR	s2	8077.52	3052.86	3831.38	67559.3	71390.7	807.752	305.286	383.138	6755.93	7139.07
9	nonavalent	Czechia	CZE	EUR	s3	7009.42	2296.26	1705.65	44098.5	45804.2	700.942	229.626	170.565	4409.85	4580.42
9	nonavalent	Czechia	CZE	EUR	s4	5323.24	2935.39	3097.52	54805.4	57902.9	532.324	293.539	309.752	5480.54	5790.29
9	nonavalent	Czechia	CZE	EUR	s5	6274.16	4061.73	3276.4	85202.2	88478.6	627.416	406.173	327.64	8520.22	8847.86
9	nonavalent	Germany	DEU	EUR	s1	28220.5	8434.63	12002.4	154226	166228	2822.05	843.463	1200.24	15422.6	16622.8
9	nonavalent	Germany	DEU	EUR	s2	35655.7	12986.1	16608.7	280251	296860	3565.57	1298.61	1660.87	28025.1	29686
9	nonavalent	Germany	DEU	EUR	s3	28220.5	8434.63	6550.14	154226	160776	2822.05	843.463	655.014	15422.6	16077.6
9	nonavalent	Germany	DEU	EUR	s4	26044.5	10483.3	12750.3	197890	210640	2604.45	1048.33	1275.03	19789	21064
9	nonavalent	Germany	DEU	EUR	s5	31339	16330.3	15192.9	354797	369990	3133.9	1633.03	1519.29	35479.7	36999
9	nonavalent	Djibouti	DJI	EMR	s1	1217.34	858.056	1010.98	13759.4	14770.3	121.734	85.8056	101.098	1375.94	1477.03
9	nonavalent	Djibouti	DJI	EMR	s2	1967.67	1500.87	1645.52	29409.5	31055	196.767	150.087	164.552	2940.95	3105.5
9	nonavalent	Djibouti	DJI	EMR	s3	1217.34	858.056	475.86	13759.4	14235.2	121.734	85.8056	47.586	1375.94	1423.52
9	nonavalent	Djibouti	DJI	EMR	s4	914.285	752.891	770.146	13153.5	13923.6	91.4285	75.2891	77.0146	1315.35	1392.36
9	nonavalent	Djibouti	DJI	EMR	s5	1337.01	1138.9	708.743	26467.9	27176.6	133.701	113.89	70.8743	2646.79	2717.66
9	nonavalent	Denmark	DNK	EUR	s1	2717.83	795.352	1145.4	15634.3	16779.7	271.783	79.5352	114.54	1563.43	1677.97
9	nonavalent	Denmark	DNK	EUR	s2	3109.89	1098.2	1427.26	23469.7	24897	310.989	109.82	142.726	2346.97	2489.7
9	nonavalent	Denmark	DNK	EUR	s3	2717.83	795.352	624.19	15634.3	16258.5	271.783	79.5352	62.419	1563.43	1625.85
9	nonavalent	Denmark	DNK	EUR	s4	3005.98	1030.9	1360.59	16296.2	17656.8	300.598	103.09	136.059	1629.62	1765.68
9	nonavalent	Denmark	DNK	EUR	s5	3469.57	1595.97	1605.02	26691.9	28296.9	346.957	159.597	160.502	2669.19	2829.69
9	nonavalent	Dominican Republic	DOM	AMR	s1	26761.8	13752.9	18592.1	224251	242844	2689.76	1388.88	1870.9	23375.4	25246.3
9	nonavalent	Dominican Republic	DOM	AMR	s2	36198.7	21688.1	26197.3	416657	442854	3621.42	2170.36	2621.06	41785.1	44406.1
9	nonavalent	Dominican Republic	DOM	AMR	s3	26761.8	13752.9	8462.32	224251	232714	2689.76	1388.88	853.111	23375.4	24228.5
9	nonavalent	Dominican Republic	DOM	AMR	s4	16079.5	11041.3	12115.4	181705	193820	1607.95	1129.33	1220.11	19936.1	21156.2
9	nonavalent	Dominican Republic	DOM	AMR	s5	23654.1	18074	12596.4	337213	349810	2365.41	1809.89	1260.61	33912.9	35173.5
9	nonavalent	Algeria	DZA	AFR	s1	40634.9	19342.6	32816.8	299178	331995	4063.49	1934.26	3281.68	29917.8	33199.5
9	nonavalent	Algeria	DZA	AFR	s2	54753.7	29172.1	44530	576060	620590	5475.37	2917.21	4453	57606	62059
9	nonavalent	Algeria	DZA	AFR	s3	40634.9	19342.6	12246.9	299178	311425	4063.49	1934.26	1224.69	29917.8	31142.5
9	nonavalent	Algeria	DZA	AFR	s4	39379.8	29839.8	32912.6	477806	510718	3937.98	2983.98	3291.26	47780.6	51071.8
9	nonavalent	Algeria	DZA	AFR	s5	53314.4	42743.1	29514.6	896689	926204	5331.44	4274.31	2951.46	89668.9	92620.4
9	nonavalent	Ecuador	ECU	AMR	s1	55577.8	34158	45654.9	592106	637761	5557.78	3415.8	4565.49	59210.6	63776.1
9	nonavalent	Ecuador	ECU	AMR	s2	70949.2	46532.8	58574.7	895114	953689	7094.92	4653.28	5857.47	89511.4	95368.9
9	nonavalent	Ecuador	ECU	AMR	s3	55577.8	34158	19763.2	592106	611869	5557.78	3415.8	1976.32	59210.6	61186.9
9	nonavalent	Ecuador	ECU	AMR	s4	37021.8	23807.3	30517.3	381767	412284	3702.18	2380.73	3051.73	38176.7	41228.4
9	nonavalent	Ecuador	ECU	AMR	s5	49363.8	34567.8	24951	593886	618838	4936.38	3456.78	2495.1	59388.6	61883.8
9	nonavalent	Egypt	EGY	EMR	s1	26422.4	13994.3	21480.4	204089	225569	2642.24	1399.43	2148.04	20408.9	22556.9
9	nonavalent	Egypt	EGY	EMR	s2	35393.6	21234	29022.5	366949	395972	3539.36	2123.4	2902.25	36694.9	39597.2
9	nonavalent	Egypt	EGY	EMR	s3	26422.4	13994.3	8517.63	204089	212606	2642.24	1399.43	851.763	20408.9	21260.6
9	nonavalent	Egypt	EGY	EMR	s4	28473.3	21680.5	23807.8	290368	314176	2847.33	2168.05	2380.78	29036.8	31417.6
9	nonavalent	Egypt	EGY	EMR	s5	42448.2	35289.6	23472.3	550194	573666	4244.82	3528.96	2347.23	55019.4	57366.6
9	nonavalent	Eritrea	ERI	AFR	s1	7128.74	5806.09	5998.45	95097.6	101096	712.874	580.609	599.845	9509.76	10109.6
9	nonavalent	Eritrea	ERI	AFR	s2	9694.79	8386.77	8206.71	164339	172545	969.479	838.677	820.671	16433.9	17254.5
9	nonavalent	Eritrea	ERI	AFR	s3	7128.74	5806.09	3092.24	95097.6	98189.8	712.874	580.609	309.224	9509.76	9818.98
9	nonavalent	Eritrea	ERI	AFR	s4	5423.35	4830.52	4604.79	91785.4	96390.2	542.335	483.052	460.479	9178.54	9639.02
9	nonavalent	Eritrea	ERI	AFR	s5	6866.8	6211.87	3728.95	147130	150859	686.68	621.187	372.895	14713	15085.9
9	nonavalent	Spain	ESP	EUR	s1	14279	4864.53	6442.96	102872	109314	1442.62	486.453	647.831	10287.2	10935
9	nonavalent	Spain	ESP	EUR	s2	17942.9	7448.71	8924.49	190116	199041	1795.94	744.871	892.846	19011.6	19904.5
9	nonavalent	Spain	ESP	EUR	s3	14279	4864.53	3547.66	102872	106419	1442.62	486.453	356.463	10287.2	10643.6
9	nonavalent	Spain	ESP	EUR	s4	10115.1	4186.78	5023.43	82184.1	87207.5	1011.51	418.678	502.343	8218.41	8720.75
9	nonavalent	Spain	ESP	EUR	s5	13194.4	6968.29	6219.48	159001	165220	1319.44	696.829	621.948	15900.1	16522
9	nonavalent	Estonia	EST	EUR	s1	1205.51	394.63	825.908	8122.06	8947.97	120.551	39.463	82.5908	812.206	894.797
9	nonavalent	Estonia	EST	EUR	s2	1352.17	526.37	948.16	12318.7	13266.8	135.217	52.637	94.816	1231.87	1326.68
9	nonavalent	Estonia	EST	EUR	s3	1205.51	394.63	293.231	8122.06	8415.3	120.551	39.463	29.3231	812.206	841.53
9	nonavalent	Estonia	EST	EUR	s4	1499.17	378.603	997.938	7701.34	8699.27	149.917	37.8603	99.7938	770.134	869.927
9	nonavalent	Estonia	EST	EUR	s5	1739.99	501.891	662.318	11719	12381.4	173.999	50.1891	66.2318	1171.9	1238.14
9	nonavalent	Ethiopia	ETH	AFR	s1	244173	176470	203219	2.77162e+06	2.97484e+06	24417.3	17647	20321.9	277162	297484
9	nonavalent	Ethiopia	ETH	AFR	s2	461132	371194	387579	7.77684e+06	8.16442e+06	46113.2	37119.4	38757.9	777684	816442
9	nonavalent	Ethiopia	ETH	AFR	s3	244173	176470	97153.8	2.77162e+06	2.86877e+06	24417.3	17647	9715.38	277162	286877
9	nonavalent	Ethiopia	ETH	AFR	s4	174874	144564	147361	2.45775e+06	2.60511e+06	17487.4	14456.4	14736.1	245775	260511
9	nonavalent	Ethiopia	ETH	AFR	s5	310479	269450	165766	6.45545e+06	6.62122e+06	31047.9	26945	16576.6	645545	662122
9	nonavalent	Finland	FIN	EUR	s1	1065.42	417.194	514.36	8648.64	9163	106.542	41.7194	51.436	864.864	916.3
9	nonavalent	Finland	FIN	EUR	s2	1215.91	562.711	640.699	12652.4	13293.1	121.591	56.2711	64.0699	1265.24	1329.31
9	nonavalent	Finland	FIN	EUR	s3	1065.42	417.194	285.918	8648.64	8934.56	106.542	41.7194	28.5918	864.864	893.456
9	nonavalent	Finland	FIN	EUR	s4	1332.02	484.424	620.028	7963.42	8583.45	133.202	48.4424	62.0028	796.342	858.345
9	nonavalent	Finland	FIN	EUR	s5	1608.15	719.144	717.032	12673	13390	160.815	71.9144	71.7032	1267.3	1339
9	nonavalent	Fiji	FJI	WPR	s1	2702.65	1804.93	2019.05	32146.8	34165.9	270.265	180.493	201.905	3214.68	3416.59
9	nonavalent	Fiji	FJI	WPR	s2	3007.81	2118.78	2284.44	42438.7	44723.1	300.781	211.878	228.444	4243.87	4472.31
9	nonavalent	Fiji	FJI	WPR	s3	2702.65	1804.93	1017.33	32146.8	33164.1	270.265	180.493	101.733	3214.68	3316.41
9	nonavalent	Fiji	FJI	WPR	s4	1908.28	1781.68	1598.08	31349.3	32947.4	190.828	178.168	159.808	3134.93	3294.74
9	nonavalent	Fiji	FJI	WPR	s5	2148.57	2213.61	1399.39	41667.4	43066.8	214.857	221.361	139.939	4166.74	4306.68
9	nonavalent	France	FRA	EUR	s1	24697.6	11076	12794.6	230637	243432	2469.76	1107.6	1279.46	23063.7	24343.2
9	nonavalent	France	FRA	EUR	s2	27982.1	14131.1	15477	320797	336274	2798.21	1413.11	1547.7	32079.7	33627.4
9	nonavalent	France	FRA	EUR	s3	24697.6	11076	7177.47	230637	237815	2469.76	1107.6	717.747	23063.7	23781.5
9	nonavalent	France	FRA	EUR	s4	25427.5	12976.3	14147.9	274105	288253	2542.75	1297.63	1414.79	27410.5	28825.3
9	nonavalent	France	FRA	EUR	s5	28848.2	16889.7	14363	379718	394081	2884.82	1688.97	1436.3	37971.8	39408.1
9	nonavalent	Gabon	GAB	AFR	s1	4222.23	1898.29	3398.72	35752.3	39151	422.223	189.829	339.872	3575.23	3915.1
9	nonavalent	Gabon	GAB	AFR	s2	5751.91	2706.92	4642.14	58576.1	63218.3	575.191	270.692	464.214	5857.61	6321.83
9	nonavalent	Gabon	GAB	AFR	s3	4222.23	1898.29	1228.9	35752.3	36981.2	422.223	189.829	122.89	3575.23	3698.12
9	nonavalent	Gabon	GAB	AFR	s4	4501.09	3285.53	3749.38	54980.9	58730.3	450.109	328.553	374.938	5498.09	5873.03
9	nonavalent	Gabon	GAB	AFR	s5	6513.83	5177.29	3555.25	94438.4	97993.7	651.383	517.729	355.525	9443.84	9799.37
9	nonavalent	United Kingdom	GBR	EUR	s1	22074.1	8322.96	10458	169989	180447	2207.41	832.296	1045.8	16998.9	18044.7
9	nonavalent	United Kingdom	GBR	EUR	s2	26096.2	12317	13899.6	285720	299620	2609.62	1231.7	1389.96	28572	29962
9	nonavalent	United Kingdom	GBR	EUR	s3	22074.1	8322.96	5798.4	169989	175787	2207.41	832.296	579.84	16998.9	17578.7
9	nonavalent	United Kingdom	GBR	EUR	s4	26788.6	8025.39	11405	164051	175456	2678.86	802.539	1140.5	16405.1	17545.6
9	nonavalent	United Kingdom	GBR	EUR	s5	31331.8	12252.6	13867.4	276514	290381	3133.18	1225.26	1386.74	27651.4	29038.1
9	nonavalent	Georgia	GEO	EUR	s1	3164.6	1520.62	2162.6	34093.9	36256.5	316.46	152.062	216.26	3409.39	3625.65
9	nonavalent	Georgia	GEO	EUR	s2	3635.17	1927.9	2545.78	50185.7	52731.5	363.517	192.79	254.578	5018.57	5273.15
9	nonavalent	Georgia	GEO	EUR	s3	3164.6	1520.62	959.339	34093.9	35053.3	316.46	152.062	95.9339	3409.39	3505.33
9	nonavalent	Georgia	GEO	EUR	s4	2492.62	1568.07	1829.3	31867.5	33696.8	249.262	156.807	182.93	3186.75	3369.68
9	nonavalent	Georgia	GEO	EUR	s5	3046.74	2055.71	1565.28	48502.5	50067.8	304.674	205.571	156.528	4850.25	5006.78
9	nonavalent	Ghana	GHA	AFR	s1	113504	66163.8	92879.7	925053	1.01793e+06	11350.4	6616.38	9287.97	92505.3	101793
9	nonavalent	Ghana	GHA	AFR	s2	169083	104775	138981	1.61414e+06	1.75312e+06	16908.3	10477.5	13898.1	161414	175312
9	nonavalent	Ghana	GHA	AFR	s3	113504	66163.8	38955.2	925053	964009	11350.4	6616.38	3895.52	92505.3	96400.9
9	nonavalent	Ghana	GHA	AFR	s4	102308	74016.5	85155.5	1.14605e+06	1.23121e+06	10230.8	7401.65	8515.55	114605	123121
9	nonavalent	Ghana	GHA	AFR	s5	139418	103691	70725.8	1.90682e+06	1.97754e+06	13941.8	10369.1	7072.58	190682	197754
9	nonavalent	Guinea	GIN	AFR	s1	46554.6	35703.8	38951.9	500772	539724	4655.46	3570.38	3895.19	50077.2	53972.4
9	nonavalent	Guinea	GIN	AFR	s2	81451.8	67116.9	68615.1	1.05372e+06	1.12233e+06	8145.18	6711.69	6861.51	105372	112233
9	nonavalent	Guinea	GIN	AFR	s3	46554.6	35703.8	19328.4	500772	520100	4655.46	3570.38	1932.84	50077.2	52010
9	nonavalent	Guinea	GIN	AFR	s4	54233.3	48345.8	46051.8	766468	812520	5423.33	4834.58	4605.18	76646.8	81252
9	nonavalent	Guinea	GIN	AFR	s5	90884.5	83361.5	49623.5	1.53162e+06	1.58124e+06	9088.45	8336.15	4962.35	153162	158124
9	nonavalent	Gambia	GMB	AFR	s1	9400.61	7034.23	7847.89	64354.9	72202.8	940.061	703.423	784.789	6435.49	7220.28
9	nonavalent	Gambia	GMB	AFR	s2	17899.8	14047.1	15008.5	137235	152243	1789.98	1404.71	1500.85	13723.5	15224.3
9	nonavalent	Gambia	GMB	AFR	s3	9400.61	7034.23	3834.33	64354.9	68189.2	940.061	703.423	383.433	6435.49	6818.92
9	nonavalent	Gambia	GMB	AFR	s4	7523.81	6406.99	6358.79	113092	119451	752.381	640.699	635.879	11309.2	11945.1
9	nonavalent	Gambia	GMB	AFR	s5	10832.6	9761.35	5899.72	182759	188659	1083.26	976.135	589.972	18275.9	18865.9
9	nonavalent	Guinea-Bissau	GNB	AFR	s1	4761.75	3634.88	3982.42	49794.1	53776.5	476.175	363.488	398.242	4979.41	5377.65
9	nonavalent	Guinea-Bissau	GNB	AFR	s2	9135.34	7512.51	7694.11	110579	118273	913.534	751.251	769.411	11057.9	11827.3
9	nonavalent	Guinea-Bissau	GNB	AFR	s3	4761.75	3634.88	1970.31	49794.1	51764.4	476.175	363.488	197.031	4979.41	5176.44
9	nonavalent	Guinea-Bissau	GNB	AFR	s4	5155.55	4562.21	4374.44	69167.4	73541.9	515.555	456.221	437.444	6916.74	7354.19
9	nonavalent	Guinea-Bissau	GNB	AFR	s5	9285.18	8443.3	5060.51	147167	152228	928.518	844.33	506.051	14716.7	15222.8
9	nonavalent	Equatorial Guinea	GNQ	AFR	s1	2551.14	1506.46	2089.51	25592.5	27682	255.114	150.646	208.951	2559.25	2768.2
9	nonavalent	Equatorial Guinea	GNQ	AFR	s2	3977.9	2486.77	3271.88	47587.7	50859.6	397.79	248.677	327.188	4758.77	5085.96
9	nonavalent	Equatorial Guinea	GNQ	AFR	s3	2551.14	1506.46	883.133	25592.5	26475.6	255.114	150.646	88.3133	2559.25	2647.56
9	nonavalent	Equatorial Guinea	GNQ	AFR	s4	2777.83	1775.97	2288.75	31417.8	33706.5	277.783	177.597	228.875	3141.78	3370.65
9	nonavalent	Equatorial Guinea	GNQ	AFR	s5	4396.18	2932.94	2115.02	57815.3	59930.3	439.618	293.294	211.502	5781.53	5993.03
9	nonavalent	Greece	GRC	EUR	s1	2143.08	1130.82	1215.45	22390.8	23606.2	214.308	113.082	121.545	2239.08	2360.62
9	nonavalent	Greece	GRC	EUR	s2	2474.75	1534.59	1545.39	34160.8	35706.2	247.475	153.459	154.539	3416.08	3570.62
9	nonavalent	Greece	GRC	EUR	s3	2143.08	1130.82	689.196	22390.8	23080	214.308	113.082	68.9196	2239.08	2308
9	nonavalent	Greece	GRC	EUR	s4	3470.06	1386.23	1692.28	25273.9	26966.1	347.006	138.623	169.228	2527.39	2696.61
9	nonavalent	Greece	GRC	EUR	s5	4171.11	2085.84	1916.75	40303	42219.8	417.111	208.584	191.675	4030.3	4221.98
9	nonavalent	Guatemala	GTM	AMR	s1	31627.5	21947.9	26231.7	495082	521314	3162.75	2194.79	2623.17	49508.2	52131.4
9	nonavalent	Guatemala	GTM	AMR	s2	38217.7	30491.9	32094.6	785247	817342	3821.77	3049.19	3209.46	78524.7	81734.2
9	nonavalent	Guatemala	GTM	AMR	s3	31627.5	21947.9	12228.2	495082	507310	3162.75	2194.79	1222.82	49508.2	50731
9	nonavalent	Guatemala	GTM	AMR	s4	40461.1	25833.7	33333.8	449450	482784	4046.11	2583.37	3333.38	44945	48278.4
9	nonavalent	Guatemala	GTM	AMR	s5	58840.2	40711.4	28850.2	794986	823836	5884.02	4071.14	2885.02	79498.6	82383.6
9	nonavalent	Guyana	GUY	AMR	s1	2901.43	1630.65	2063.16	27390.8	29454	290.143	163.065	206.316	2739.08	2945.4
9	nonavalent	Guyana	GUY	AMR	s2	3749.82	2332.08	2742.81	44166.6	46909.4	374.982	233.208	274.281	4416.66	4690.94
9	nonavalent	Guyana	GUY	AMR	s3	2901.43	1630.65	972.06	27390.8	28362.9	290.143	163.065	97.206	2739.08	2836.29
9	nonavalent	Guyana	GUY	AMR	s4	2107.32	1279.61	1530.87	21636.3	23167.2	210.732	127.961	153.087	2163.63	2316.72
9	nonavalent	Guyana	GUY	AMR	s5	2740.56	1800.97	1323.6	34791.2	36114.8	274.056	180.097	132.36	3479.12	3611.48
9	nonavalent	Honduras	HND	AMR	s1	21727.8	13118.8	15758.8	259324	275083	2172.78	1311.88	1575.88	25932.4	27508.3
9	nonavalent	Honduras	HND	AMR	s2	26853.8	19264.4	20513.9	449906	470420	2685.38	1926.44	2051.39	44990.6	47042
9	nonavalent	Honduras	HND	AMR	s3	21727.8	13118.8	7634.35	259324	266958	2172.78	1311.88	763.435	25932.4	26695.8
9	nonavalent	Honduras	HND	AMR	s4	16563.4	11454.2	12507.4	227885	240392	1656.34	1145.42	1250.74	22788.5	24039.2
9	nonavalent	Honduras	HND	AMR	s5	22188	15165	10848	387467	398315	2218.8	1516.5	1084.8	38746.7	39831.5
9	nonavalent	Croatia	HRV	EUR	s1	1745.54	752.019	885.18	14550.4	15435.6	174.554	75.2019	88.518	1455.04	1543.56
9	nonavalent	Croatia	HRV	EUR	s2	2057.64	1034.11	1134.98	23083.1	24218.1	205.764	103.411	113.498	2308.31	2421.81
9	nonavalent	Croatia	HRV	EUR	s3	1745.54	752.019	495.232	14550.4	15045.7	174.554	75.2019	49.5232	1455.04	1504.57
9	nonavalent	Croatia	HRV	EUR	s4	1458.44	925.463	923.813	16630.4	17554.2	145.844	92.5463	92.3813	1663.04	1755.42
9	nonavalent	Croatia	HRV	EUR	s5	1776.78	1372.59	991.577	27456.1	28447.7	177.678	137.259	99.1577	2745.61	2844.77
9	nonavalent	Haiti	HTI	AMR	s1	22721.4	17718.6	19040.1	190515	209555	2312.36	1787.95	1936.19	20076.2	22012.4
9	nonavalent	Haiti	HTI	AMR	s2	38832.6	36748.8	33187.6	444495	477682	3888.06	3676.81	3322.61	44583.3	47905.9
9	nonavalent	Haiti	HTI	AMR	s3	22721.4	17718.6	9548	190515	200063	2312.36	1787.95	965.728	20076.2	21042
9	nonavalent	Haiti	HTI	AMR	s4	16509.7	13095.4	13856.9	204571	218428	1650.97	1315.5	1386.28	20829.2	22215.4
9	nonavalent	Haiti	HTI	AMR	s5	25562	21383.2	13403.4	378338	391741	2556.2	2139.96	1340.98	37947.6	39288.5
9	nonavalent	Hungary	HUN	EUR	s1	6469.28	2513	4534.94	56704.6	61239.6	646.928	251.3	453.494	5670.46	6123.96
9	nonavalent	Hungary	HUN	EUR	s2	7156.73	3183.18	5121.66	82499.6	87621.3	715.673	318.318	512.166	8249.96	8762.13
9	nonavalent	Hungary	HUN	EUR	s3	6469.28	2513	1728.2	56704.6	58432.8	646.928	251.3	172.82	5670.46	5843.28
9	nonavalent	Hungary	HUN	EUR	s4	7030.31	2627.08	4901.23	52128.7	57029.9	703.031	262.708	490.123	5212.87	5702.99
9	nonavalent	Hungary	HUN	EUR	s5	8083.34	3440.81	3493.93	79372.2	82866.1	808.334	344.081	349.393	7937.22	8286.61
9	nonavalent	Indonesia	IDN	SEAR	s1	375336	205720	265119	3.35112e+06	3.61624e+06	37533.6	20572	26511.9	335112	361624
9	nonavalent	Indonesia	IDN	SEAR	s2	492212	303586	359170	6.02463e+06	6.3838e+06	49221.2	30358.6	35917	602463	638380
9	nonavalent	Indonesia	IDN	SEAR	s3	375336	205720	123704	3.35112e+06	3.47482e+06	37533.6	20572	12370.4	335112	347482
9	nonavalent	Indonesia	IDN	SEAR	s4	515753	354697	388789	5.7178e+06	6.10659e+06	51996.1	35684.8	39170.8	586705	625876
9	nonavalent	Indonesia	IDN	SEAR	s5	665160	523111	360515	1.03085e+07	1.0669e+07	66554.5	52330.3	36069.8	1.0323e+06	1.06837e+06
9	nonavalent	India	IND	SEAR	s1	1.93888e+06	1.2297e+06	1.59652e+06	2.21432e+07	2.37398e+07	193888	122970	159652	2.21432e+06	2.37398e+06
9	nonavalent	India	IND	SEAR	s2	2.48226e+06	1.81808e+06	2.06832e+06	3.93316e+07	4.13999e+07	248226	181808	206832	3.93316e+06	4.13999e+06
9	nonavalent	India	IND	SEAR	s3	1.93888e+06	1.2297e+06	704347	2.21432e+07	2.28476e+07	193888	122970	70434.7	2.21432e+06	2.28476e+06
9	nonavalent	India	IND	SEAR	s4	1.39757e+06	930420	1.1552e+06	1.63952e+07	1.75503e+07	139825	93076	115575	1.6417e+06	1.75727e+06
9	nonavalent	India	IND	SEAR	s5	1.99076e+06	1.41793e+06	996964	2.95147e+07	3.05116e+07	199095	141802	99702.1	2.95214e+06	3.05184e+06
9	nonavalent	Ireland	IRL	EUR	s1	3601.25	1177.99	1594.66	25981.9	27576.6	360.125	117.799	159.466	2598.19	2757.66
9	nonavalent	Ireland	IRL	EUR	s2	4264.11	1633.78	2036.33	43295.7	45332	426.411	163.378	203.633	4329.57	4533.2
9	nonavalent	Ireland	IRL	EUR	s3	3601.25	1177.99	875.627	25981.9	26857.5	360.125	117.799	87.5627	2598.19	2685.75
9	nonavalent	Ireland	IRL	EUR	s4	3133.89	1097.04	1432.3	22443.4	23875.7	313.389	109.704	143.23	2244.34	2387.57
9	nonavalent	Ireland	IRL	EUR	s5	3686.31	1578.98	1664.77	38723.9	40388.7	368.631	157.898	166.477	3872.39	4038.87
9	nonavalent	Iran	IRN	EMR	s1	21579.5	10966.8	14950	167800	182750	2157.95	1096.68	1495	16780	18275
9	nonavalent	Iran	IRN	EMR	s2	29423.5	16877.2	21038.4	312794	333832	2942.35	1687.72	2103.84	31279.4	33383.2
9	nonavalent	Iran	IRN	EMR	s3	21579.5	10966.8	6775.53	167800	174576	2157.95	1096.68	677.553	16780	17457.6
9	nonavalent	Iran	IRN	EMR	s4	18647.4	12998.8	14116.2	176475	190591	1864.74	1299.88	1411.62	17647.5	19059.1
9	nonavalent	Iran	IRN	EMR	s5	28071.3	21866.2	15245.6	354508	369754	2807.13	2186.62	1524.56	35450.8	36975.4
9	nonavalent	Iraq	IRQ	EMR	s1	13528.2	8284.7	11109.9	127998	139108	1352.82	828.47	1110.99	12799.8	13910.8
9	nonavalent	Iraq	IRQ	EMR	s2	17288.9	11593.9	14298.9	207525	221824	1728.89	1159.39	1429.89	20752.5	22182.4
9	nonavalent	Iraq	IRQ	EMR	s3	13528.2	8284.7	4798.95	127998	132797	1352.82	828.47	479.895	12799.8	13279.7
9	nonavalent	Iraq	IRQ	EMR	s4	8708.83	6474.28	7266.14	122946	130213	870.883	647.428	726.614	12294.6	13021.3
9	nonavalent	Iraq	IRQ	EMR	s5	11074.9	8350.2	5806.34	184263	190070	1107.49	835.02	580.634	18426.3	19007
9	nonavalent	Iceland	ISL	EUR	s1	89.9601	25.9379	37.6719	182.264	219.935	8.99601	2.59379	3.76719	18.2264	21.9935
9	nonavalent	Iceland	ISL	EUR	s2	92.2725	62.7841	61.0715	652.098	713.169	9.22725	6.27841	6.10715	65.2098	71.3169
9	nonavalent	Iceland	ISL	EUR	s3	89.9601	25.9379	20.5088	182.264	202.772	8.99601	2.59379	2.05088	18.2264	20.2772
9	nonavalent	Iceland	ISL	EUR	s4	166.52	53.1632	72.926	1390.82	1463.75	16.652	5.31632	7.2926	139.082	146.375
9	nonavalent	Iceland	ISL	EUR	s5	222.606	57.4329	78.3787	2143.63	2222.01	22.2606	5.74329	7.83787	214.363	222.201
9	nonavalent	Israel	ISR	EUR	s1	4081.74	2979.87	2827.14	58353.9	61181	408.174	297.987	282.714	5835.39	6118.1
9	nonavalent	Israel	ISR	EUR	s2	4757.4	3885.22	3550.61	85078.2	88628.8	475.74	388.522	355.061	8507.82	8862.88
9	nonavalent	Israel	ISR	EUR	s3	4081.74	2979.87	1635.77	58353.9	59989.6	408.174	297.987	163.577	5835.39	5998.96
9	nonavalent	Israel	ISR	EUR	s4	4459.98	3035.07	2952.14	53952.6	56904.7	445.998	303.507	295.214	5395.26	5690.47
9	nonavalent	Israel	ISR	EUR	s5	5223.36	4140.06	3009.48	81371.3	84380.8	522.336	414.006	300.948	8137.13	8438.08
9	nonavalent	Italy	ITA	EUR	s1	15857.1	5811.82	7409.04	116704	124113	1585.71	581.182	740.904	11670.4	12411.3
9	nonavalent	Italy	ITA	EUR	s2	17894.1	7653.78	9039.93	169781	178821	1789.41	765.378	903.993	16978.1	17882.1
9	nonavalent	Italy	ITA	EUR	s3	15857.1	5811.82	4099.99	116704	120804	1585.71	581.182	409.999	11670.4	12080.4
9	nonavalent	Italy	ITA	EUR	s4	16570.3	5287.43	7255.08	113100	120356	1657.03	528.743	725.508	11310	12035.6
9	nonavalent	Italy	ITA	EUR	s5	18390	6800.33	7619.5	161246	168866	1839	680.033	761.95	16124.6	16886.6
9	nonavalent	Jamaica	JAM	AMR	s1	5268.55	2959.79	3745.97	56880.8	60626.8	526.855	295.979	374.597	5688.08	6062.68
9	nonavalent	Jamaica	JAM	AMR	s2	6402.97	3940.3	4669.25	83496.1	88165.4	640.297	394.03	466.925	8349.61	8816.54
9	nonavalent	Jamaica	JAM	AMR	s3	5268.55	2959.79	1764.63	56880.8	58645.4	526.855	295.979	176.463	5688.08	5864.54
9	nonavalent	Jamaica	JAM	AMR	s4	5872.29	4924.43	4727.9	95292.2	100020	587.229	492.443	472.79	9529.22	10002
9	nonavalent	Jamaica	JAM	AMR	s5	7156.65	6446.16	4258.65	139483	143741	715.665	644.616	425.865	13948.3	14374.1
9	nonavalent	Jordan	JOR	EMR	s1	2332.02	1237.06	1633.25	20968.2	22601.4	233.202	123.706	163.325	2096.82	2260.14
9	nonavalent	Jordan	JOR	EMR	s2	2954.93	1787.63	2144.36	34469.1	36613.5	295.493	178.763	214.436	3446.91	3661.35
9	nonavalent	Jordan	JOR	EMR	s3	2332.02	1237.06	752.515	20968.2	21720.7	233.202	123.706	75.2515	2096.82	2172.07
9	nonavalent	Jordan	JOR	EMR	s4	3230.84	2180.68	2421.47	36518.5	38940	323.084	218.068	242.147	3651.85	3894
9	nonavalent	Jordan	JOR	EMR	s5	4467.34	2984.13	2220.62	59790	62010.6	446.734	298.413	222.062	5979	6201.06
9	nonavalent	Japan	JPN	WPR	s1	53398.6	21171.1	25941.7	496200	522142	5339.86	2117.11	2594.17	49620	52214.2
9	nonavalent	Japan	JPN	WPR	s2	60155.3	26461.3	30843.3	670571	701414	6015.53	2646.13	3084.33	67057.1	70141.4
9	nonavalent	Japan	JPN	WPR	s3	53398.6	21171.1	14432.4	496200	510633	5339.86	2117.11	1443.24	49620	51063.3
9	nonavalent	Japan	JPN	WPR	s4	73196.2	22389	31448.3	484009	515457	7334.26	2238.9	3148.34	48400.9	51549.2
9	nonavalent	Japan	JPN	WPR	s5	80872	29296.9	37329.1	667943	705272	8088.83	2929.69	3784.22	66794.3	70578.5
9	nonavalent	Kazakhstan	KAZ	EUR	s1	42501.5	17284.7	29994.9	330236	360231	4250.15	1728.47	2999.49	33023.6	36023.1
9	nonavalent	Kazakhstan	KAZ	EUR	s2	55016.7	27285.7	40104.3	620714	660818	5501.67	2728.57	4010.43	62071.4	66081.8
9	nonavalent	Kazakhstan	KAZ	EUR	s3	42501.5	17284.7	11656.9	330236	341893	4250.15	1728.47	1165.69	33023.6	34189.3
9	nonavalent	Kazakhstan	KAZ	EUR	s4	24271.8	12329.8	17768.8	266263	284032	2443.31	1232.98	1786.56	26626.3	28412.8
9	nonavalent	Kazakhstan	KAZ	EUR	s5	30593.3	17051.9	14578.6	464480	479059	3061.49	1705.19	1458.43	46448	47906.4
9	nonavalent	Kenya	KEN	AFR	s1	202897	119282	166130	1.9574e+06	2.12353e+06	20289.7	11928.2	16613	195740	212353
9	nonavalent	Kenya	KEN	AFR	s2	318941	202443	262639	3.92574e+06	4.18837e+06	31894.1	20244.3	26263.9	392574	418837
9	nonavalent	Kenya	KEN	AFR	s3	202897	119282	70030.1	1.9574e+06	2.02743e+06	20289.7	11928.2	7003.01	195740	202743
9	nonavalent	Kenya	KEN	AFR	s4	169412	121127	140866	2.10432e+06	2.24519e+06	16941.2	12112.7	14086.6	210432	224519
9	nonavalent	Kenya	KEN	AFR	s5	257377	194275	130450	4.09977e+06	4.23022e+06	25737.7	19427.5	13045	409977	423022
9	nonavalent	Kyrgyzstan	KGZ	EUR	s1	13873.4	7828.96	9876.02	149613	159489	1387.34	782.896	987.602	14961.3	15948.9
9	nonavalent	Kyrgyzstan	KGZ	EUR	s2	17341.1	11485.9	12922.6	261315	274238	1734.11	1148.59	1292.26	26131.5	27423.8
9	nonavalent	Kyrgyzstan	KGZ	EUR	s3	13873.4	7828.96	4660.46	149613	154274	1387.34	782.896	466.046	14961.3	15427.4
9	nonavalent	Kyrgyzstan	KGZ	EUR	s4	12780.7	7568.85	9219.38	146233	155452	1278.07	756.885	921.938	14623.3	15545.2
9	nonavalent	Kyrgyzstan	KGZ	EUR	s5	16522.3	10638.5	7995.38	252486	260482	1652.23	1063.85	799.538	25248.6	26048.2
9	nonavalent	Cambodia	KHM	WPR	s1	34298.6	22072.8	25340	329309	354649	3429.86	2207.28	2534	32930.9	35464.9
9	nonavalent	Cambodia	KHM	WPR	s2	50872.9	37434.3	39181.5	671500	710682	5087.29	3743.43	3918.15	67150	71068.2
9	nonavalent	Cambodia	KHM	WPR	s3	34298.6	22072.8	12584.8	329309	341894	3429.86	2207.28	1258.48	32930.9	34189.4
9	nonavalent	Cambodia	KHM	WPR	s4	20097.1	16807.9	16165.2	248742	264908	2009.71	1680.79	1616.52	24874.2	26490.8
9	nonavalent	Cambodia	KHM	WPR	s5	30694.8	29206	17885.2	511478	529364	3069.48	2920.6	1788.52	51147.8	52936.4
9	nonavalent	South Korea	KOR	WPR	s1	17519.2	6474.6	11311.4	102479	113790	1751.92	647.46	1131.14	10247.9	11379
9	nonavalent	South Korea	KOR	WPR	s2	27702.1	14903.3	19472.2	279872	299344	2770.21	1490.33	1947.22	27987.2	29934.4
9	nonavalent	South Korea	KOR	WPR	s3	17519.2	6474.6	4550.71	102479	107030	1751.92	647.46	455.071	10247.9	10703
9	nonavalent	South Korea	KOR	WPR	s4	15485.3	4867.72	9707.37	79811	89518.3	1548.53	486.772	970.737	7981.1	8951.83
9	nonavalent	South Korea	KOR	WPR	s5	25370.1	12558.4	12229.4	217773	230002	2537.01	1255.84	1222.94	21777.3	23000.2
9	nonavalent	Kuwait	KWT	EMR	s1	1309.56	715.36	924.193	14159.8	15084	130.956	71.536	92.4193	1415.98	1508.4
9	nonavalent	Kuwait	KWT	EMR	s2	1484.21	778.264	1036.4	18379.1	19415.5	148.421	77.8264	103.64	1837.91	1941.55
9	nonavalent	Kuwait	KWT	EMR	s3	1309.56	715.36	430.669	14159.8	14590.5	130.956	71.536	43.0669	1415.98	1459.05
9	nonavalent	Kuwait	KWT	EMR	s4	1077.86	813.557	837.096	15317.3	16154.4	107.786	81.3557	83.7096	1531.73	1615.44
9	nonavalent	Kuwait	KWT	EMR	s5	1184.07	912.841	654.234	20136.3	20790.5	118.407	91.2841	65.4234	2013.63	2079.05
9	nonavalent	Laos	LAO	WPR	s1	7193.12	4789.25	5368.77	78531.9	83900.6	719.312	478.925	536.877	7853.19	8390.06
9	nonavalent	Laos	LAO	WPR	s2	10416.9	8058.13	8156.53	159052	167209	1041.69	805.813	815.653	15905.2	16720.9
9	nonavalent	Laos	LAO	WPR	s3	7193.12	4789.25	2701.93	78531.9	81233.8	719.312	478.925	270.193	7853.19	8123.38
9	nonavalent	Laos	LAO	WPR	s4	6992.07	4776.85	5260	71733.3	76993.3	699.207	477.685	526	7173.33	7699.33
9	nonavalent	Laos	LAO	WPR	s5	10699.8	8497.95	5630.93	152761	158391	1069.98	849.795	563.093	15276.1	15839.1
9	nonavalent	Lebanon	LBN	EMR	s1	2497.71	1178.68	1699.56	18691.8	20391.3	249.771	117.868	169.956	1869.18	2039.13
9	nonavalent	Lebanon	LBN	EMR	s2	3319.3	1802.17	2338.77	34368.9	36707.7	331.93	180.217	233.877	3436.89	3670.77
9	nonavalent	Lebanon	LBN	EMR	s3	2497.71	1178.68	748.768	18691.8	19440.5	249.771	117.868	74.8768	1869.18	1944.05
9	nonavalent	Lebanon	LBN	EMR	s4	3422.3	2517.91	2635.68	40014.2	42649.9	342.23	251.791	263.568	4001.42	4264.99
9	nonavalent	Lebanon	LBN	EMR	s5	5636.96	4517.77	3080.8	75818.3	78899.1	563.696	451.777	308.08	7581.83	7889.91
9	nonavalent	Liberia	LBR	AFR	s1	13403.6	11094.4	11296.2	160906	172202	1340.36	1109.44	1129.62	16090.6	17220.2
9	nonavalent	Liberia	LBR	AFR	s2	23995.2	21547.9	20391.2	356776	377167	2399.52	2154.79	2039.12	35677.6	37716.7
9	nonavalent	Liberia	LBR	AFR	s3	13403.6	11094.4	5883.57	160906	166789	1340.36	1109.44	588.357	16090.6	16678.9
9	nonavalent	Liberia	LBR	AFR	s4	16535.2	14609.1	14027.7	224102	238130	1653.52	1460.91	1402.77	22410.2	23813
9	nonavalent	Liberia	LBR	AFR	s5	28484.1	25972.2	15519.9	481293	496813	2848.41	2597.22	1551.99	48129.3	49681.3
9	nonavalent	Libya	LBY	EMR	s1	6854.71	3396.34	4719.21	47363.5	52082.7	685.471	339.634	471.921	4736.35	5208.27
9	nonavalent	Libya	LBY	EMR	s2	9048.8	4900.18	6371.43	79042.3	85413.7	904.88	490.018	637.143	7904.23	8541.37
9	nonavalent	Libya	LBY	EMR	s3	6854.71	3396.34	2118.11	47363.5	49481.7	685.471	339.634	211.811	4736.35	4948.17
9	nonavalent	Libya	LBY	EMR	s4	7743.53	3809.33	5321.81	58703.2	64025	774.353	380.933	532.181	5870.32	6402.5
9	nonavalent	Libya	LBY	EMR	s5	9734.66	5199.34	4332.5	93433.7	97766.2	973.466	519.934	433.25	9343.37	9776.62
9	nonavalent	St. Lucia	LCA	AMR	s1	144.224	71.735	99.3866	1461.91	1561.3	14.4224	7.1735	9.93866	146.191	156.13
9	nonavalent	St. Lucia	LCA	AMR	s2	171.995	92.861	121.01	2089.2	2210.21	17.1995	9.2861	12.101	208.92	221.021
9	nonavalent	St. Lucia	LCA	AMR	s3	144.224	71.735	44.6733	1461.91	1506.59	14.4224	7.1735	4.46733	146.191	150.659
9	nonavalent	St. Lucia	LCA	AMR	s4	144.913	166.923	132.108	2790.96	2923.07	14.4913	16.6923	13.2108	279.096	292.307
9	nonavalent	St. Lucia	LCA	AMR	s5	170.415	220.461	126.272	4240.01	4366.29	17.0415	22.0461	12.6272	424.001	436.629
9	nonavalent	Sri Lanka	LKA	SEAR	s1	20440.4	9039.88	13702.6	127678	141381	2044.04	903.988	1370.26	12767.8	14138.1
9	nonavalent	Sri Lanka	LKA	SEAR	s2	34559.5	18138.3	24138	329277	353415	3455.95	1813.83	2413.8	32927.7	35341.5
9	nonavalent	Sri Lanka	LKA	SEAR	s3	20440.4	9039.88	5890.62	127678	133569	2044.04	903.988	589.062	12767.8	13356.9
9	nonavalent	Sri Lanka	LKA	SEAR	s4	12059	7135.19	8696.66	113308	122005	1205.9	713.519	869.666	11330.8	12200.5
9	nonavalent	Sri Lanka	LKA	SEAR	s5	20966.5	14636.5	10747.7	273446	284193	2096.65	1463.65	1074.77	27344.6	28419.3
9	nonavalent	Lesotho	LSO	AFR	s1	4048.9	2715.39	3348.7	36836.7	40185.4	404.89	271.539	334.87	3683.67	4018.54
9	nonavalent	Lesotho	LSO	AFR	s2	8467.82	6506.54	7086.2	94671.5	101758	846.782	650.654	708.62	9467.15	10175.8
9	nonavalent	Lesotho	LSO	AFR	s3	4048.9	2715.39	1528.54	36836.7	38365.2	404.89	271.539	152.854	3683.67	3836.52
9	nonavalent	Lesotho	LSO	AFR	s4	5663.72	4427.41	4747.16	68932.9	73680.1	566.372	442.741	474.716	6893.29	7368.01
9	nonavalent	Lesotho	LSO	AFR	s5	12141.2	10222.5	6410.45	168399	174810	1214.12	1022.25	641.045	16839.9	17481
9	nonavalent	Lithuania	LTU	EUR	s1	3241.96	1192.26	2255.16	26932.8	29187.9	324.196	119.226	225.516	2693.28	2918.79
9	nonavalent	Lithuania	LTU	EUR	s2	3600.85	1527.94	2557.78	39150.5	41708.3	360.085	152.794	255.778	3915.05	4170.83
9	nonavalent	Lithuania	LTU	EUR	s3	3241.96	1192.26	839.816	26932.8	27772.6	324.196	119.226	83.9816	2693.28	2777.26
9	nonavalent	Lithuania	LTU	EUR	s4	2515.34	1174.33	1814.53	25619.1	27433.6	251.534	117.433	181.453	2561.91	2743.36
9	nonavalent	Lithuania	LTU	EUR	s5	2877.05	1531.58	1365.42	37732.7	39098.1	287.705	153.158	136.542	3773.27	3909.81
9	nonavalent	Luxembourg	LUX	EUR	s1	289.666	163.847	171.105	2360.18	2531.29	28.9666	16.3847	17.1105	236.018	253.129
9	nonavalent	Luxembourg	LUX	EUR	s2	394.367	231.999	238.488	3894.51	4133	39.4367	23.1999	23.8488	389.451	413.3
9	nonavalent	Luxembourg	LUX	EUR	s3	289.666	163.847	97.4569	2360.18	2457.64	28.9666	16.3847	9.74569	236.018	245.764
9	nonavalent	Luxembourg	LUX	EUR	s4	242.208	127.07	136.913	2419.64	2556.55	24.2208	12.707	13.6913	241.964	255.655
9	nonavalent	Luxembourg	LUX	EUR	s5	300.392	178.063	148.744	3603.73	3752.47	30.0392	17.8063	14.8744	360.373	375.247
9	nonavalent	Latvia	LVA	EUR	s1	1486.39	695.348	1072.63	15043.2	16115.8	148.639	69.5348	107.263	1504.32	1611.58
9	nonavalent	Latvia	LVA	EUR	s2	1667.27	890.546	1231.9	21666.9	22898.8	166.727	89.0546	123.19	2166.69	2289.88
9	nonavalent	Latvia	LVA	EUR	s3	1486.39	695.348	443.213	15043.2	15486.4	148.639	69.5348	44.3213	1504.32	1548.64
9	nonavalent	Latvia	LVA	EUR	s4	2028.39	736.646	1408.56	15568	16976.5	202.839	73.6646	140.856	1556.8	1697.65
9	nonavalent	Latvia	LVA	EUR	s5	2169.49	958.977	948.833	22620.5	23569.3	216.949	95.8977	94.8833	2262.05	2356.93
9	nonavalent	Morocco	MAR	EMR	s1	46300.1	27572.2	37945.3	441032	478977	4630.01	2757.22	3794.53	44103.2	47897.7
9	nonavalent	Morocco	MAR	EMR	s2	62211.2	42007.2	51481.2	830594	882075	6221.12	4200.72	5148.12	83059.4	88207.5
9	nonavalent	Morocco	MAR	EMR	s3	46300.1	27572.2	16118.4	441032	457150	4630.01	2757.22	1611.84	44103.2	45715
9	nonavalent	Morocco	MAR	EMR	s4	58516.3	47540.4	49226.4	793291	842517	5851.63	4754.04	4922.64	79329.1	84251.7
9	nonavalent	Morocco	MAR	EMR	s5	80172	68464.8	44666.2	1.4514e+06	1.49607e+06	8017.2	6846.48	4466.62	145140	149607
9	nonavalent	Moldova	MDA	EUR	s1	3604.5	1726.53	2611.6	39603.4	42215	360.45	172.653	261.16	3960.34	4221.5
9	nonavalent	Moldova	MDA	EUR	s2	3930.82	1985.66	2874.76	49494.7	52369.5	393.082	198.566	287.476	4949.47	5236.95
9	nonavalent	Moldova	MDA	EUR	s3	3604.5	1726.53	1090.56	39603.4	40694	360.45	172.653	109.056	3960.34	4069.4
9	nonavalent	Moldova	MDA	EUR	s4	4087.53	1811.57	2923.52	39481.9	42405.4	408.753	181.157	292.352	3948.19	4240.54
9	nonavalent	Moldova	MDA	EUR	s5	4460.93	2090.57	1892.91	49853.6	51746.5	446.093	209.057	189.291	4985.36	5174.65
9	nonavalent	Madagascar	MDG	AFR	s1	134841	87606.1	111240	1.56647e+06	1.67771e+06	13509.8	8786.26	11146.1	158328	169474
9	nonavalent	Madagascar	MDG	AFR	s2	189027	132835	156944	2.79121e+06	2.94815e+06	18905.7	13286.4	15697	279338	295035
9	nonavalent	Madagascar	MDG	AFR	s3	134841	87606.1	49800.2	1.56647e+06	1.61627e+06	13509.8	8786.26	4993.01	158328	163321
9	nonavalent	Madagascar	MDG	AFR	s4	160808	124065	134621	2.14133e+06	2.27595e+06	16080.8	12406.5	13462.1	214133	227595
9	nonavalent	Madagascar	MDG	AFR	s5	227049	184735	118442	3.86331e+06	3.98175e+06	22704.9	18473.5	11844.2	386331	398175
9	nonavalent	Maldives	MDV	SEAR	s1	416.474	249.255	341.446	3510.08	3851.52	41.6474	24.9255	34.1446	351.008	385.152
9	nonavalent	Maldives	MDV	SEAR	s2	586.665	412.967	487.162	8073.43	8560.59	58.6665	41.2967	48.7162	807.343	856.059
9	nonavalent	Maldives	MDV	SEAR	s3	416.474	249.255	145.472	3510.08	3655.55	41.6474	24.9255	14.5472	351.008	365.555
9	nonavalent	Maldives	MDV	SEAR	s4	840.036	583.346	696.762	9436.09	10132.8	84.0036	58.3346	69.6762	943.609	1013.28
9	nonavalent	Maldives	MDV	SEAR	s5	1010.49	771.556	545.023	19236.7	19781.8	101.049	77.1556	54.5023	1923.67	1978.18
9	nonavalent	Mexico	MEX	AMR	s1	236497	110140	160426	2.01445e+06	2.17488e+06	23649.7	11014	16042.6	201445	217488
9	nonavalent	Mexico	MEX	AMR	s2	279676	143168	194108	2.91203e+06	3.10613e+06	27967.6	14316.8	19410.8	291203	310613
9	nonavalent	Mexico	MEX	AMR	s3	236497	110140	70324.9	2.01445e+06	2.08478e+06	23649.7	11014	7032.49	201445	208478
9	nonavalent	Mexico	MEX	AMR	s4	123758	78318.5	90982.4	1.46e+06	1.55098e+06	12375.8	7831.85	9098.24	146000	155098
9	nonavalent	Mexico	MEX	AMR	s5	151817	102095	76852.8	2.09833e+06	2.17518e+06	15181.7	10209.5	7685.28	209833	217518
9	nonavalent	Macedonia	MKD	EUR	s1	1260.73	676.401	885.553	12962.8	13848.3	126.073	67.6401	88.5553	1296.28	1384.83
9	nonavalent	Macedonia	MKD	EUR	s2	1427	857.327	1033.53	18359.6	19393.1	142.7	85.7327	103.353	1835.96	1939.31
9	nonavalent	Macedonia	MKD	EUR	s3	1260.73	676.401	409.805	12962.8	13372.6	126.073	67.6401	40.9805	1296.28	1337.26
9	nonavalent	Macedonia	MKD	EUR	s4	1054.01	451.166	701.483	8955.26	9656.74	105.401	45.1166	70.1483	895.526	965.674
9	nonavalent	Macedonia	MKD	EUR	s5	1200.42	564.093	517.951	12551.9	13069.8	120.042	56.4093	51.7951	1255.19	1306.98
9	nonavalent	Mali	MLI	AFR	s1	93115	71502.1	77917.6	1.18734e+06	1.26526e+06	9311.5	7150.21	7791.76	118734	126526
9	nonavalent	Mali	MLI	AFR	s2	131378	104474	110295	1.90192e+06	2.01222e+06	13137.8	10447.4	11029.5	190192	201222
9	nonavalent	Mali	MLI	AFR	s3	93115	71502.1	38694.3	1.18734e+06	1.22603e+06	9311.5	7150.21	3869.43	118734	122603
9	nonavalent	Mali	MLI	AFR	s4	94161	80116.5	79574	1.36804e+06	1.44762e+06	9440.41	8011.65	7975.88	136804	144780
9	nonavalent	Mali	MLI	AFR	s5	130915	112911	69747	2.17191e+06	2.24166e+06	13094.8	11291.1	6979.5	217191	224170
9	nonavalent	Malta	MLT	EUR	s1	56.5471	16.902	24.0505	239.214	263.265	5.65471	1.6902	2.40505	23.9214	26.3265
9	nonavalent	Malta	MLT	EUR	s2	85.4445	26.4393	36.899	432.321	469.22	8.54445	2.64393	3.6899	43.2321	46.922
9	nonavalent	Malta	MLT	EUR	s3	56.5471	16.902	13.1253	239.214	252.339	5.65471	1.6902	1.31253	23.9214	25.2339
9	nonavalent	Malta	MLT	EUR	s4	80.6903	71.0745	63.4319	1161.79	1225.22	8.06903	7.10745	6.34319	116.179	122.522
9	nonavalent	Malta	MLT	EUR	s5	88.7264	102.897	63.15	1946.63	2009.78	8.87264	10.2897	6.315	194.663	200.978
9	nonavalent	Myanmar (Burma)	MMR	SEAR	s1	73890.8	51577.4	61314.7	862365	923680	7451.55	5157.74	6178.95	86236.5	92415.5
9	nonavalent	Myanmar (Burma)	MMR	SEAR	s2	97283.8	75741.6	81509.9	1.4391e+06	1.5206e+06	9735.72	7574.16	8156.56	143910	152066
9	nonavalent	Myanmar (Burma)	MMR	SEAR	s3	73890.8	51577.4	28686.3	862365	891051	7451.55	5157.74	2875.83	86236.5	89112.3
9	nonavalent	Myanmar (Burma)	MMR	SEAR	s4	75759.6	51924.7	62769.8	973121	1.03589e+06	7575.96	5192.47	6276.98	97312.1	103589
9	nonavalent	Myanmar (Burma)	MMR	SEAR	s5	96110.8	72111	48850.6	1.5531e+06	1.60195e+06	9611.08	7211.1	4885.06	155310	160195
9	nonavalent	Montenegro	MNE	EUR	s1	559.567	203.888	360.296	4702.15	5062.45	55.9567	20.3888	36.0296	470.215	506.245
9	nonavalent	Montenegro	MNE	EUR	s2	613.039	240.455	400.535	6810.13	7210.67	61.3039	24.0455	40.0535	681.013	721.067
9	nonavalent	Montenegro	MNE	EUR	s3	559.567	203.888	144.211	4702.15	4846.36	55.9567	20.3888	14.4211	470.215	484.636
9	nonavalent	Montenegro	MNE	EUR	s4	393.037	194.313	270.446	4026.23	4296.67	39.3037	19.4313	27.0446	402.623	429.667
9	nonavalent	Montenegro	MNE	EUR	s5	477.321	276.167	229.626	6194.37	6424	47.7321	27.6167	22.9626	619.437	642.4
9	nonavalent	Mongolia	MNG	WPR	s1	8219.47	3813.04	5570.56	69602.9	75173.4	821.947	381.304	557.056	6960.29	7517.34
9	nonavalent	Mongolia	MNG	WPR	s2	9945.41	5038.3	6884.63	103749	110634	994.541	503.83	688.463	10374.9	11063.4
9	nonavalent	Mongolia	MNG	WPR	s3	8219.47	3813.04	2438.33	69602.9	72041.2	821.947	381.304	243.833	6960.29	7204.12
9	nonavalent	Mongolia	MNG	WPR	s4	8368.63	4525.28	5890.28	78574.8	84465.1	836.863	452.528	589.028	7857.48	8446.51
9	nonavalent	Mongolia	MNG	WPR	s5	10281.9	6365.39	4989.88	118674	123664	1028.19	636.539	498.988	11867.4	12366.4
9	nonavalent	Mozambique	MOZ	AFR	s1	154855	121737	129863	2.29629e+06	2.42615e+06	15574.8	12263	13063.2	234356	247419
9	nonavalent	Mozambique	MOZ	AFR	s2	293085	252361	247980	5.70101e+06	5.94899e+06	29319.7	25247.3	24807.7	570888	595695
9	nonavalent	Mozambique	MOZ	AFR	s3	154855	121737	65455.7	2.29629e+06	2.36175e+06	15574.8	12263	6590.82	234356	240947
9	nonavalent	Mozambique	MOZ	AFR	s4	106237	89829.1	89723.3	1.60626e+06	1.69598e+06	10623.7	8982.91	8972.33	160626	169598
9	nonavalent	Mozambique	MOZ	AFR	s5	219692	196401	117979	4.14156e+06	4.25954e+06	21969.2	19640.1	11797.9	414156	425954
9	nonavalent	Mauritania	MRT	AFR	s1	13743.3	9504.9	11395.4	131196	142591	1374.33	950.49	1139.54	13119.6	14259.1
9	nonavalent	Mauritania	MRT	AFR	s2	23036.7	17304.6	19238.3	260861	280100	2303.67	1730.46	1923.83	26086.1	28010
9	nonavalent	Mauritania	MRT	AFR	s3	13743.3	9504.9	5300.99	131196	136497	1374.33	950.49	530.099	13119.6	13649.7
9	nonavalent	Mauritania	MRT	AFR	s4	15102.1	11917.3	12669.3	176807	189477	1510.21	1191.73	1266.93	17680.7	18947.7
9	nonavalent	Mauritania	MRT	AFR	s5	23976.3	19852	12607.8	337472	350080	2397.63	1985.2	1260.78	33747.2	35008
9	nonavalent	Mauritius	MUS	AFR	s1	1121.66	782.769	930.737	11091.2	12021.9	112.166	78.2769	93.0737	1109.12	1202.19
9	nonavalent	Mauritius	MUS	AFR	s2	1486.07	1166.19	1246.04	19401.2	20647.3	148.607	116.619	124.604	1940.12	2064.73
9	nonavalent	Mauritius	MUS	AFR	s3	1121.66	782.769	435.389	11091.2	11526.6	112.166	78.2769	43.5389	1109.12	1152.66
9	nonavalent	Mauritius	MUS	AFR	s4	923.964	471.631	749.376	7355.03	8104.41	92.3964	47.1631	74.9376	735.503	810.441
9	nonavalent	Mauritius	MUS	AFR	s5	1259.45	666.204	565.973	12273.8	12839.7	125.945	66.6204	56.5973	1227.38	1283.97
9	nonavalent	Malawi	MWI	AFR	s1	101152	68256.1	83701.2	1.26165e+06	1.34535e+06	10115.2	6825.61	8370.12	126165	134535
9	nonavalent	Malawi	MWI	AFR	s2	214548	165027	179560	3.87942e+06	4.05898e+06	21454.8	16502.7	17956	387942	405898
9	nonavalent	Malawi	MWI	AFR	s3	101152	68256.1	38350.6	1.26165e+06	1.3e+06	10115.2	6825.61	3835.06	126165	130000
9	nonavalent	Malawi	MWI	AFR	s4	97580.9	73618.5	81523.3	1.3522e+06	1.43372e+06	9758.09	7361.85	8152.33	135220	143372
9	nonavalent	Malawi	MWI	AFR	s5	191738	154151	99043.9	4.13359e+06	4.23264e+06	19173.8	15415.1	9904.39	413359	423264
9	nonavalent	Malaysia	MYS	WPR	s1	40007.1	14048.2	25580.1	238422	264002	4000.71	1404.82	2558.01	23842.2	26400.2
9	nonavalent	Malaysia	MYS	WPR	s2	51150.6	20388.6	33530.4	416118	449649	5115.06	2038.86	3353.04	41611.8	44964.9
9	nonavalent	Malaysia	MYS	WPR	s3	40007.1	14048.2	10103.7	238422	248525	4000.71	1404.82	1010.37	23842.2	24852.5
9	nonavalent	Malaysia	MYS	WPR	s4	28369	19595.9	21414.5	295737	317152	2836.9	1959.59	2141.45	29573.7	31715.2
9	nonavalent	Malaysia	MYS	WPR	s5	36004.8	29447.9	20458.9	548460	568919	3600.48	2944.79	2045.89	54846	56891.9
9	nonavalent	Namibia	NAM	AFR	s1	3371.42	1743.78	2736.66	28117.4	30854	337.142	174.378	273.666	2811.74	3085.4
9	nonavalent	Namibia	NAM	AFR	s2	5462.36	3053.13	4456.71	54068.2	58524.9	546.236	305.313	445.671	5406.82	5852.49
9	nonavalent	Namibia	NAM	AFR	s3	3371.42	1743.78	1070.46	28117.4	29187.8	337.142	174.378	107.046	2811.74	2918.78
9	nonavalent	Namibia	NAM	AFR	s4	5817.57	3871.32	4808.49	57832.2	62640.7	581.757	387.132	480.849	5783.22	6264.07
9	nonavalent	Namibia	NAM	AFR	s5	9900.68	7210.34	5000.25	115250	120250	990.068	721.034	500.025	11525	12025
9	nonavalent	Niger	NER	AFR	s1	23413.3	19999.2	19794	377330	397124	2341.33	1999.92	1979.4	37733	39712.4
9	nonavalent	Niger	NER	AFR	s2	33055.8	29416.6	28064.1	668092	696156	3305.58	2941.66	2806.41	66809.2	69615.6
9	nonavalent	Niger	NER	AFR	s3	23413.3	19999.2	10519.7	377330	387849	2341.33	1999.92	1051.97	37733	38784.9
9	nonavalent	Niger	NER	AFR	s4	27253.5	25510.5	23263.7	462158	485422	2725.35	2551.05	2326.37	46215.8	48542.2
9	nonavalent	Niger	NER	AFR	s5	38923.1	36979.4	21425	827998	849423	3892.31	3697.94	2142.5	82799.8	84942.3
9	nonavalent	Nigeria	NGA	AFR	s1	522796	330496	430374	4.80068e+06	5.23105e+06	52279.6	33049.6	43037.4	480068	523105
9	nonavalent	Nigeria	NGA	AFR	s2	795507	522719	656858	8.14728e+06	8.80413e+06	79550.7	52271.9	65685.8	814728	880413
9	nonavalent	Nigeria	NGA	AFR	s3	522796	330496	189497	4.80068e+06	4.99018e+06	52279.6	33049.6	18949.7	480068	499018
9	nonavalent	Nigeria	NGA	AFR	s4	486980	365971	406702	5.69529e+06	6.102e+06	48698	36597.1	40670.2	569529	610200
9	nonavalent	Nigeria	NGA	AFR	s5	718526	552330	366721	9.54937e+06	9.91609e+06	71852.6	55233	36672.1	954937	991609
9	nonavalent	Nicaragua	NIC	AMR	s1	20009.6	13463	16553.6	274576	291130	2000.96	1346.3	1655.36	27457.6	29113
9	nonavalent	Nicaragua	NIC	AMR	s2	23659.8	17479.3	19729.3	391712	411441	2365.98	1747.93	1972.93	39171.2	41144.1
9	nonavalent	Nicaragua	NIC	AMR	s3	20009.6	13463	7571.08	274576	282147	2000.96	1346.3	757.108	27457.6	28214.7
9	nonavalent	Nicaragua	NIC	AMR	s4	13501.4	10060.3	11267.1	201473	212740	1350.14	1006.03	1126.71	20147.3	21274
9	nonavalent	Nicaragua	NIC	AMR	s5	16852.3	13281.5	8968.35	288139	297108	1685.23	1328.15	896.835	28813.9	29710.8
9	nonavalent	Netherlands	NLD	EUR	s1	5493.94	1997.44	2556.96	39629.9	42186.9	549.394	199.744	255.696	3962.99	4218.69
9	nonavalent	Netherlands	NLD	EUR	s2	6335.71	2663.43	3171.9	57774.8	60946.7	633.571	266.343	317.19	5777.48	6094.67
9	nonavalent	Netherlands	NLD	EUR	s3	5493.94	1997.44	1414.19	39629.9	41044.1	549.394	199.744	141.419	3962.99	4104.41
9	nonavalent	Netherlands	NLD	EUR	s4	4793.19	1966.26	2369.44	36505.9	38875.3	479.319	196.626	236.944	3650.59	3887.53
9	nonavalent	Netherlands	NLD	EUR	s5	5585.77	2785	2606.99	54506.7	57113.7	558.577	278.5	260.699	5450.67	5711.37
9	nonavalent	Norway	NOR	EUR	s1	2629.1	1064.87	1291.21	20750.4	22041.6	262.91	106.487	129.121	2075.04	2204.16
9	nonavalent	Norway	NOR	EUR	s2	2963.21	1432.78	1599.49	30577.9	32177.4	296.321	143.278	159.949	3057.79	3217.74
9	nonavalent	Norway	NOR	EUR	s3	2629.1	1064.87	719.39	20750.4	21469.8	262.91	106.487	71.939	2075.04	2146.98
9	nonavalent	Norway	NOR	EUR	s4	2970.61	899.675	1270.74	14913.8	16184.5	297.061	89.9675	127.074	1491.38	1618.45
9	nonavalent	Norway	NOR	EUR	s5	3342.56	1319.77	1478.42	23318.8	24797.2	334.256	131.977	147.842	2331.88	2479.72
9	nonavalent	Nepal	NPL	SEAR	s1	41879.2	29241.8	34752.4	551269	586021	4187.92	2924.18	3475.24	55126.9	58602.1
9	nonavalent	Nepal	NPL	SEAR	s2	51899.3	39311.8	43374.7	952819	996194	5189.93	3931.18	4337.47	95281.9	99619.4
9	nonavalent	Nepal	NPL	SEAR	s3	41879.2	29241.8	16262.2	551269	567531	4187.92	2924.18	1626.22	55126.9	56753.1
9	nonavalent	Nepal	NPL	SEAR	s4	46477.8	32151.4	38538.3	723413	761951	4647.78	3215.14	3853.83	72341.3	76195.1
9	nonavalent	Nepal	NPL	SEAR	s5	54651.5	38854	27129	1.15736e+06	1.18449e+06	5465.15	3885.4	2712.9	115736	118449
9	nonavalent	New Zealand	NZL	WPR	s1	1243.09	498.795	607.595	8252.41	8860.01	124.309	49.8795	60.7595	825.241	886.001
9	nonavalent	New Zealand	NZL	WPR	s2	1687.44	947.565	992.477	19225.4	20217.9	168.744	94.7565	99.2477	1922.54	2021.79
9	nonavalent	New Zealand	NZL	WPR	s3	1243.09	498.795	338.304	8252.41	8590.72	124.309	49.8795	33.8304	825.241	859.072
9	nonavalent	New Zealand	NZL	WPR	s4	1515.66	574.888	720.19	11020	11740.2	151.566	57.4888	72.019	1102	1174.02
9	nonavalent	New Zealand	NZL	WPR	s5	2153.94	1093.45	1025.52	23619.4	24645	215.394	109.345	102.552	2361.94	2464.5
9	nonavalent	Oman	OMN	EMR	s1	2434.84	1368.48	1731.4	22177.6	23909	243.484	136.848	173.14	2217.76	2390.9
9	nonavalent	Oman	OMN	EMR	s2	3098	1949.32	2273.73	40291.2	42565	309.8	194.932	227.373	4029.12	4256.5
9	nonavalent	Oman	OMN	EMR	s3	2434.84	1368.48	815.765	22177.6	22993.4	243.484	136.848	81.5765	2217.76	2299.34
9	nonavalent	Oman	OMN	EMR	s4	2783.49	1990.7	2124.25	36009.6	38133.9	278.349	199.07	212.425	3600.96	3813.39
9	nonavalent	Oman	OMN	EMR	s5	3588.13	2764.6	1974.24	62077.4	64051.6	358.813	276.46	197.424	6207.74	6405.16
9	nonavalent	Pakistan	PAK	EMR	s1	151099	98413.1	124676	1.84786e+06	1.97254e+06	15109.9	9841.31	12467.6	184786	197254
9	nonavalent	Pakistan	PAK	EMR	s2	188821	129595	156464	2.89729e+06	3.05375e+06	18882.1	12959.5	15646.4	289729	305375
9	nonavalent	Pakistan	PAK	EMR	s3	151099	98413.1	55900.1	1.84786e+06	1.90376e+06	15109.9	9841.31	5590.01	184786	190376
9	nonavalent	Pakistan	PAK	EMR	s4	149850	110856	124971	2.09118e+06	2.21615e+06	14985	11085.6	12497.1	209118	221615
9	nonavalent	Pakistan	PAK	EMR	s5	192455	145368	98051.4	3.27397e+06	3.37202e+06	19245.5	14536.8	9805.14	327397	337202
9	nonavalent	Panama	PAN	AMR	s1	6860.83	3746.86	4841.56	70619.1	75460.7	686.083	374.686	484.156	7061.91	7546.07
9	nonavalent	Panama	PAN	AMR	s2	8334.09	5035.91	6045.94	104695	110741	833.409	503.591	604.594	10469.5	11074.1
9	nonavalent	Panama	PAN	AMR	s3	6860.83	3746.86	2255.92	70619.1	72875.1	686.083	374.686	225.592	7061.91	7287.51
9	nonavalent	Panama	PAN	AMR	s4	7607.76	4519.54	5492.68	87310.4	92803.1	760.776	451.954	549.268	8731.04	9280.31
9	nonavalent	Panama	PAN	AMR	s5	9688.75	6171.72	4787.53	128478	133266	968.875	617.172	478.753	12847.8	13326.6
9	nonavalent	Peru	PER	AMR	s1	90862.4	41884.9	73243.9	764955	838199	9086.24	4188.49	7324.39	76495.5	83819.9
9	nonavalent	Peru	PER	AMR	s2	115221	59399.9	93507.9	1.24656e+06	1.34007e+06	11522.1	5939.99	9350.79	124656	134007
9	nonavalent	Peru	PER	AMR	s3	90862.4	41884.9	26850.3	764955	791805	9086.24	4188.49	2685.03	76495.5	79180.5
9	nonavalent	Peru	PER	AMR	s4	68153.3	36697.4	55466.3	646015	701481	6815.33	3675.64	5547.22	65026.9	70574.1
9	nonavalent	Peru	PER	AMR	s5	90010.8	54893.6	42760.8	1.0749e+06	1.11766e+06	9001.08	5490.87	4276.67	107611	111887
9	nonavalent	Philippines	PHL	WPR	s1	145440	85036.4	104541	1.60676e+06	1.7113e+06	14544	8503.64	10454.1	160676	171130
9	nonavalent	Philippines	PHL	WPR	s2	174512	116528	130366	2.54017e+06	2.67053e+06	17451.2	11652.8	13036.6	254017	267053
9	nonavalent	Philippines	PHL	WPR	s3	145440	85036.4	50016	1.60676e+06	1.65678e+06	14544	8503.64	5001.6	160676	165678
9	nonavalent	Philippines	PHL	WPR	s4	154198	109846	117531	1.79958e+06	1.91711e+06	15419.8	10984.6	11753.1	179958	191711
9	nonavalent	Philippines	PHL	WPR	s5	197282	161285	108824	3.03056e+06	3.13939e+06	19728.2	16128.5	10882.4	303056	313939
9	nonavalent	Papua New Guinea	PNG	WPR	s1	26394.5	17971.7	19835.5	355130	374966	2639.45	1797.17	1983.55	35513	37496.6
9	nonavalent	Papua New Guinea	PNG	WPR	s2	33374.8	23803.7	25448.2	501540	526988	3337.48	2380.37	2544.82	50154	52698.8
9	nonavalent	Papua New Guinea	PNG	WPR	s3	26394.5	17971.7	10070.2	355130	365200	2639.45	1797.17	1007.02	35513	36520
9	nonavalent	Papua New Guinea	PNG	WPR	s4	22019.2	16340.8	17005.9	327058	344063	2201.92	1634.08	1700.59	32705.8	34406.3
9	nonavalent	Papua New Guinea	PNG	WPR	s5	27808.3	21835.3	14340.2	461533	475873	2780.83	2183.53	1434.02	46153.3	47587.3
9	nonavalent	Poland	POL	EUR	s1	21650.3	11846.5	15286	235054	250340	2165.03	1184.65	1528.6	23505.4	25034
9	nonavalent	Poland	POL	EUR	s2	26592.2	16503.5	19439.1	391884	411324	2659.22	1650.35	1943.91	39188.4	41132.4
9	nonavalent	Poland	POL	EUR	s3	21650.3	11846.5	7127.8	235054	242181	2165.03	1184.65	712.78	23505.4	24218.1
9	nonavalent	Poland	POL	EUR	s4	19135.8	11663.3	13916.1	203809	217725	1931.68	1166.33	1401.02	20380.9	21781.9
9	nonavalent	Poland	POL	EUR	s5	25104.2	17270.4	13221.5	361499	374721	2513.12	1727.04	1323.34	36149.9	37473.3
9	nonavalent	North Korea	PRK	SEAR	s1	16794.7	10432.7	13807.3	256177	269984	1679.47	1043.27	1380.73	25617.7	26998.4
9	nonavalent	North Korea	PRK	SEAR	s2	20239.2	12949.8	16676.7	387342	404019	2023.92	1294.98	1667.67	38734.2	40401.9
9	nonavalent	North Korea	PRK	SEAR	s3	16794.7	10432.7	6015.42	256177	262192	1679.47	1043.27	601.542	25617.7	26219.2
9	nonavalent	North Korea	PRK	SEAR	s4	16000.4	6199.8	12780.3	119747	132527	1600.04	619.98	1278.03	11974.7	13252.7
9	nonavalent	North Korea	PRK	SEAR	s5	19411	9019.92	7485.5	202022	209508	1941.1	901.992	748.55	20202.2	20950.8
9	nonavalent	Portugal	PRT	EUR	s1	3721.86	2136.78	2218.05	42493.8	44711.8	372.186	213.678	221.805	4249.38	4471.18
9	nonavalent	Portugal	PRT	EUR	s2	4421.19	2933.75	2880.01	66242	69122	442.119	293.375	288.001	6624.2	6912.2
9	nonavalent	Portugal	PRT	EUR	s3	3721.86	2136.78	1264.55	42493.8	43758.3	372.186	213.678	126.455	4249.38	4375.83
9	nonavalent	Portugal	PRT	EUR	s4	3721.58	1710.99	1953.99	32426	34380	372.158	171.099	195.399	3242.6	3438
9	nonavalent	Portugal	PRT	EUR	s5	4577.87	2476.23	2157.7	51698.3	53856	457.787	247.623	215.77	5169.83	5385.6
9	nonavalent	Paraguay	PRY	AMR	s1	21796.3	13783.1	16020.4	258605	274626	2184.42	1383.1	1606.15	26216.5	27822.6
9	nonavalent	Paraguay	PRY	AMR	s2	24679.6	16830.1	18555.6	338543	357099	2468.5	1683.55	1856.03	33895.1	35751.2
9	nonavalent	Paraguay	PRY	AMR	s3	21796.3	13783.1	7902.1	258605	266507	2184.42	1383.1	792.633	26216.5	27009.1
9	nonavalent	Paraguay	PRY	AMR	s4	22729.5	14284.1	16675.9	269684	286360	2272.95	1444.78	1673.16	28181.1	29854.2
9	nonavalent	Paraguay	PRY	AMR	s5	26757.4	17880.2	13190	351794	364984	2675.74	1790.47	1319.96	35364	36684
9	nonavalent	Palestinian Territories	PSE	EMR	s1	1508.9	800.422	1056.77	13567.1	14623.9	150.89	80.0422	105.677	1356.71	1462.39
9	nonavalent	Palestinian Territories	PSE	EMR	s2	1912.97	1157.57	1388.32	22324.3	23712.6	191.297	115.757	138.832	2232.43	2371.26
9	nonavalent	Palestinian Territories	PSE	EMR	s3	1508.9	800.422	486.904	13567.1	14054	150.89	80.0422	48.6904	1356.71	1405.4
9	nonavalent	Palestinian Territories	PSE	EMR	s4	2078.94	1644.22	1640.09	26632.7	28272.7	207.894	164.422	164.009	2663.27	2827.27
9	nonavalent	Palestinian Territories	PSE	EMR	s5	3536.94	2552.95	1762.62	45092.5	46855.2	353.694	255.295	176.262	4509.25	4685.52
9	nonavalent	Qatar	QAT	EMR	s1	703.31	0	365.721	0	365.721	70.331	0	36.5721	0	36.5721
9	nonavalent	Qatar	QAT	EMR	s2	1222.93	0	635.924	0	635.924	122.293	0	63.5924	0	63.5924
9	nonavalent	Qatar	QAT	EMR	s3	703.31	0	81.0214	0	81.0214	70.331	0	8.10214	0	8.10214
9	nonavalent	Qatar	QAT	EMR	s4	583.538	497.61	472.627	9866.02	10338.6	58.3538	49.761	47.2627	986.602	1033.86
9	nonavalent	Qatar	QAT	EMR	s5	637.444	550.111	388.023	15513.5	15901.5	63.7444	55.0111	38.8023	1551.35	1590.15
9	nonavalent	Romania	ROU	EUR	s1	23838.2	10763.7	16055.5	227013	243069	2383.82	1076.37	1605.55	22701.3	24306.9
9	nonavalent	Romania	ROU	EUR	s2	27426.1	13674.1	18910.7	338733	357644	2742.61	1367.41	1891.07	33873.3	35764.4
9	nonavalent	Romania	ROU	EUR	s3	23838.2	10763.7	6956.3	227013	233970	2383.82	1076.37	695.63	22701.3	23397
9	nonavalent	Romania	ROU	EUR	s4	18507.2	9760.07	12942.1	179867	192809	1850.72	976.007	1294.21	17986.7	19280.9
9	nonavalent	Romania	ROU	EUR	s5	22247.8	12920.2	10696.5	282581	293278	2224.78	1292.02	1069.65	28258.1	29327.8
9	nonavalent	Russia	RUS	EUR	s1	110538	53840.7	80321.3	1.17566e+06	1.25598e+06	11053.8	5384.07	8032.13	117566	125598
9	nonavalent	Russia	RUS	EUR	s2	128182	71866.6	95594.6	1.79654e+06	1.89214e+06	12818.2	7186.66	9559.46	179654	189214
9	nonavalent	Russia	RUS	EUR	s3	110538	53840.7	33793.3	1.17566e+06	1.20946e+06	11053.8	5384.07	3379.33	117566	120946
9	nonavalent	Russia	RUS	EUR	s4	127007	52609.4	89882.4	1.22592e+06	1.3158e+06	12720.8	5260.94	9000.32	122592	131592
9	nonavalent	Russia	RUS	EUR	s5	145307	66092	63968.4	1.81955e+06	1.88352e+06	14535.1	6609.2	6397.91	181955	188353
9	nonavalent	Rwanda	RWA	AFR	s1	50019.8	33065.6	41321.6	577069	618391	5001.98	3306.56	4132.16	57706.9	61839.1
9	nonavalent	Rwanda	RWA	AFR	s2	79380	57322.2	66061	1.3251e+06	1.39116e+06	7938	5732.22	6606.1	132510	139116
9	nonavalent	Rwanda	RWA	AFR	s3	50019.8	33065.6	18695.6	577069	595765	5001.98	3306.56	1869.56	57706.9	59576.5
9	nonavalent	Rwanda	RWA	AFR	s4	40205.6	31240.6	33680.3	522783	556463	4020.56	3124.06	3368.03	52278.3	55646.3
9	nonavalent	Rwanda	RWA	AFR	s5	64101.5	52377.5	33407.6	1.22183e+06	1.25524e+06	6410.15	5237.75	3340.76	122183	125524
9	nonavalent	Saudi Arabia	SAU	EMR	s1	8512.26	4276.41	5880.35	64089.3	69969.6	851.226	427.641	588.035	6408.93	6996.96
9	nonavalent	Saudi Arabia	SAU	EMR	s2	11145.5	6243.65	7918.51	110505	118423	1114.55	624.365	791.851	11050.5	11842.3
9	nonavalent	Saudi Arabia	SAU	EMR	s3	8512.26	4276.41	2653.3	64089.3	66742.6	851.226	427.641	265.33	6408.93	6674.26
9	nonavalent	Saudi Arabia	SAU	EMR	s4	8085.45	5209.32	5975.6	88498.6	94474.2	808.545	520.932	597.56	8849.86	9447.42
9	nonavalent	Saudi Arabia	SAU	EMR	s5	10565.5	7177.26	5518.73	143799	149318	1056.55	717.726	551.873	14379.9	14931.8
9	nonavalent	Sudan	SDN	EMR	s1	34099.2	24121.5	28327.5	316287	344615	3409.92	2412.15	2832.75	31628.7	34461.5
9	nonavalent	Sudan	SDN	EMR	s2	61237.3	46932.6	51233.6	727187	778421	6123.73	4693.26	5123.36	72718.7	77842.1
9	nonavalent	Sudan	SDN	EMR	s3	34099.2	24121.5	13363.2	316287	329650	3409.92	2412.15	1336.32	31628.7	32965
9	nonavalent	Sudan	SDN	EMR	s4	33100.2	25474.3	27703.6	386139	413843	3310.02	2547.43	2770.36	38613.9	41384.3
9	nonavalent	Sudan	SDN	EMR	s5	50339.9	40467.7	25983.2	802954	828937	5033.99	4046.77	2598.32	80295.4	82893.7
9	nonavalent	Senegal	SEN	AFR	s1	79098.9	54037.7	65519	849041	914560	7909.89	5403.77	6551.9	84904.1	91456
9	nonavalent	Senegal	SEN	AFR	s2	123801	92048.4	103293	1.72608e+06	1.82937e+06	12380.1	9204.84	10329.3	172608	182937
9	nonavalent	Senegal	SEN	AFR	s3	79098.9	54037.7	30248.6	849041	879290	7909.89	5403.77	3024.86	84904.1	87929
9	nonavalent	Senegal	SEN	AFR	s4	73141.6	58936.4	61481.3	944711	1.00619e+06	7314.16	5893.64	6148.13	94471.1	100619
9	nonavalent	Senegal	SEN	AFR	s5	110031	92294	58148.6	1.88124e+06	1.93939e+06	11003.1	9229.4	5814.86	188124	193939
9	nonavalent	Singapore	SGP	WPR	s1	2607.45	1189.04	1362.99	20081.7	21444.7	260.745	118.904	136.299	2008.17	2144.47
9	nonavalent	Singapore	SGP	WPR	s2	3308.16	1645.85	1814.39	31548.8	33363.2	330.816	164.585	181.439	3154.88	3336.32
9	nonavalent	Singapore	SGP	WPR	s3	2607.45	1189.04	765.46	20081.7	20847.1	260.745	118.904	76.546	2008.17	2084.71
9	nonavalent	Singapore	SGP	WPR	s4	4094.29	1810.46	2105.12	29498.9	31604	409.429	181.046	210.512	2949.89	3160.4
9	nonavalent	Singapore	SGP	WPR	s5	6094.27	2658.03	2552.82	47069.6	49622.5	609.427	265.803	255.282	4706.96	4962.25
9	nonavalent	Solomon Islands	SLB	WPR	s1	2222.04	1669.05	1722.94	32271.6	33994.6	222.204	166.905	172.294	3227.16	3399.46
9	nonavalent	Solomon Islands	SLB	WPR	s2	2594.02	2191.41	2093.97	49457	51551	259.402	219.141	209.397	4945.7	5155.1
9	nonavalent	Solomon Islands	SLB	WPR	s3	2222.04	1669.05	908.817	32271.6	33180.5	222.204	166.905	90.8817	3227.16	3318.05
9	nonavalent	Solomon Islands	SLB	WPR	s4	1762.92	1276.69	1350.79	33368.7	34719.5	176.292	127.669	135.079	3336.87	3471.95
9	nonavalent	Solomon Islands	SLB	WPR	s5	1954.36	1429.62	975.785	45899.3	46875.1	195.436	142.962	97.5785	4589.93	4687.51
9	nonavalent	Sierra Leone	SLE	AFR	s1	18054.4	15664.4	15287.8	222280	237568	1805.44	1566.44	1528.78	22228	23756.8
9	nonavalent	Sierra Leone	SLE	AFR	s2	31185.8	28728	26574	447140	473714	3118.58	2872.8	2657.4	44714	47371.4
9	nonavalent	Sierra Leone	SLE	AFR	s3	18054.4	15664.4	8206.87	222280	230487	1805.44	1566.44	820.687	22228	23048.7
9	nonavalent	Sierra Leone	SLE	AFR	s4	8265.54	7351.06	7016.92	110666	117683	826.554	735.106	701.692	11066.6	11768.3
9	nonavalent	Sierra Leone	SLE	AFR	s5	14083.1	12849	7671.25	217757	225428	1408.31	1284.9	767.125	21775.7	22542.8
9	nonavalent	El Salvador	SLV	AMR	s1	10684.3	6899.23	7901.59	143622	151524	1068.43	689.923	790.159	14362.2	15152.4
9	nonavalent	El Salvador	SLV	AMR	s2	12766	9547.91	9884.61	221005	230890	1276.6	954.791	988.461	22100.5	23089
9	nonavalent	El Salvador	SLV	AMR	s3	10684.3	6899.23	3929.42	143622	147552	1068.43	689.923	392.942	14362.2	14755.2
9	nonavalent	El Salvador	SLV	AMR	s4	11093.5	6788.03	8076.53	109801	117877	1109.35	678.803	807.653	10980.1	11787.7
9	nonavalent	El Salvador	SLV	AMR	s5	16486.2	11052.1	7994.15	188568	196562	1648.62	1105.21	799.415	18856.8	19656.2
9	nonavalent	Somalia	SOM	EMR	s1	45728.3	28656	37619.1	445001	482620	4572.83	2865.6	3761.91	44500.1	48262
9	nonavalent	Somalia	SOM	EMR	s2	76873.7	50929.5	63517	893428	956945	7687.37	5092.95	6351.7	89342.8	95694.5
9	nonavalent	Somalia	SOM	EMR	s3	45728.3	28656	16476.5	445001	461478	4572.83	2865.6	1647.65	44500.1	46147.8
9	nonavalent	Somalia	SOM	EMR	s4	32667.9	30206.8	27848.2	536381	564229	3266.79	3020.68	2784.82	53638.1	56422.9
9	nonavalent	Somalia	SOM	EMR	s5	53341.5	50020.9	29062.1	1.02842e+06	1.05748e+06	5334.15	5002.09	2906.21	102842	105748
9	nonavalent	Serbia	SRB	EUR	s1	8206.33	3398.18	5422.67	66494.2	71916.9	820.633	339.818	542.267	6649.42	7191.69
9	nonavalent	Serbia	SRB	EUR	s2	9292.4	4525.78	6370.81	105421	111792	929.24	452.578	637.081	10542.1	11179.2
9	nonavalent	Serbia	SRB	EUR	s3	8206.33	3398.18	2274.54	66494.2	68768.8	820.633	339.818	227.454	6649.42	6876.88
9	nonavalent	Serbia	SRB	EUR	s4	7679.19	3123.61	5055.2	60556	65611.2	767.919	312.361	505.52	6055.6	6561.12
9	nonavalent	Serbia	SRB	EUR	s5	8664.48	4161.08	3824.36	96327.6	100152	866.448	416.108	382.436	9632.76	10015.2
9	nonavalent	South Sudan	SSD	AFR	s1	30501.4	21535.4	25334.6	355098	380433	3050.14	2153.54	2533.46	35509.8	38043.3
9	nonavalent	South Sudan	SSD	AFR	s2	41910.4	30558	34907.7	542432	577340	4191.04	3055.8	3490.77	54243.2	57734
9	nonavalent	South Sudan	SSD	AFR	s3	30501.4	21535.4	11937.2	355098	367035	3050.14	2153.54	1193.72	35509.8	36703.5
9	nonavalent	South Sudan	SSD	AFR	s4	27098.6	23742.4	22969.2	419176	442146	2709.86	2374.24	2296.92	41917.6	44214.6
9	nonavalent	South Sudan	SSD	AFR	s5	37011.8	32960.7	19918.8	632197	652116	3701.18	3296.07	1991.88	63219.7	65211.6
9	nonavalent	SÃ£o TomÃ© & PrÃ­ncipe	STP	AFR	s1	932.562	663.539	775.101	11204.5	11979.6	93.2562	66.3539	77.5101	1120.45	1197.96
9	nonavalent	SÃ£o TomÃ© & PrÃ­ncipe	STP	AFR	s2	1263.4	965.728	1056.76	19288.5	20345.3	126.34	96.5728	105.676	1928.85	2034.53
9	nonavalent	SÃ£o TomÃ© & PrÃ­ncipe	STP	AFR	s3	932.562	663.539	366.969	11204.5	11571.4	93.2562	66.3539	36.6969	1120.45	1157.14
9	nonavalent	SÃ£o TomÃ© & PrÃ­ncipe	STP	AFR	s4	1038.97	855.687	875.185	12470.1	13345.3	103.897	85.5687	87.5185	1247.01	1334.53
9	nonavalent	SÃ£o TomÃ© & PrÃ­ncipe	STP	AFR	s5	1376.08	1176.22	742.783	22633.2	23376	137.608	117.622	74.2783	2263.32	2337.6
9	nonavalent	Suriname	SUR	AMR	s1	1884.51	1035.3	1331.95	17320.4	18652.3	188.451	103.53	133.195	1732.04	1865.23
9	nonavalent	Suriname	SUR	AMR	s2	2262.4	1335.18	1630.41	24041.1	25671.5	226.24	133.518	163.041	2404.11	2567.15
9	nonavalent	Suriname	SUR	AMR	s3	1884.51	1035.3	622.046	17320.4	17942.4	188.451	103.53	62.2046	1732.04	1794.24
9	nonavalent	Suriname	SUR	AMR	s4	1323	837.621	972.749	16230.5	17203.3	132.3	83.7621	97.2749	1623.05	1720.33
9	nonavalent	Suriname	SUR	AMR	s5	1544.87	989.548	755.124	21776.8	22531.9	154.487	98.9548	75.5124	2177.68	2253.19
9	nonavalent	Slovakia	SVK	EUR	s1	4030.6	1680.91	2667.42	34261.5	36928.9	403.06	168.091	266.742	3426.15	3692.89
9	nonavalent	Slovakia	SVK	EUR	s2	4598.12	2172.99	3129.84	51701.2	54831	459.812	217.299	312.984	5170.12	5483.1
9	nonavalent	Slovakia	SVK	EUR	s3	4030.6	1680.91	1121.8	34261.5	35383.3	403.06	168.091	112.18	3426.15	3538.33
9	nonavalent	Slovakia	SVK	EUR	s4	4399.09	1881.59	2927.27	37734.9	40662.2	439.909	188.159	292.727	3773.49	4066.22
9	nonavalent	Slovakia	SVK	EUR	s5	5083.63	2470.44	2308.48	57360.1	59668.6	508.363	247.044	230.848	5736.01	5966.86
9	nonavalent	Slovenia	SVN	EUR	s1	917.888	459.479	505.17	8553.35	9058.52	91.7888	45.9479	50.517	855.335	905.852
9	nonavalent	Slovenia	SVN	EUR	s2	1019.7	633.41	637.442	13296.4	13933.9	101.97	63.341	63.7442	1329.64	1393.39
9	nonavalent	Slovenia	SVN	EUR	s3	917.888	459.479	285.463	8553.35	8838.81	91.7888	45.9479	28.5463	855.335	883.881
9	nonavalent	Slovenia	SVN	EUR	s4	703.3	435.872	439.033	7847.97	8287.01	70.33	43.5872	43.9033	784.797	828.701
9	nonavalent	Slovenia	SVN	EUR	s5	787.434	609.917	450.029	12359.8	12809.8	78.7434	60.9917	45.0029	1235.98	1280.98
9	nonavalent	Sweden	SWE	EUR	s1	4054.01	1850.22	2120.1	32564.7	34684.8	405.401	185.022	212.01	3256.47	3468.48
9	nonavalent	Sweden	SWE	EUR	s2	4668.53	2525.64	2686.34	49662.7	52349.1	466.853	252.564	268.634	4966.27	5234.91
9	nonavalent	Sweden	SWE	EUR	s3	4054.01	1850.22	1190.72	32564.7	33755.4	405.401	185.022	119.072	3256.47	3375.54
9	nonavalent	Sweden	SWE	EUR	s4	4747.55	2098.1	2440.23	35602	38042.2	474.755	209.81	244.023	3560.2	3804.22
9	nonavalent	Sweden	SWE	EUR	s5	5432.76	3019.4	2711.41	55098.2	57809.6	543.276	301.94	271.141	5509.82	5780.96
9	nonavalent	Swaziland	SWZ	AFR	s1	3569.06	2302.27	2942.71	29921.8	32864.5	356.906	230.227	294.271	2992.18	3286.45
9	nonavalent	Swaziland	SWZ	AFR	s2	8280.38	6476.01	6940.69	91479.1	98419.8	828.038	647.601	694.069	9147.91	9841.98
9	nonavalent	Swaziland	SWZ	AFR	s3	3569.06	2302.27	1311.67	29921.8	31233.5	356.906	230.227	131.167	2992.18	3123.35
9	nonavalent	Swaziland	SWZ	AFR	s4	5142.56	3698.34	4278.18	55596.6	59874.8	514.256	369.834	427.818	5559.66	5987.48
9	nonavalent	Swaziland	SWZ	AFR	s5	12493.3	10109.4	6510.42	158822	165333	1249.33	1010.94	651.042	15882.2	16533.3
9	nonavalent	Syria	SYR	EMR	s1	5867.44	3356.87	4192.4	56787.7	60980.2	586.744	335.687	419.24	5678.77	6098.02
9	nonavalent	Syria	SYR	EMR	s2	7434.37	4750.01	5480.88	94177	99657.9	743.437	475.001	548.088	9417.7	9965.79
9	nonavalent	Syria	SYR	EMR	s3	5867.44	3356.87	1988.94	56787.7	58776.7	586.744	335.687	198.894	5678.77	5877.67
9	nonavalent	Syria	SYR	EMR	s4	8694.47	7141.89	6949.37	126033	132983	869.447	714.189	694.937	12603.3	13298.3
9	nonavalent	Syria	SYR	EMR	s5	12507.4	10625.5	6676.18	206696	213372	1250.74	1062.55	667.618	20669.6	21337.2
9	nonavalent	Chad	TCD	AFR	s1	24848.5	20009.7	20885.8	308438	329324	2484.85	2000.97	2088.58	30843.8	32932.4
9	nonavalent	Chad	TCD	AFR	s2	42995.4	36626.6	36339.2	636796	673135	4299.54	3662.66	3633.92	63679.6	67313.5
9	nonavalent	Chad	TCD	AFR	s3	24848.5	20009.7	10689.2	308438	319127	2484.85	2000.97	1068.92	30843.8	31912.7
9	nonavalent	Chad	TCD	AFR	s4	25463.3	22635.6	21615.7	383076	404691	2546.33	2263.56	2161.57	38307.6	40469.1
9	nonavalent	Chad	TCD	AFR	s5	42333.4	38313.5	22873.5	763823	786696	4233.34	3831.35	2287.35	76382.3	78669.6
9	nonavalent	Togo	TGO	AFR	s1	18641.5	12960.8	15463.6	186821	202284	1864.15	1296.08	1546.36	18682.1	20228.4
9	nonavalent	Togo	TGO	AFR	s2	26700.2	19448.2	22237	301789	324026	2670.02	1944.82	2223.7	30178.9	32402.6
9	nonavalent	Togo	TGO	AFR	s3	18641.5	12960.8	7217.01	186821	194038	1864.15	1296.08	721.701	18682.1	19403.8
9	nonavalent	Togo	TGO	AFR	s4	20515.1	16857.8	17277.3	256871	274149	2051.51	1685.78	1727.73	25687.1	27414.9
9	nonavalent	Togo	TGO	AFR	s5	28999.6	24550.1	15376.6	408642	424019	2899.96	2455.01	1537.66	40864.2	42401.9
9	nonavalent	Thailand	THA	SEAR	s1	53949.8	30967.2	38582.8	663633	702216	5394.98	3096.72	3858.28	66363.3	70221.6
9	nonavalent	Thailand	THA	SEAR	s2	79248.2	49287.2	57966.7	1.32552e+06	1.38349e+06	7924.82	4928.72	5796.67	132552	138349
9	nonavalent	Thailand	THA	SEAR	s3	53949.8	30967.2	18327.6	663633	681961	5394.98	3096.72	1832.76	66363.3	68196.1
9	nonavalent	Thailand	THA	SEAR	s4	51216.2	30369.8	36958.2	587306	624264	5121.62	3036.98	3695.82	58730.6	62426.4
9	nonavalent	Thailand	THA	SEAR	s5	76729	48461.4	37444.4	1.235e+06	1.27245e+06	7672.9	4846.14	3744.44	123500	127245
9	nonavalent	Tajikistan	TJK	EUR	s1	9414.74	5359.72	6717.97	109283	116001	941.474	535.972	671.797	10928.3	11600.1
9	nonavalent	Tajikistan	TJK	EUR	s2	11372.1	7484.85	8458.32	185761	194220	1137.21	748.485	845.832	18576.1	19422
9	nonavalent	Tajikistan	TJK	EUR	s3	9414.74	5359.72	3180.99	109283	112464	941.474	535.972	318.099	10928.3	11246.4
9	nonavalent	Tajikistan	TJK	EUR	s4	5816.12	3579.71	4241.49	75617.9	79859.4	581.612	357.971	424.149	7561.79	7985.94
9	nonavalent	Tajikistan	TJK	EUR	s5	7422.78	4947.63	3619.94	126518	130138	742.278	494.763	361.994	12651.8	13013.8
9	nonavalent	Turkmenistan	TKM	EUR	s1	6782.5	3443.01	4697.52	56324.3	61021.8	678.25	344.301	469.752	5632.43	6102.18
9	nonavalent	Turkmenistan	TKM	EUR	s2	9028.08	5307.33	6499.09	100943	107442	902.808	530.733	649.909	10094.3	10744.2
9	nonavalent	Turkmenistan	TKM	EUR	s3	6782.5	3443.01	2128.05	56324.3	58452.3	678.25	344.301	212.805	5632.43	5845.23
9	nonavalent	Turkmenistan	TKM	EUR	s4	7119.7	4848.98	5350.9	94175.6	99526.5	711.97	484.898	535.09	9417.56	9952.65
9	nonavalent	Turkmenistan	TKM	EUR	s5	9054.7	6602.51	4738.66	155170	159908	905.47	660.251	473.866	15517	15990.8
9	nonavalent	Timor-Leste	TLS	SEAR	s1	2189.24	1650.18	1699.47	19901.4	21600.9	218.924	165.018	169.947	1990.14	2160.09
9	nonavalent	Timor-Leste	TLS	SEAR	s2	3331.02	2886.81	2713.65	39873.5	42587.1	333.102	288.681	271.365	3987.35	4258.71
9	nonavalent	Timor-Leste	TLS	SEAR	s3	2189.24	1650.18	897.655	19901.4	20799.1	218.924	165.018	89.7655	1990.14	2079.91
9	nonavalent	Timor-Leste	TLS	SEAR	s4	1754.12	973.954	1243.29	17495.5	18738.7	175.412	97.3954	124.329	1749.55	1873.87
9	nonavalent	Timor-Leste	TLS	SEAR	s5	2095.58	1221.17	946.882	28086.2	29033	209.558	122.117	94.6882	2808.62	2903.3
9	nonavalent	Trinidad & Tobago	TTO	AMR	s1	2391.69	1392.49	1717.13	22855.7	24572.8	239.169	139.249	171.713	2285.57	2457.28
9	nonavalent	Trinidad & Tobago	TTO	AMR	s2	3118.65	1909.37	2270.89	34761.3	37032.2	311.865	190.937	227.089	3476.13	3703.22
9	nonavalent	Trinidad & Tobago	TTO	AMR	s3	2391.69	1392.49	820.187	22855.7	23675.9	239.169	139.249	82.0187	2285.57	2367.59
9	nonavalent	Trinidad & Tobago	TTO	AMR	s4	1235.87	1061.19	1003.45	18135.8	19139.3	123.587	106.119	100.345	1813.58	1913.93
9	nonavalent	Trinidad & Tobago	TTO	AMR	s5	1460.85	1461.75	942.144	27236.1	28178.3	146.085	146.175	94.2144	2723.61	2817.83
9	nonavalent	Tunisia	TUN	EMR	s1	4958.96	2302.57	3361.53	37680.7	41042.2	495.896	230.257	336.153	3768.07	4104.22
9	nonavalent	Tunisia	TUN	EMR	s2	6103.68	3090.64	4224.73	62604.5	66829.2	610.368	309.064	422.473	6260.45	6682.92
9	nonavalent	Tunisia	TUN	EMR	s3	4958.96	2302.57	1471.91	37680.7	39152.6	495.896	230.257	147.191	3768.07	3915.26
9	nonavalent	Tunisia	TUN	EMR	s4	4437.61	3394.87	3461.81	56557.4	60019.2	460.856	339.487	355.07	5655.74	6010.81
9	nonavalent	Tunisia	TUN	EMR	s5	5559.31	4479.99	3094.14	93045.8	96139.9	558.899	447.999	310.7	9304.58	9615.28
9	nonavalent	Turkey	TUR	EUR	s1	29258.5	14765.7	20234.8	256662	276897	2925.85	1476.57	2023.48	25666.2	27689.7
9	nonavalent	Turkey	TUR	EUR	s2	37819.4	21880.8	27105.6	465072	492177	3781.94	2188.08	2710.56	46507.2	49217.7
9	nonavalent	Turkey	TUR	EUR	s3	29258.5	14765.7	9146.08	256662	265808	2925.85	1476.57	914.608	25666.2	26580.8
9	nonavalent	Turkey	TUR	EUR	s4	33851	22055.9	25101.5	364550	389651	3385.1	2205.59	2510.15	36455	38965.1
9	nonavalent	Turkey	TUR	EUR	s5	45102.2	35074.8	24661	684930	709591	4510.22	3507.48	2466.1	68493	70959.1
9	nonavalent	Tanzania	TZA	AFR	s1	330728	213196	272673	3.25353e+06	3.5262e+06	33072.8	21319.6	27267.3	325353	352620
9	nonavalent	Tanzania	TZA	AFR	s2	594873	417822	493886	7.48025e+06	7.97414e+06	59487.3	41782.2	49388.6	748025	797414
9	nonavalent	Tanzania	TZA	AFR	s3	330728	213196	121490	3.25353e+06	3.37502e+06	33072.8	21319.6	12149	325353	337502
9	nonavalent	Tanzania	TZA	AFR	s4	358345	270701	299413	4.35729e+06	4.65671e+06	35834.5	27070.1	29941.3	435729	465671
9	nonavalent	Tanzania	TZA	AFR	s5	600852	477337	311202	9.65384e+06	9.96504e+06	60085.2	47733.7	31120.2	965384	996504
9	nonavalent	Uganda	UGA	AFR	s1	194320	125916	160274	2.17443e+06	2.3347e+06	19432	12591.6	16027.4	217443	233470
9	nonavalent	Uganda	UGA	AFR	s2	329457	231845	273572	4.77607e+06	5.04964e+06	32945.7	23184.5	27357.2	477607	504964
9	nonavalent	Uganda	UGA	AFR	s3	194320	125916	71636.6	2.17443e+06	2.24607e+06	19432	12591.6	7163.66	217443	224607
9	nonavalent	Uganda	UGA	AFR	s4	243047	186966	203412	3.33716e+06	3.54057e+06	24304.7	18696.6	20341.2	333716	354057
9	nonavalent	Uganda	UGA	AFR	s5	415244	339222	216286	7.21703e+06	7.43332e+06	41524.4	33922.2	21628.6	721703	743332
9	nonavalent	Ukraine	UKR	EUR	s1	28755.4	12260.7	20441	308258	328699	2875.54	1226.07	2044.1	30825.8	32869.9
9	nonavalent	Ukraine	UKR	EUR	s2	32674.2	15082.4	23526	439763	463289	3267.42	1508.24	2352.6	43976.3	46328.9
9	nonavalent	Ukraine	UKR	EUR	s3	28755.4	12260.7	8108.31	308258	316366	2875.54	1226.07	810.831	30825.8	31636.6
9	nonavalent	Ukraine	UKR	EUR	s4	31014.5	13113.4	22018.2	312417	334435	3101.45	1311.34	2201.82	31241.7	33443.5
9	nonavalent	Ukraine	UKR	EUR	s5	35238.4	15687.8	15002.8	451807	466810	3523.84	1568.78	1500.28	45180.7	46681
9	nonavalent	Uruguay	URY	AMR	s1	3970.74	1838.35	2689.82	42686.3	45376.1	397.074	183.835	268.982	4268.63	4537.61
9	nonavalent	Uruguay	URY	AMR	s2	4599.1	2305.47	3175.39	60450.9	63626.2	459.91	230.547	317.539	6045.09	6362.62
9	nonavalent	Uruguay	URY	AMR	s3	3970.74	1838.35	1176.49	42686.3	43862.8	397.074	183.835	117.649	4268.63	4386.28
9	nonavalent	Uruguay	URY	AMR	s4	2748.58	1661.43	1994.15	36351.2	38345.3	274.858	166.143	199.415	3635.12	3834.53
9	nonavalent	Uruguay	URY	AMR	s5	3190.79	2181.71	1668.56	52624.1	54292.6	319.079	218.171	166.856	5262.41	5429.26
9	nonavalent	United States	USA	AMR	s1	122600	70155	72920.1	1.53922e+06	1.61214e+06	12260	7015.5	7292.01	153922	161214
9	nonavalent	United States	USA	AMR	s2	135500	85869.5	85759	2.09887e+06	2.18463e+06	13550	8586.95	8575.9	209887	218463
9	nonavalent	United States	USA	AMR	s3	122600	70155	41564.1	1.53922e+06	1.58079e+06	12260	7015.5	4156.41	153922	158079
9	nonavalent	United States	USA	AMR	s4	128659	52848.6	63644.3	1.12185e+06	1.1855e+06	12872.5	5284.86	6366.02	112185	118551
9	nonavalent	United States	USA	AMR	s5	143520	65882.2	65996.3	1.5441e+06	1.61009e+06	14353.7	6588.22	6599.83	154410	161010
9	nonavalent	Uzbekistan	UZB	EUR	s1	36031	19758.5	25454	379364	404818	3603.1	1999.38	2553.4	39551	42104.4
9	nonavalent	Uzbekistan	UZB	EUR	s2	42797.5	26051.5	31112.2	591574	622686	4279.75	2607.84	3112.14	59356.2	62468.4
9	nonavalent	Uzbekistan	UZB	EUR	s3	36031	19758.5	11879.2	379364	391243	3603.1	1999.38	1197.12	39551	40748.1
9	nonavalent	Uzbekistan	UZB	EUR	s4	28572.4	16525.4	20476.3	329105	349582	2857.24	1652.54	2047.63	32910.5	34958.2
9	nonavalent	Uzbekistan	UZB	EUR	s5	34192.8	20696.8	16334	505954	522288	3419.28	2069.68	1633.4	50595.4	52228.8
9	nonavalent	Venezuela	VEN	AMR	s1	75532.3	39376.4	52664.7	787523	840188	7553.23	3937.64	5266.47	78752.3	84018.8
9	nonavalent	Venezuela	VEN	AMR	s2	83775	46715.5	59446.3	1.00114e+06	1.06058e+06	8377.5	4671.55	5944.63	100114	106058
9	nonavalent	Venezuela	VEN	AMR	s3	75532.3	39376.4	24103.1	787523	811626	7553.23	3937.64	2410.31	78752.3	81162.6
9	nonavalent	Venezuela	VEN	AMR	s4	59635.9	33642.2	42449	708991	751440	5963.59	3364.22	4244.9	70899.1	75144
9	nonavalent	Venezuela	VEN	AMR	s5	66935.3	39758.8	32226.4	891972	924198	6693.53	3975.88	3222.64	89197.2	92419.8
9	nonavalent	Vietnam	VNM	WPR	s1	68581.8	39765.9	49182.9	782961	832144	6858.18	3976.59	4918.29	78296.1	83214.4
9	nonavalent	Vietnam	VNM	WPR	s2	81271.7	52548.3	60127.7	1.30323e+06	1.36336e+06	8127.17	5254.83	6012.77	130323	136336
9	nonavalent	Vietnam	VNM	WPR	s3	68581.8	39765.9	23454.8	782961	806416	6858.18	3976.59	2345.48	78296.1	80641.6
9	nonavalent	Vietnam	VNM	WPR	s4	51408.4	34690.6	38527.2	582965	621492	5140.84	3469.06	3852.72	58296.5	62149.2
9	nonavalent	Vietnam	VNM	WPR	s5	65202.7	50807.9	35033.7	1.05854e+06	1.09357e+06	6520.27	5080.79	3503.37	105854	109357
9	nonavalent	Vanuatu	VUT	WPR	s1	321.034	113.716	205.601	3340.62	3546.22	32.1034	11.3716	20.5601	334.062	354.622
9	nonavalent	Vanuatu	VUT	WPR	s2	338.176	122.193	217.397	4329.38	4546.77	33.8176	12.2193	21.7397	432.938	454.677
9	nonavalent	Vanuatu	VUT	WPR	s3	321.034	113.716	81.4621	3340.62	3422.09	32.1034	11.3716	8.14621	334.062	342.209
9	nonavalent	Vanuatu	VUT	WPR	s4	507.586	323.073	373.79	8924.94	9298.73	50.7586	32.3073	37.379	892.494	929.873
9	nonavalent	Vanuatu	VUT	WPR	s5	554.183	355.275	261.801	11715.7	11977.5	55.4183	35.5275	26.1801	1171.57	1197.75
9	nonavalent	Samoa	WSM	WPR	s1	309.869	68.5978	184.455	1278.23	1462.69	30.9869	6.85978	18.4455	127.823	146.269
9	nonavalent	Samoa	WSM	WPR	s2	338.998	83.2147	204.572	2102.38	2306.95	33.8998	8.32147	20.4572	210.238	230.695
9	nonavalent	Samoa	WSM	WPR	s3	309.869	68.5978	62.5284	1278.23	1340.76	30.9869	6.85978	6.25284	127.823	134.076
9	nonavalent	Samoa	WSM	WPR	s4	265.265	202.647	206.838	3893.78	4100.61	26.5265	20.2647	20.6838	389.378	410.061
9	nonavalent	Samoa	WSM	WPR	s5	310.409	246.188	171.304	6332.17	6503.47	31.0409	24.6188	17.1304	633.217	650.347
9	nonavalent	Yemen	YEM	EMR	s1	11534.7	8487.73	9615.16	112912	122527	1153.47	848.773	961.516	11291.2	12252.7
9	nonavalent	Yemen	YEM	EMR	s2	15237.4	12063.3	12786.7	176302	189089	1523.74	1206.33	1278.67	17630.2	18908.9
9	nonavalent	Yemen	YEM	EMR	s3	11534.7	8487.73	4648.71	112912	117560	1153.47	848.773	464.871	11291.2	11756
9	nonavalent	Yemen	YEM	EMR	s4	6033.8	4743.02	5059.99	91899.2	96959.2	603.38	474.302	505.999	9189.92	9695.92
9	nonavalent	Yemen	YEM	EMR	s5	7155.97	5713.77	3664.6	127508	131173	715.597	571.377	366.46	12750.8	13117.3
9	nonavalent	South Africa	ZAF	AFR	s1	98886.7	63806.8	81534.5	1.08586e+06	1.1674e+06	9888.67	6380.68	8153.45	108586	116740
9	nonavalent	South Africa	ZAF	AFR	s2	175119	130698	146160	2.39763e+06	2.54379e+06	17511.9	13069.8	14616	239763	254379
9	nonavalent	South Africa	ZAF	AFR	s3	98886.7	63806.8	36349.3	1.08586e+06	1.12221e+06	9888.67	6380.68	3634.93	108586	112221
9	nonavalent	South Africa	ZAF	AFR	s4	136430	65200.4	110207	1.19624e+06	1.30645e+06	13643	6541.9	11022.9	120794	131817
9	nonavalent	South Africa	ZAF	AFR	s5	241767	128888	107199	2.58813e+06	2.69533e+06	24176.7	12890.6	10720.6	258937	269658
9	nonavalent	Zambia	ZMB	AFR	s1	79708.1	51991.4	65777.3	871986	937763	7970.81	5199.14	6577.73	87198.6	93776.3
9	nonavalent	Zambia	ZMB	AFR	s2	176788	130835	147442	2.54093e+06	2.68837e+06	17678.8	13083.5	14744.2	254093	268837
9	nonavalent	Zambia	ZMB	AFR	s3	79708.1	51991.4	29518.4	871986	901504	7970.81	5199.14	2951.84	87198.6	90150.4
9	nonavalent	Zambia	ZMB	AFR	s4	93815.8	64462.4	77746.2	945560	1.02331e+06	9381.58	6446.24	7774.62	94556	102331
9	nonavalent	Zambia	ZMB	AFR	s5	217782	163528	110438	3.0004e+06	3.11084e+06	21778.2	16352.8	11043.8	300040	311084
9	nonavalent	Zimbabwe	ZWE	AFR	s1	57842	38759.6	47835.9	536104	583940	5784.2	3875.96	4783.59	53610.4	58394
9	nonavalent	Zimbabwe	ZWE	AFR	s2	136584	97630.2	113567	1.50785e+06	1.62141e+06	13658.4	9763.02	11356.7	150785	162141
9	nonavalent	Zimbabwe	ZWE	AFR	s3	57842	38759.6	21823.9	536104	557928	5784.2	3875.96	2182.39	53610.4	55792.8
9	nonavalent	Zimbabwe	ZWE	AFR	s4	62961.9	47851.9	52636.2	744743	797380	6296.19	4785.19	5263.62	74474.3	79738
9	nonavalent	Zimbabwe	ZWE	AFR	s5	140028	113709	72927.9	2.00302e+06	2.07595e+06	14002.8	11370.9	7292.79	200302	207595
12	bivalent/quadrivalent	Afghanistan	AFG	EMR	s1	18968	15640.4	15979.7	285061	301041	1896.8	1564.04	1597.97	28506.1	30104.1
12	bivalent/quadrivalent	Afghanistan	AFG	EMR	s2	32660.4	30224.3	27844.4	707171	735015	3266.04	3022.43	2784.44	70717.1	73501.5
12	bivalent/quadrivalent	Afghanistan	AFG	EMR	s3	18968	15640.4	8302.74	285061	293364	1896.8	1564.04	830.274	28506.1	29336.4
12	bivalent/quadrivalent	Afghanistan	AFG	EMR	s4	14891.3	12024.9	12519.9	226813	239333	1489.13	1202.49	1251.99	22681.3	23933.3
12	bivalent/quadrivalent	Afghanistan	AFG	EMR	s5	26962.3	22641.9	14282.5	552770	567053	2696.23	2264.19	1428.25	55277	56705.3
12	bivalent/quadrivalent	Angola	AGO	AFR	s1	91031.5	58104.8	74994.4	981407	1.0564e+06	10756.3	6865.69	8861.38	115964	124825
12	bivalent/quadrivalent	Angola	AGO	AFR	s2	144008	98100.1	119256	1.84728e+06	1.96653e+06	17016.1	11591.6	14091.4	218275	232367
12	bivalent/quadrivalent	Angola	AGO	AFR	s3	91031.5	58104.8	33214.1	981407	1.01462e+06	10756.3	6865.69	3924.59	115964	119888
12	bivalent/quadrivalent	Angola	AGO	AFR	s4	98048.2	74818.6	81998.5	1.13574e+06	1.21774e+06	11585.4	8840.6	9688.98	134200	143889
12	bivalent/quadrivalent	Angola	AGO	AFR	s5	161601	129246	83860.7	2.22777e+06	2.31163e+06	19094.9	15271.8	9909.02	263234	273143
12	bivalent/quadrivalent	Albania	ALB	EUR	s1	521.13	205.57	340.882	4554.83	4895.71	52.1173	20.5587	34.0909	455.52	489.611
12	bivalent/quadrivalent	Albania	ALB	EUR	s2	592.498	229.366	386.083	7295.13	7681.21	59.2546	22.9385	38.6115	729.572	768.184
12	bivalent/quadrivalent	Albania	ALB	EUR	s3	521.13	205.57	140.441	4554.83	4695.27	52.1173	20.5587	14.0453	455.52	469.566
12	bivalent/quadrivalent	Albania	ALB	EUR	s4	747.384	306.178	492.74	5879.58	6372.32	74.7445	30.6203	49.2781	588.006	637.285
12	bivalent/quadrivalent	Albania	ALB	EUR	s5	830.993	363.891	353.43	10090.3	10443.7	83.1061	36.3921	35.3459	1009.11	1044.45
12	bivalent/quadrivalent	United Arab Emirates	ARE	EMR	s1	4340.22	108.783	2293.9	3353.06	5646.96	434.022	10.8783	229.39	335.306	564.696
12	bivalent/quadrivalent	United Arab Emirates	ARE	EMR	s2	7323.3	122.343	3849.71	5163.83	9013.54	732.33	12.2343	384.971	516.383	901.354
12	bivalent/quadrivalent	United Arab Emirates	ARE	EMR	s3	4340.22	108.783	542.543	3353.06	3895.6	434.022	10.8783	54.2543	335.306	389.56
12	bivalent/quadrivalent	United Arab Emirates	ARE	EMR	s4	2899.4	2251.9	2273.33	30253.6	32527	289.94	225.19	227.333	3025.36	3252.7
12	bivalent/quadrivalent	United Arab Emirates	ARE	EMR	s5	5052.38	4290.12	2913.14	72043.2	74956.3	505.238	429.012	291.314	7204.32	7495.63
12	bivalent/quadrivalent	Argentina	ARG	AMR	s1	54205.5	25513	36861.3	603054	639915	5420.55	2551.3	3686.13	60305.4	63991.5
12	bivalent/quadrivalent	Argentina	ARG	AMR	s2	62348.2	31004.9	42962.7	820707	863670	6234.82	3100.49	4296.27	82070.7	86367
12	bivalent/quadrivalent	Argentina	ARG	AMR	s3	54205.5	25513	16223.7	603054	619278	5420.55	2551.3	1622.37	60305.4	61927.8
12	bivalent/quadrivalent	Argentina	ARG	AMR	s4	44868.4	23918.7	31463.9	566333	597797	4486.84	2391.87	3146.39	56633.3	59779.7
12	bivalent/quadrivalent	Argentina	ARG	AMR	s5	50852.7	29318.5	24823.3	770907	795730	5085.27	2931.85	2482.33	77090.7	79573
12	bivalent/quadrivalent	Armenia	ARM	EUR	s1	1794.08	780.861	1198.41	18488.3	19686.8	179.622	78.1794	119.984	1851.05	1971.03
12	bivalent/quadrivalent	Armenia	ARM	EUR	s2	2041.85	1009.53	1405	28780.5	30185.5	204.429	101.074	140.668	2881.5	3022.16
12	bivalent/quadrivalent	Armenia	ARM	EUR	s3	1794.08	780.861	512.105	18488.3	19000.5	179.622	78.1794	51.2717	1851.05	1902.32
12	bivalent/quadrivalent	Armenia	ARM	EUR	s4	1467.75	1069.01	1126.69	16877	18003.7	146.95	107.029	112.804	1689.71	1802.52
12	bivalent/quadrivalent	Armenia	ARM	EUR	s5	1956.39	1530.11	1067.24	31670.9	32738.1	195.873	153.194	106.852	3170.88	3277.73
12	bivalent/quadrivalent	Australia	AUS	WPR	s1	7900.1	3793.89	4248.23	72447.2	76695.5	790.01	379.389	424.823	7244.72	7669.55
12	bivalent/quadrivalent	Australia	AUS	WPR	s2	9214.46	5047.72	5341.06	105683	111024	921.446	504.772	534.106	10568.3	11102.4
12	bivalent/quadrivalent	Australia	AUS	WPR	s3	7900.1	3793.89	2394.04	72447.2	74841.3	790.01	379.389	239.404	7244.72	7484.13
12	bivalent/quadrivalent	Australia	AUS	WPR	s4	7893.42	3397.09	4000.62	75064.3	79065	789.342	339.709	400.062	7506.43	7906.5
12	bivalent/quadrivalent	Australia	AUS	WPR	s5	8705.81	4262.23	4186.98	104771	108958	870.581	426.223	418.698	10477.1	10895.8
12	bivalent/quadrivalent	Austria	AUT	EUR	s1	2011.96	1089.07	1158.1	19776.4	20934.5	201.196	108.907	115.81	1977.64	2093.45
12	bivalent/quadrivalent	Austria	AUT	EUR	s2	2352.32	1461.01	1470.38	29630.5	31100.9	235.232	146.101	147.038	2963.05	3110.09
12	bivalent/quadrivalent	Austria	AUT	EUR	s3	2011.96	1089.07	657.761	19776.4	20434.1	201.196	108.907	65.7761	1977.64	2043.41
12	bivalent/quadrivalent	Austria	AUT	EUR	s4	2040.01	902.567	1049.19	16742.6	17791.8	204.001	90.2567	104.919	1674.26	1779.18
12	bivalent/quadrivalent	Austria	AUT	EUR	s5	2438.44	1240.68	1130.67	24945.3	26076	243.844	124.068	113.067	2494.53	2607.6
12	bivalent/quadrivalent	Azerbaijan	AZE	EUR	s1	5134.1	2366.53	3474.36	43649.1	47123.5	513.608	236.745	347.569	4366.59	4714.16
12	bivalent/quadrivalent	Azerbaijan	AZE	EUR	s2	6267.3	3301.8	4381.61	76537.7	80919.3	626.972	330.307	438.33	7656.72	8095.05
12	bivalent/quadrivalent	Azerbaijan	AZE	EUR	s3	5134.1	2366.53	1517.1	43649.1	45166.2	513.608	236.745	151.768	4366.59	4518.36
12	bivalent/quadrivalent	Azerbaijan	AZE	EUR	s4	3786.91	2846.28	2936.93	49488	52424.9	378.836	284.738	293.806	4950.71	5244.51
12	bivalent/quadrivalent	Azerbaijan	AZE	EUR	s5	4593.71	3624.74	2564.88	87632.6	90197.5	459.547	362.614	256.586	8766.64	9023.22
12	bivalent/quadrivalent	Burundi	BDI	AFR	s1	45172.2	38487.6	38179.6	624542	662722	4539.75	3867.96	3837	62765.7	66602.7
12	bivalent/quadrivalent	Burundi	BDI	AFR	s2	73423	67386.3	62540.1	1.25898e+06	1.32152e+06	7378.91	6772.24	6285.2	126526	132811
12	bivalent/quadrivalent	Burundi	BDI	AFR	s3	45172.2	38487.6	20258	624542	644800	4539.75	3867.96	2035.9	62765.7	64801.6
12	bivalent/quadrivalent	Burundi	BDI	AFR	s4	52353.7	47114.2	44500.2	839851	884352	5261.48	4734.92	4472.21	84404	88876.2
12	bivalent/quadrivalent	Burundi	BDI	AFR	s5	82502.5	76065.8	45113.6	1.61954e+06	1.66465e+06	8291.39	7644.51	4533.85	162762	167296
12	bivalent/quadrivalent	Belgium	BEL	EUR	s1	4070.31	1369.47	1825.95	23980.1	25806.1	407.031	136.947	182.595	2398.01	2580.61
12	bivalent/quadrivalent	Belgium	BEL	EUR	s2	5038.58	2180.61	2561.24	44720.9	47282.1	503.858	218.061	256.124	4472.09	4728.21
12	bivalent/quadrivalent	Belgium	BEL	EUR	s3	4070.31	1369.47	1004.56	23980.1	24984.7	407.031	136.947	100.456	2398.01	2498.47
12	bivalent/quadrivalent	Belgium	BEL	EUR	s4	3838.78	1355.63	1761.8	24301.9	26063.7	383.878	135.563	176.18	2430.19	2606.37
12	bivalent/quadrivalent	Belgium	BEL	EUR	s5	4750.96	2246.34	2156.32	45026.5	47182.8	475.096	224.634	215.632	4502.65	4718.28
12	bivalent/quadrivalent	Benin	BEN	AFR	s1	25688.2	18016.3	21324.7	243421	264745	2923.47	2050.36	2426.87	27702.7	30129.6
12	bivalent/quadrivalent	Benin	BEN	AFR	s2	43824.9	32833.5	36590.3	485149	521740	4987.53	3736.64	4164.19	55212.9	59377.1
12	bivalent/quadrivalent	Benin	BEN	AFR	s3	25688.2	18016.3	10006.2	243421	253427	2923.47	2050.36	1138.77	27702.7	28841.5
12	bivalent/quadrivalent	Benin	BEN	AFR	s4	22772.6	20087.6	19315.9	262298	281614	2591.66	2286.08	2198.27	29851.1	32049.3
12	bivalent/quadrivalent	Benin	BEN	AFR	s5	39637.2	35906	21793.6	529635	551428	4510.95	4086.32	2480.25	60275.6	62755.8
12	bivalent/quadrivalent	Burkina Faso	BFA	AFR	s1	36513.8	31256.9	30876.2	500346	531222	3765.22	3229.01	3184.47	53388.4	56572.9
12	bivalent/quadrivalent	Burkina Faso	BFA	AFR	s2	59898.1	54973.3	51019.9	979118	1.03014e+06	6113.35	5611.03	5207.25	100115	105322
12	bivalent/quadrivalent	Burkina Faso	BFA	AFR	s3	36513.8	31256.9	16432.3	500346	516778	3765.22	3229.01	1696.75	53388.4	55085.2
12	bivalent/quadrivalent	Burkina Faso	BFA	AFR	s4	70434.7	63080.3	59838.4	1.0881e+06	1.14794e+06	7198.74	6434.19	6114.46	110986	117100
12	bivalent/quadrivalent	Burkina Faso	BFA	AFR	s5	111193	101830	60500.4	2.07221e+06	2.13271e+06	11343.7	10386.7	6171.48	211365	217537
12	bivalent/quadrivalent	Bangladesh	BGD	SEAR	s1	170491	114011	140974	1.91589e+06	2.05686e+06	29464	19703.3	24363	331102	355465
12	bivalent/quadrivalent	Bangladesh	BGD	SEAR	s2	247592	192993	207469	4.29621e+06	4.50368e+06	42788.5	33352.8	35854.6	742467	778321
12	bivalent/quadrivalent	Bangladesh	BGD	SEAR	s3	170491	114011	64235.2	1.91589e+06	1.98013e+06	29464	19703.3	11101	331102	342203
12	bivalent/quadrivalent	Bangladesh	BGD	SEAR	s4	95663.7	66825.4	79386.9	1.27773e+06	1.35712e+06	16532.5	11548.7	13719.6	220816	234536
12	bivalent/quadrivalent	Bangladesh	BGD	SEAR	s5	135138	99347.2	68221.4	2.61693e+06	2.68516e+06	23354.3	17169.1	11789.9	452255	464045
12	bivalent/quadrivalent	Bulgaria	BGR	EUR	s1	5667.52	1972.81	3617.87	47183.2	50801	566.752	197.281	361.787	4718.32	5080.1
12	bivalent/quadrivalent	Bulgaria	BGR	EUR	s2	6227.3	2345.12	4035.54	62315.4	66350.9	622.73	234.512	403.554	6231.54	6635.09
12	bivalent/quadrivalent	Bulgaria	BGR	EUR	s3	5667.52	1972.81	1424.55	47183.2	48607.7	566.752	197.281	142.455	4718.32	4860.77
12	bivalent/quadrivalent	Bulgaria	BGR	EUR	s4	4949.28	2130.01	3297.83	49144.8	52442.6	494.928	213.001	329.783	4914.48	5244.26
12	bivalent/quadrivalent	Bulgaria	BGR	EUR	s5	5435.21	2532.38	2398.37	65460.7	67859.1	543.521	253.238	239.837	6546.07	6785.91
12	bivalent/quadrivalent	Bahrain	BHR	EMR	s1	599.661	127.014	355.009	1546.53	1901.54	59.9661	12.7014	35.5009	154.653	190.154
12	bivalent/quadrivalent	Bahrain	BHR	EMR	s2	879.286	252.466	543.067	3245.13	3788.2	87.9286	25.2466	54.3067	324.513	378.82
12	bivalent/quadrivalent	Bahrain	BHR	EMR	s3	599.661	127.014	118.762	1546.53	1665.29	59.9661	12.7014	11.8762	154.653	166.529
12	bivalent/quadrivalent	Bahrain	BHR	EMR	s4	437.152	356.407	348.498	6546.24	6894.74	43.7152	35.6407	34.8498	654.624	689.474
12	bivalent/quadrivalent	Bahrain	BHR	EMR	s5	473.013	389.401	274.81	10346	10620.8	47.3013	38.9401	27.481	1034.6	1062.08
12	bivalent/quadrivalent	Bahamas	BHS	AMR	s1	439.764	177.484	289.022	3452.44	3741.46	43.9764	17.7484	28.9022	345.244	374.146
12	bivalent/quadrivalent	Bahamas	BHS	AMR	s2	483.535	201.303	319.881	4068.86	4388.75	48.3535	20.1303	31.9881	406.886	438.875
12	bivalent/quadrivalent	Bahamas	BHS	AMR	s3	439.764	177.484	120.082	3452.44	3572.52	43.9764	17.7484	12.0082	345.244	357.252
12	bivalent/quadrivalent	Bahamas	BHS	AMR	s4	240.275	222.338	200.538	4313.82	4514.36	24.0275	22.2338	20.0538	431.382	451.436
12	bivalent/quadrivalent	Bahamas	BHS	AMR	s5	266.576	250.233	163.921	5107.99	5271.91	26.6576	25.0233	16.3921	510.799	527.191
12	bivalent/quadrivalent	Bosnia & Herzegovina	BIH	EUR	s1	1513.16	423.127	930.706	7582.54	8513.24	151.316	42.3127	93.0706	758.254	851.324
12	bivalent/quadrivalent	Bosnia & Herzegovina	BIH	EUR	s2	1655.36	557.153	1050.22	12171.2	13221.5	165.536	55.7153	105.022	1217.12	1322.15
12	bivalent/quadrivalent	Bosnia & Herzegovina	BIH	EUR	s3	1513.16	423.127	339.819	7582.54	7922.36	151.316	42.3127	33.9819	758.254	792.236
12	bivalent/quadrivalent	Bosnia & Herzegovina	BIH	EUR	s4	2576.07	644.465	1558.67	14386.4	15945.1	257.607	64.4465	155.867	1438.64	1594.51
12	bivalent/quadrivalent	Bosnia & Herzegovina	BIH	EUR	s5	2778.95	834.083	1043.74	21312	22355.7	277.895	83.4083	104.374	2131.2	2235.57
12	bivalent/quadrivalent	Belarus	BLR	EUR	s1	5067.58	2050.76	3573.74	47727.2	51300.9	506.758	205.076	357.374	4772.72	5130.09
12	bivalent/quadrivalent	Belarus	BLR	EUR	s2	5986.42	2615.2	4271.8	70283.4	74555.2	598.642	261.52	427.18	7028.34	7455.52
12	bivalent/quadrivalent	Belarus	BLR	EUR	s3	5067.58	2050.76	1385.92	47727.2	49113.1	506.758	205.076	138.592	4772.72	4911.31
12	bivalent/quadrivalent	Belarus	BLR	EUR	s4	5250.58	1694.58	3590.94	38889.7	42480.6	525.058	169.458	359.094	3888.97	4248.06
12	bivalent/quadrivalent	Belarus	BLR	EUR	s5	6126.54	2191.16	2442.27	57590	60032.2	612.654	219.116	244.227	5759	6003.22
12	bivalent/quadrivalent	Belize	BLZ	AMR	s1	894.614	543.19	649.884	8889.71	9539.6	89.4614	54.319	64.9884	888.971	953.96
12	bivalent/quadrivalent	Belize	BLZ	AMR	s2	1134.29	765.447	850.081	14083.3	14933.4	113.429	76.5447	85.0081	1408.33	1493.34
12	bivalent/quadrivalent	Belize	BLZ	AMR	s3	894.614	543.19	315.524	8889.71	9205.24	89.4614	54.319	31.5524	888.971	920.524
12	bivalent/quadrivalent	Belize	BLZ	AMR	s4	904.943	660.951	695.293	11067.3	11762.6	90.4943	66.0951	69.5293	1106.73	1176.26
12	bivalent/quadrivalent	Belize	BLZ	AMR	s5	1210.23	954.706	651.739	17430.4	18082.2	121.023	95.4706	65.1739	1743.04	1808.22
12	bivalent/quadrivalent	Bolivia	BOL	AMR	s1	42873.2	24322.8	35015.9	419031	454047	4473.94	2538.15	3654.01	43727.1	47381.1
12	bivalent/quadrivalent	Bolivia	BOL	AMR	s2	50886.3	31329.8	41806.6	607503	649310	5310.12	3269.35	4362.63	63394.6	67757.3
12	bivalent/quadrivalent	Bolivia	BOL	AMR	s3	42873.2	24322.8	14452.7	419031	433484	4473.94	2538.15	1508.18	43727.1	45235.3
12	bivalent/quadrivalent	Bolivia	BOL	AMR	s4	30230	19972.6	24972.1	420298	445270	3154.59	2132.98	2610.78	47248	49858.8
12	bivalent/quadrivalent	Bolivia	BOL	AMR	s5	32749.8	25595.8	17804	571645	589449	3417.53	2681.03	1861.82	60381	62242.8
12	bivalent/quadrivalent	Brazil	BRA	AMR	s1	196917	99774.5	136320	1.95082e+06	2.08714e+06	19691.7	9977.45	13632	195082	208714
12	bivalent/quadrivalent	Brazil	BRA	AMR	s2	261211	138412	182890	3.07005e+06	3.25294e+06	26121.1	13841.2	18289	307005	325294
12	bivalent/quadrivalent	Brazil	BRA	AMR	s3	196917	99774.5	61710.9	1.95082e+06	2.01253e+06	19691.7	9977.45	6171.09	195082	201253
12	bivalent/quadrivalent	Brazil	BRA	AMR	s4	141073	77972.6	99868.7	1.57389e+06	1.67376e+06	14107.3	7797.26	9986.87	157389	167376
12	bivalent/quadrivalent	Brazil	BRA	AMR	s5	180360	108611	86317.1	2.44884e+06	2.53516e+06	18036	10861.1	8631.71	244884	253516
12	bivalent/quadrivalent	Barbados	BRB	AMR	s1	250.783	98.4037	163.864	2309.53	2473.39	25.0783	9.84037	16.3864	230.953	247.339
12	bivalent/quadrivalent	Barbados	BRB	AMR	s2	278.866	122.653	186.712	3126.27	3312.99	27.8866	12.2653	18.6712	312.627	331.299
12	bivalent/quadrivalent	Barbados	BRB	AMR	s3	250.783	98.4037	67.38	2309.53	2376.91	25.0783	9.84037	6.738	230.953	237.691
12	bivalent/quadrivalent	Barbados	BRB	AMR	s4	229.599	174.169	178.609	2851.06	3029.67	22.9599	17.4169	17.8609	285.106	302.967
12	bivalent/quadrivalent	Barbados	BRB	AMR	s5	298.426	241.421	166.312	4321.53	4487.84	29.8426	24.1421	16.6312	432.153	448.784
12	bivalent/quadrivalent	Brunei	BRN	WPR	s1	414.718	187.563	215.821	3464.56	3680.38	41.4718	18.7563	21.5821	346.456	368.038
12	bivalent/quadrivalent	Brunei	BRN	WPR	s2	471.371	241.182	262.662	5209.01	5471.68	47.1371	24.1182	26.2662	520.901	547.168
12	bivalent/quadrivalent	Brunei	BRN	WPR	s3	414.718	187.563	121.139	3464.56	3585.7	41.4718	18.7563	12.1139	346.456	358.57
12	bivalent/quadrivalent	Brunei	BRN	WPR	s4	448.941	153.943	203.191	3534.38	3737.57	44.8941	15.3943	20.3191	353.438	373.757
12	bivalent/quadrivalent	Brunei	BRN	WPR	s5	465.651	165.03	191.771	4857.51	5049.28	46.5651	16.503	19.1771	485.751	504.928
12	bivalent/quadrivalent	Bhutan	BTN	SEAR	s1	475.859	283.191	389.972	5440.49	5830.46	47.5859	28.3191	38.9972	544.049	583.046
12	bivalent/quadrivalent	Bhutan	BTN	SEAR	s2	620.769	399.652	511.75	10355	10866.7	62.0769	39.9652	51.175	1035.5	1086.67
12	bivalent/quadrivalent	Bhutan	BTN	SEAR	s3	475.859	283.191	165.587	5440.49	5606.08	47.5859	28.3191	16.5587	544.049	560.608
12	bivalent/quadrivalent	Bhutan	BTN	SEAR	s4	576.946	431.705	481.65	8235.77	8717.42	57.6946	43.1705	48.165	823.577	871.742
12	bivalent/quadrivalent	Bhutan	BTN	SEAR	s5	750.534	583.885	396.951	15656.1	16053.1	75.0534	58.3885	39.6951	1565.61	1605.31
12	bivalent/quadrivalent	Botswana	BWA	AFR	s1	4592.79	2628.44	3753.37	37198.5	40951.9	459.279	262.844	375.337	3719.85	4095.19
12	bivalent/quadrivalent	Botswana	BWA	AFR	s2	7729.66	5107.47	6385.29	82082	88467.3	772.966	510.747	638.529	8208.2	8846.73
12	bivalent/quadrivalent	Botswana	BWA	AFR	s3	4592.79	2628.44	1557.18	37198.5	38755.7	459.279	262.844	155.718	3719.85	3875.57
12	bivalent/quadrivalent	Botswana	BWA	AFR	s4	4819.24	2816.84	3944.31	46666.9	50611.2	481.924	281.684	394.431	4666.69	5061.12
12	bivalent/quadrivalent	Botswana	BWA	AFR	s5	8140.27	5347.56	3972.12	96114.8	100087	814.027	534.756	397.212	9611.48	10008.7
12	bivalent/quadrivalent	Central African Republic	CAF	AFR	s1	5315.94	3980.16	4438.13	60430.2	64868.3	623.82	467.068	520.81	7091.41	7612.22
12	bivalent/quadrivalent	Central African Republic	CAF	AFR	s2	9786.14	7690.77	8206.54	131679	139885	1148.39	902.502	963.028	15452.4	16415.4
12	bivalent/quadrivalent	Central African Republic	CAF	AFR	s3	5315.94	3980.16	2169.21	60430.2	62599.4	623.82	467.068	254.554	7091.41	7345.96
12	bivalent/quadrivalent	Central African Republic	CAF	AFR	s4	4900.85	4496.97	4174.34	75378.2	79552.5	575.109	527.714	489.854	8845.54	9335.4
12	bivalent/quadrivalent	Central African Republic	CAF	AFR	s5	8891.25	8295.43	4828.13	159197	164025	1043.38	973.46	566.575	18681.6	19248.1
12	bivalent/quadrivalent	Canada	CAN	AMR	s1	10026.6	4280.06	5060.02	88898.8	93958.9	1002.66	428.006	506.002	8889.88	9395.89
12	bivalent/quadrivalent	Canada	CAN	AMR	s2	11315.4	5520.79	6138.59	124840	130979	1131.54	552.079	613.859	12484	13097.9
12	bivalent/quadrivalent	Canada	CAN	AMR	s3	10026.6	4280.06	2829.18	88898.8	91728	1002.66	428.006	282.918	8889.88	9172.8
12	bivalent/quadrivalent	Canada	CAN	AMR	s4	9464.53	4434.46	5020.85	91198	96218.9	946.453	443.446	502.085	9119.8	9621.89
12	bivalent/quadrivalent	Canada	CAN	AMR	s5	10641.1	5827.56	5258.51	128355	133613	1064.11	582.756	525.851	12835.5	13361.3
12	bivalent/quadrivalent	Switzerland	CHE	EUR	s1	1078.45	541.871	594.788	8854.01	9448.8	107.845	54.1871	59.4788	885.401	944.88
12	bivalent/quadrivalent	Switzerland	CHE	EUR	s2	1390.43	938.045	915.291	18439.3	19354.6	139.043	93.8045	91.5291	1843.93	1935.46
12	bivalent/quadrivalent	Switzerland	CHE	EUR	s3	1078.45	541.871	336.186	8854.01	9190.19	107.845	54.1871	33.6186	885.401	919.019
12	bivalent/quadrivalent	Switzerland	CHE	EUR	s4	1319.92	523.128	641.121	8491.42	9132.54	134.723	52.3128	64.7675	849.142	913.909
12	bivalent/quadrivalent	Switzerland	CHE	EUR	s5	1806.85	998.467	875.169	17998	18873.2	182.067	99.8467	87.6761	1799.8	1887.48
12	bivalent/quadrivalent	Chile	CHL	AMR	s1	12990.6	7467.12	9293.95	131695	140989	1308.03	746.712	934.057	13169.5	14103.5
12	bivalent/quadrivalent	Chile	CHL	AMR	s2	18617.9	11771.6	13683.7	242513	256197	1862.55	1177.16	1368.76	24251.3	25620.1
12	bivalent/quadrivalent	Chile	CHL	AMR	s3	12990.6	7467.12	4417.23	131695	136112	1308.03	746.712	442.756	13169.5	13612.2
12	bivalent/quadrivalent	Chile	CHL	AMR	s4	12309.3	6451.95	8594.47	110016	118611	1230.93	645.195	859.447	11001.6	11861.1
12	bivalent/quadrivalent	Chile	CHL	AMR	s5	17905.4	10848.1	8780.46	207377	216158	1790.54	1084.81	878.046	20737.7	21615.8
12	bivalent/quadrivalent	China	CHN	WPR	s1	388970	245111	285603	4.48318e+06	4.76878e+06	39479.6	24511.1	28863.2	448318	477181
12	bivalent/quadrivalent	China	CHN	WPR	s2	464557	363704	365229	7.59933e+06	7.96456e+06	46505.2	36370.4	36548.6	759933	796481
12	bivalent/quadrivalent	China	CHN	WPR	s3	388970	245111	140683	4.48318e+06	4.62386e+06	39479.6	24511.1	14135.4	448318	462454
12	bivalent/quadrivalent	China	CHN	WPR	s4	596387	334479	423844	5.71775e+06	6.1416e+06	59638.7	33447.9	42384.4	571775	614160
12	bivalent/quadrivalent	China	CHN	WPR	s5	703121	502296	369011	9.97876e+06	1.03478e+07	70312.1	50229.6	36901.1	997876	1.03478e+06
12	bivalent/quadrivalent	CÃ´te dâ€™Ivoire	CIV	AFR	s1	41751.2	30346.2	34765.5	450074	484839	4941.64	3591.75	4114.82	53270.4	57385.2
12	bivalent/quadrivalent	CÃ´te dâ€™Ivoire	CIV	AFR	s2	57521.4	43051.7	48021.5	664810	712832	6808.19	5095.56	5683.78	78686.4	84370.2
12	bivalent/quadrivalent	CÃ´te dâ€™Ivoire	CIV	AFR	s3	41751.2	30346.2	16679.4	450074	466753	4941.64	3591.75	1974.16	53270.4	55244.6
12	bivalent/quadrivalent	CÃ´te dâ€™Ivoire	CIV	AFR	s4	56703.5	48970.9	47991.8	723713	771705	6711.39	5796.16	5680.27	85658.1	91338.3
12	bivalent/quadrivalent	CÃ´te dâ€™Ivoire	CIV	AFR	s5	78113.7	68148	42096.6	1.07277e+06	1.11486e+06	9245.48	8065.94	4982.52	126972	131954
12	bivalent/quadrivalent	Cameroon	CMR	AFR	s1	45198.7	27422.5	37093.2	473147	510241	5455.2	3309.73	4476.92	57105.9	61582.8
12	bivalent/quadrivalent	Cameroon	CMR	AFR	s2	77830.9	50242.3	64175.7	996195	1.06037e+06	9393.7	6063.93	7745.61	120235	127980
12	bivalent/quadrivalent	Cameroon	CMR	AFR	s3	45198.7	27422.5	15933	473147	489080	5455.2	3309.73	1923.01	57105.9	59028.9
12	bivalent/quadrivalent	Cameroon	CMR	AFR	s4	47643.2	34120.4	39620.8	603898	643519	5750.23	4118.12	4781.99	72886.7	77668.7
12	bivalent/quadrivalent	Cameroon	CMR	AFR	s5	80632.6	60232.7	40350.6	1.26072e+06	1.30107e+06	9731.85	7269.71	4870.06	152161	157031
12	bivalent/quadrivalent	Congo - Kinshasa	COD	AFR	s1	194241	166127	164236	2.62397e+06	2.7882e+06	24301.4	20795.7	20548.6	331639	352188
12	bivalent/quadrivalent	Congo - Kinshasa	COD	AFR	s2	337748	307038	287393	5.94127e+06	6.22866e+06	42124	38294.5	35843.7	741371	777215
12	bivalent/quadrivalent	Congo - Kinshasa	COD	AFR	s3	194241	166127	87356.1	2.62397e+06	2.71132e+06	24301.4	20795.7	10933.6	331639	342573
12	bivalent/quadrivalent	Congo - Kinshasa	COD	AFR	s4	149650	129637	126698	2.01532e+06	2.14202e+06	18660.8	16165.2	15798.7	251303	267101
12	bivalent/quadrivalent	Congo - Kinshasa	COD	AFR	s5	268633	239360	145002	4.59926e+06	4.74427e+06	33497.5	29847.3	18081.2	573510	591591
12	bivalent/quadrivalent	Congo - Brazzaville	COG	AFR	s1	9784.39	5241.06	7960.24	78678.4	86638.7	1088.69	585.478	885.95	9001.56	9887.51
12	bivalent/quadrivalent	Congo - Brazzaville	COG	AFR	s2	15350.9	8528.77	12519.6	156487	169007	1700.7	945.095	1387.04	17362.3	18749.4
12	bivalent/quadrivalent	Congo - Brazzaville	COG	AFR	s3	9784.39	5241.06	3177.16	78678.4	81855.6	1088.69	585.478	354.422	9001.56	9355.98
12	bivalent/quadrivalent	Congo - Brazzaville	COG	AFR	s4	7067.37	5075.07	5878.71	72344.2	78222.9	782.765	562.103	651.112	8012.67	8663.78
12	bivalent/quadrivalent	Congo - Brazzaville	COG	AFR	s5	11724.5	8831.13	6003.96	148185	154189	1298.58	978.116	664.984	16412.6	17077.6
12	bivalent/quadrivalent	Colombia	COL	AMR	s1	57570.9	30474.1	40298	522349	562647	6069.16	3212.6	4248.25	55066.4	59314.6
12	bivalent/quadrivalent	Colombia	COL	AMR	s2	79026.3	45523.9	56571.8	887443	944015	8331.01	4799.17	5963.84	93554.9	99518.7
12	bivalent/quadrivalent	Colombia	COL	AMR	s3	57570.9	30474.1	18551.9	522349	540901	6069.16	3212.6	1955.75	55066.4	57022.1
12	bivalent/quadrivalent	Colombia	COL	AMR	s4	38854.7	21597.8	27547.7	371724	399271	4096.09	2276.86	2904.1	39187.4	42091.5
12	bivalent/quadrivalent	Colombia	COL	AMR	s5	52716.6	33036	25307.4	632020	657328	5557.42	3482.68	2667.92	66628	69296
12	bivalent/quadrivalent	Comoros	COM	AFR	s1	3876.65	2733.98	3219.65	47569.2	50788.9	449.702	317.15	373.488	5518.16	5891.65
12	bivalent/quadrivalent	Comoros	COM	AFR	s2	5324.97	3945.56	4441.53	75960.2	80401.8	617.711	457.695	515.23	8811.59	9326.82
12	bivalent/quadrivalent	Comoros	COM	AFR	s3	3876.65	2733.98	1515.97	47569.2	49085.2	449.702	317.15	175.856	5518.16	5694.02
12	bivalent/quadrivalent	Comoros	COM	AFR	s4	3284.55	2685.57	2764.81	46755.1	49519.9	381.016	311.533	320.726	5423.72	5744.44
12	bivalent/quadrivalent	Comoros	COM	AFR	s5	4507.08	3790.97	2398.37	74576.3	76974.7	522.833	439.763	278.217	8651.05	8929.27
12	bivalent/quadrivalent	Cape Verde	CPV	AFR	s1	1383.58	718.715	1123.39	10674.6	11798	138.358	71.8715	112.339	1067.46	1179.8
12	bivalent/quadrivalent	Cape Verde	CPV	AFR	s2	1993.61	1114.02	1626.54	18531	20157.5	199.361	111.402	162.654	1853.1	2015.75
12	bivalent/quadrivalent	Cape Verde	CPV	AFR	s3	1383.58	718.715	440.508	10674.6	11115.1	138.358	71.8715	44.0508	1067.46	1111.51
12	bivalent/quadrivalent	Cape Verde	CPV	AFR	s4	1006	638.79	828.441	11825.3	12653.7	100.6	63.879	82.8441	1182.53	1265.37
12	bivalent/quadrivalent	Cape Verde	CPV	AFR	s5	1211.64	792.327	589.179	18404	18993.2	121.164	79.2327	58.9179	1840.4	1899.32
12	bivalent/quadrivalent	Costa Rica	CRI	AMR	s1	2993.07	1796.28	2167.13	31395.6	33562.7	299.307	179.628	216.713	3139.56	3356.27
12	bivalent/quadrivalent	Costa Rica	CRI	AMR	s2	3638.63	2490.21	2738.76	48729.5	51468.3	363.863	249.021	273.876	4872.95	5146.83
12	bivalent/quadrivalent	Costa Rica	CRI	AMR	s3	2993.07	1796.28	1047.4	31395.6	32443	299.307	179.628	104.74	3139.56	3244.3
12	bivalent/quadrivalent	Costa Rica	CRI	AMR	s4	3258.58	2342.79	2491.01	40332.7	42823.7	325.858	234.279	249.101	4033.27	4282.37
12	bivalent/quadrivalent	Costa Rica	CRI	AMR	s5	4186.91	3484.87	2378	63249	65627	418.691	348.487	237.8	6324.9	6562.7
12	bivalent/quadrivalent	Cuba	CUB	AMR	s1	7146.34	3580.33	3934.92	77794	81728.9	714.634	358.033	393.492	7779.4	8172.89
12	bivalent/quadrivalent	Cuba	CUB	AMR	s2	8186.56	4536	4777.09	112209	116986	818.656	453.6	477.709	11220.9	11698.6
12	bivalent/quadrivalent	Cuba	CUB	AMR	s3	7146.34	3580.33	2223.68	77794	80017.7	714.634	358.033	222.368	7779.4	8001.77
12	bivalent/quadrivalent	Cuba	CUB	AMR	s4	6517	3376.95	3657.79	68428.6	72086.3	651.7	337.695	365.779	6842.86	7208.63
12	bivalent/quadrivalent	Cuba	CUB	AMR	s5	7646.54	4355.53	3625.16	101128	104753	764.654	435.553	362.516	10112.8	10475.3
12	bivalent/quadrivalent	Cyprus	CYP	EUR	s1	292.486	220.104	226.928	2404.52	2631.44	29.2486	22.0104	22.6928	240.452	263.144
12	bivalent/quadrivalent	Cyprus	CYP	EUR	s2	370.781	338.152	307.778	4437.93	4745.71	37.0781	33.8152	30.7778	443.793	474.571
12	bivalent/quadrivalent	Cyprus	CYP	EUR	s3	292.486	220.104	119.786	2404.52	2524.3	29.2486	22.0104	11.9786	240.452	252.43
12	bivalent/quadrivalent	Cyprus	CYP	EUR	s4	321.831	215.155	240.505	3167.27	3407.77	32.1831	21.5155	24.0505	316.727	340.777
12	bivalent/quadrivalent	Cyprus	CYP	EUR	s5	362.613	315.736	219.017	5111.13	5330.15	36.2613	31.5736	21.9017	511.113	533.015
12	bivalent/quadrivalent	Czechia	CZE	EUR	s1	5801.69	1900.61	2570.79	36500.3	39071.1	580.169	190.061	257.079	3650.03	3907.11
12	bivalent/quadrivalent	Czechia	CZE	EUR	s2	6667.61	2514.07	3158.95	55544.7	58703.7	666.761	251.407	315.895	5554.47	5870.37
12	bivalent/quadrivalent	Czechia	CZE	EUR	s3	5801.69	1900.61	1411.76	36500.3	37912.1	580.169	190.061	141.176	3650.03	3791.21
12	bivalent/quadrivalent	Czechia	CZE	EUR	s4	4406.04	2429.62	2563.82	45362.4	47926.2	440.604	242.962	256.382	4536.24	4792.62
12	bivalent/quadrivalent	Czechia	CZE	EUR	s5	5177.03	3343.39	2700.8	70041.7	72742.5	517.703	334.339	270.08	7004.17	7274.25
12	bivalent/quadrivalent	Germany	DEU	EUR	s1	22444.3	6708.23	9545.74	122659	132205	2244.43	670.823	954.574	12265.9	13220.5
12	bivalent/quadrivalent	Germany	DEU	EUR	s2	28275.2	10276.5	13157.5	221497	234655	2827.52	1027.65	1315.75	22149.7	23465.5
12	bivalent/quadrivalent	Germany	DEU	EUR	s3	22444.3	6708.23	5209.46	122659	127869	2244.43	670.823	520.946	12265.9	12786.9
12	bivalent/quadrivalent	Germany	DEU	EUR	s4	20713.7	8337.58	10140.6	157386	167526	2074.28	833.758	1014.76	15738.6	16753.3
12	bivalent/quadrivalent	Germany	DEU	EUR	s5	24864.3	12922.4	12042.9	280448	292490	2487.9	1292.24	1204.46	28044.8	29249.2
12	bivalent/quadrivalent	Djibouti	DJI	EMR	s1	937.452	660.773	778.541	10595.8	11374.4	93.7452	66.0773	77.8541	1059.58	1137.44
12	bivalent/quadrivalent	Djibouti	DJI	EMR	s2	1507.03	1147.81	1260.13	22419.3	23679.4	150.703	114.781	126.013	2241.93	2367.94
12	bivalent/quadrivalent	Djibouti	DJI	EMR	s3	937.452	660.773	366.451	10595.8	10962.3	93.7452	66.0773	36.6451	1059.58	1096.23
12	bivalent/quadrivalent	Djibouti	DJI	EMR	s4	704.075	579.788	593.076	10129.3	10722.3	70.4075	57.9788	59.3076	1012.93	1072.23
12	bivalent/quadrivalent	Djibouti	DJI	EMR	s5	1026	873.362	543.707	20194.1	20737.8	102.6	87.3362	54.3707	2019.41	2073.78
12	bivalent/quadrivalent	Denmark	DNK	EUR	s1	2268.61	663.891	956.078	13050.2	14006.3	226.861	66.3891	95.6078	1305.02	1400.63
12	bivalent/quadrivalent	Denmark	DNK	EUR	s2	2588.43	910.981	1186.03	19450.5	20636.5	258.843	91.0981	118.603	1945.05	2063.65
12	bivalent/quadrivalent	Denmark	DNK	EUR	s3	2268.61	663.891	521.019	13050.2	13571.2	226.861	66.3891	52.1019	1305.02	1357.12
12	bivalent/quadrivalent	Denmark	DNK	EUR	s4	2509.13	860.504	1135.7	13602.6	14738.3	250.913	86.0504	113.57	1360.26	1473.83
12	bivalent/quadrivalent	Denmark	DNK	EUR	s5	2887.29	1321.92	1333.57	22100.5	23434	288.729	132.192	133.357	2210.05	2343.4
12	bivalent/quadrivalent	Dominican Republic	DOM	AMR	s1	20582.7	10577.5	14299.4	172474	186773	2373.51	1226.41	1651.21	20712.4	22363.6
12	bivalent/quadrivalent	Dominican Republic	DOM	AMR	s2	27696.2	16554.3	20030.5	317287	337318	3176.57	1899.14	2297.52	36463.9	38761.4
12	bivalent/quadrivalent	Dominican Republic	DOM	AMR	s3	20582.7	10577.5	6508.44	172474	178982	2373.51	1226.41	753.129	20712.4	21465.5
12	bivalent/quadrivalent	Dominican Republic	DOM	AMR	s4	12366.9	8491.99	9318.06	139751	149069	1417.88	997.554	1076.46	17672.4	18748.9
[truncated: 1,541 more rows]

## Sheet: A16. HPV vaccination impact
Vaccination age (years)	HPV vaccine	Country	Country code (ISO 3)	WHO region	Scenario	Cases averted per 1000 vaccinated girls	Deaths averted per 1000 vaccinated girls	YLDs averted per 1000 vaccinated girls	YLLs averted per 1000 vaccinated girls	DALYs averted per 1000 vaccinated girls
9	bivalent/quadrivalent	Afghanistan	AFG	EMR	s1	4.59565	3.78943	3.87164	69.066	72.9376
9	bivalent/quadrivalent	Afghanistan	AFG	EMR	s2	6.24316	5.79203	5.324	136.256	141.58
9	bivalent/quadrivalent	Afghanistan	AFG	EMR	s3	4.59565	3.78943	2.01163	69.066	71.0776
9	bivalent/quadrivalent	Afghanistan	AFG	EMR	s4	3.60794	2.91345	3.03338	54.9534	57.9868
9	bivalent/quadrivalent	Afghanistan	AFG	EMR	s5	5.15966	4.33634	2.73427	106.471	109.205
9	bivalent/quadrivalent	Albania	ALB	EUR	s1	3.4214	1.34964	2.23801	29.904	32.1421
9	bivalent/quadrivalent	Albania	ALB	EUR	s2	3.84003	1.48626	2.50215	47.4558	49.958
9	bivalent/quadrivalent	Albania	ALB	EUR	s3	3.4214	1.34964	0.922047	29.904	30.8261
9	bivalent/quadrivalent	Albania	ALB	EUR	s4	4.90683	2.01017	3.23501	38.6015	41.8365
9	bivalent/quadrivalent	Albania	ALB	EUR	s5	5.38449	2.36002	2.29083	65.6776	67.9684
9	bivalent/quadrivalent	Algeria	DZA	AFR	s1	7.18199	3.4187	5.80018	52.8781	58.6782
9	bivalent/quadrivalent	Algeria	DZA	AFR	s2	9.37385	4.99427	7.62355	98.6217	106.245
9	bivalent/quadrivalent	Algeria	DZA	AFR	s3	7.18199	3.4187	2.16456	52.8781	55.0426
9	bivalent/quadrivalent	Algeria	DZA	AFR	s4	6.96016	5.27401	5.81712	84.4494	90.2665
9	bivalent/quadrivalent	Algeria	DZA	AFR	s5	9.12744	7.31763	5.0529	153.513	158.566
9	bivalent/quadrivalent	Angola	AGO	AFR	s1	20.6806	13.2003	17.0373	222.957	239.995
9	bivalent/quadrivalent	Angola	AGO	AFR	s2	29.2314	19.959	24.2118	377.202	401.414
9	bivalent/quadrivalent	Angola	AGO	AFR	s3	20.6806	13.2003	7.54562	222.957	230.503
9	bivalent/quadrivalent	Angola	AGO	AFR	s4	22.2747	16.9974	18.6285	258.019	276.648
9	bivalent/quadrivalent	Angola	AGO	AFR	s5	32.8475	26.3125	17.0585	455.444	472.502
9	bivalent/quadrivalent	Argentina	ARG	AMR	s1	15.2058	7.15696	10.3404	169.17	179.51
9	bivalent/quadrivalent	Argentina	ARG	AMR	s2	17.291	8.60923	11.9184	228.345	240.264
9	bivalent/quadrivalent	Argentina	ARG	AMR	s3	15.2058	7.15696	4.5511	169.17	173.721
9	bivalent/quadrivalent	Argentina	ARG	AMR	s4	12.5866	6.70971	8.82632	158.869	167.695
9	bivalent/quadrivalent	Argentina	ARG	AMR	s5	14.0997	8.1419	6.88665	214.486	221.373
9	bivalent/quadrivalent	Armenia	ARM	EUR	s1	9.30009	4.04781	6.2123	95.8396	102.052
9	bivalent/quadrivalent	Armenia	ARM	EUR	s2	10.3963	5.15034	7.15718	147.181	154.339
9	bivalent/quadrivalent	Armenia	ARM	EUR	s3	9.30009	4.04781	2.65464	95.8396	98.4942
9	bivalent/quadrivalent	Armenia	ARM	EUR	s4	7.60848	5.54152	5.84052	87.4865	93.327
9	bivalent/quadrivalent	Armenia	ARM	EUR	s5	9.98597	7.81773	5.44972	162.284	167.734
9	bivalent/quadrivalent	Australia	AUS	WPR	s1	4.81492	2.31228	2.5892	44.1549	46.7441
9	bivalent/quadrivalent	Australia	AUS	WPR	s2	5.60436	3.07631	3.25236	64.4634	67.7157
9	bivalent/quadrivalent	Australia	AUS	WPR	s3	4.81492	2.31228	1.45911	44.1549	45.614
9	bivalent/quadrivalent	Australia	AUS	WPR	s4	4.81085	2.07045	2.43828	45.7499	48.1882
9	bivalent/quadrivalent	Australia	AUS	WPR	s5	5.29024	2.59552	2.54604	63.8799	66.426
9	bivalent/quadrivalent	Austria	AUT	EUR	s1	4.85589	2.62849	2.79508	47.7305	50.5256
9	bivalent/quadrivalent	Austria	AUT	EUR	s2	5.66776	3.52789	3.54755	71.6277	75.1752
9	bivalent/quadrivalent	Austria	AUT	EUR	s3	4.85589	2.62849	1.58751	47.7305	49.318
9	bivalent/quadrivalent	Austria	AUT	EUR	s4	4.92359	2.17836	2.53224	40.4085	42.9407
9	bivalent/quadrivalent	Austria	AUT	EUR	s5	5.87714	2.99632	2.727	60.2959	63.0229
9	bivalent/quadrivalent	Azerbaijan	AZE	EUR	s1	6.95653	3.20657	4.70763	59.143	63.8506
9	bivalent/quadrivalent	Azerbaijan	AZE	EUR	s2	8.25083	4.35635	5.77159	101.3	107.072
9	bivalent/quadrivalent	Azerbaijan	AZE	EUR	s3	6.95653	3.20657	2.05562	59.143	61.1986
9	bivalent/quadrivalent	Azerbaijan	AZE	EUR	s4	5.13112	3.85661	3.97943	67.0545	71.0339
9	bivalent/quadrivalent	Azerbaijan	AZE	EUR	s5	6.04666	4.77517	3.37742	116.001	119.378
9	bivalent/quadrivalent	Bahamas	BHS	AMR	s1	16.2606	6.5626	10.6868	127.656	138.343
9	bivalent/quadrivalent	Bahamas	BHS	AMR	s2	17.7422	7.40259	11.7428	150.053	161.796
9	bivalent/quadrivalent	Bahamas	BHS	AMR	s3	16.2606	6.5626	4.44013	127.656	132.097
9	bivalent/quadrivalent	Bahamas	BHS	AMR	s4	8.88436	8.22111	7.41505	159.507	166.922
9	bivalent/quadrivalent	Bahamas	BHS	AMR	s5	9.78986	9.19658	6.02117	188.447	194.468
9	bivalent/quadrivalent	Bahrain	BHR	EMR	s1	5.95187	1.26067	3.5236	15.3499	18.8735
9	bivalent/quadrivalent	Bahrain	BHR	EMR	s2	8.67776	2.50138	5.36291	32.1791	37.542
9	bivalent/quadrivalent	Bahrain	BHR	EMR	s3	5.95187	1.26067	1.17876	15.3499	16.5287
9	bivalent/quadrivalent	Bahrain	BHR	EMR	s4	4.33891	3.53748	3.45898	64.9739	68.4329
9	bivalent/quadrivalent	Bahrain	BHR	EMR	s5	4.64334	3.82339	2.69796	102.216	104.914
9	bivalent/quadrivalent	Bangladesh	BGD	SEAR	s1	12.5971	8.42398	10.4162	141.56	151.976
9	bivalent/quadrivalent	Bangladesh	BGD	SEAR	s2	17.3367	13.5411	14.53	302.337	316.867
9	bivalent/quadrivalent	Bangladesh	BGD	SEAR	s3	12.5971	8.42398	4.74616	141.56	146.306
9	bivalent/quadrivalent	Bangladesh	BGD	SEAR	s4	7.06833	4.93755	5.86569	94.4083	100.274
9	bivalent/quadrivalent	Bangladesh	BGD	SEAR	s5	9.45896	6.95884	4.77664	184.005	188.782
9	bivalent/quadrivalent	Barbados	BRB	AMR	s1	16.1992	6.35633	10.5847	149.182	159.767
9	bivalent/quadrivalent	Barbados	BRB	AMR	s2	17.853	7.87206	11.9601	200.921	212.881
9	bivalent/quadrivalent	Barbados	BRB	AMR	s3	16.1992	6.35633	4.35237	149.182	153.535
9	bivalent/quadrivalent	Barbados	BRB	AMR	s4	14.8308	11.2504	11.5372	184.163	195.7
9	bivalent/quadrivalent	Barbados	BRB	AMR	s5	19.1669	15.5235	10.6869	278.172	288.859
9	bivalent/quadrivalent	Belarus	BLR	EUR	s1	9.35343	3.78517	6.59621	88.092	94.6882
9	bivalent/quadrivalent	Belarus	BLR	EUR	s2	10.9651	4.79606	7.82602	129.149	136.975
9	bivalent/quadrivalent	Belarus	BLR	EUR	s3	9.35343	3.78517	2.55806	88.092	90.6501
9	bivalent/quadrivalent	Belarus	BLR	EUR	s4	9.69122	3.12775	6.62795	71.7802	78.4082
9	bivalent/quadrivalent	Belarus	BLR	EUR	s5	11.2196	4.01913	4.47432	105.83	110.305
9	bivalent/quadrivalent	Belgium	BEL	EUR	s1	6.31587	2.125	2.83331	37.2098	40.0431
9	bivalent/quadrivalent	Belgium	BEL	EUR	s2	7.74661	3.36113	3.94309	69.0048	72.9479
9	bivalent/quadrivalent	Belgium	BEL	EUR	s3	6.31587	2.125	1.55877	37.2098	38.7685
9	bivalent/quadrivalent	Belgium	BEL	EUR	s4	5.95661	2.10351	2.73377	37.7091	40.4428
9	bivalent/quadrivalent	Belgium	BEL	EUR	s5	7.30443	3.46325	3.3185	69.4714	72.7899
9	bivalent/quadrivalent	Belize	BLZ	AMR	s1	23.962	14.5492	17.407	238.109	255.516
9	bivalent/quadrivalent	Belize	BLZ	AMR	s2	30.0329	20.3113	22.523	374.251	396.774
9	bivalent/quadrivalent	Belize	BLZ	AMR	s3	23.962	14.5492	8.45124	238.109	246.56
9	bivalent/quadrivalent	Belize	BLZ	AMR	s4	24.2387	17.7034	18.6233	296.434	315.057
9	bivalent/quadrivalent	Belize	BLZ	AMR	s5	32.0739	25.339	17.2844	463.125	480.409
9	bivalent/quadrivalent	Benin	BEN	AFR	s1	17.7826	12.4717	14.7619	168.507	183.269
9	bivalent/quadrivalent	Benin	BEN	AFR	s2	27.1229	20.3616	22.6496	301.574	324.223
9	bivalent/quadrivalent	Benin	BEN	AFR	s3	17.7826	12.4717	6.92677	168.507	175.434
9	bivalent/quadrivalent	Benin	BEN	AFR	s4	15.7642	13.9055	13.3714	181.575	194.946
9	bivalent/quadrivalent	Benin	BEN	AFR	s5	24.5396	22.2476	13.4972	329.311	342.808
9	bivalent/quadrivalent	Bhutan	BTN	SEAR	s1	8.31031	4.94559	6.81039	95.0117	101.822
9	bivalent/quadrivalent	Bhutan	BTN	SEAR	s2	10.0205	6.46068	8.26165	168.036	176.297
9	bivalent/quadrivalent	Bhutan	BTN	SEAR	s3	8.31031	4.94559	2.89178	95.0117	97.9035
9	bivalent/quadrivalent	Bhutan	BTN	SEAR	s4	10.0757	7.53922	8.41144	143.828	152.239
9	bivalent/quadrivalent	Bhutan	BTN	SEAR	s5	12.118	9.43507	6.41182	254.065	260.476
9	bivalent/quadrivalent	Bolivia	BOL	AMR	s1	38.3428	21.7526	31.3158	374.753	406.068
9	bivalent/quadrivalent	Bolivia	BOL	AMR	s2	44.7225	27.5863	36.7477	535.766	572.513
9	bivalent/quadrivalent	Bolivia	BOL	AMR	s3	38.3428	21.7526	12.9255	374.753	387.678
9	bivalent/quadrivalent	Bolivia	BOL	AMR	s4	27.0356	17.8391	22.331	374.235	396.566
9	bivalent/quadrivalent	Bolivia	BOL	AMR	s5	28.7251	22.5412	15.6506	504.827	520.477
9	bivalent/quadrivalent	Bosnia & Herzegovina	BIH	EUR	s1	9.62224	2.69068	5.9184	48.2177	54.1361
9	bivalent/quadrivalent	Bosnia & Herzegovina	BIH	EUR	s2	10.4078	3.51524	6.60723	76.989	83.5963
9	bivalent/quadrivalent	Bosnia & Herzegovina	BIH	EUR	s3	9.62224	2.69068	2.16092	48.2177	50.3786
9	bivalent/quadrivalent	Bosnia & Herzegovina	BIH	EUR	s4	16.3813	4.09818	9.91167	91.4839	101.396
9	bivalent/quadrivalent	Bosnia & Herzegovina	BIH	EUR	s5	17.4668	5.25964	6.56621	134.665	141.232
9	bivalent/quadrivalent	Botswana	BWA	AFR	s1	18.8213	10.7714	15.3813	152.44	167.821
9	bivalent/quadrivalent	Botswana	BWA	AFR	s2	29.9361	19.8296	24.7344	319.266	344
9	bivalent/quadrivalent	Botswana	BWA	AFR	s3	18.8213	10.7714	6.38135	152.44	158.821
9	bivalent/quadrivalent	Botswana	BWA	AFR	s4	19.7493	11.5434	16.1638	191.241	207.405
9	bivalent/quadrivalent	Botswana	BWA	AFR	s5	31.5271	20.7531	15.3971	373.437	388.834
9	bivalent/quadrivalent	Brazil	BRA	AMR	s1	14.0336	7.1106	9.71508	139.028	148.743
9	bivalent/quadrivalent	Brazil	BRA	AMR	s2	18.3488	9.73026	12.8497	216.155	229.005
9	bivalent/quadrivalent	Brazil	BRA	AMR	s3	14.0336	7.1106	4.39793	139.028	143.426
9	bivalent/quadrivalent	Brazil	BRA	AMR	s4	10.0538	5.55684	7.11731	112.166	119.283
9	bivalent/quadrivalent	Brazil	BRA	AMR	s5	12.6615	7.63502	6.06239	172.39	178.453
9	bivalent/quadrivalent	Brunei	BRN	WPR	s1	12.9698	5.86579	6.74954	108.35	115.099
9	bivalent/quadrivalent	Brunei	BRN	WPR	s2	14.6814	7.53006	8.19218	163.013	171.205
9	bivalent/quadrivalent	Brunei	BRN	WPR	s3	12.9698	5.86579	3.78848	108.35	112.138
9	bivalent/quadrivalent	Brunei	BRN	WPR	s4	14.0401	4.81438	6.35453	110.533	116.888
9	bivalent/quadrivalent	Brunei	BRN	WPR	s5	14.474	5.13448	5.96272	151.836	157.798
9	bivalent/quadrivalent	Bulgaria	BGR	EUR	s1	17.1423	5.96709	10.9428	142.713	153.656
9	bivalent/quadrivalent	Bulgaria	BGR	EUR	s2	18.6582	7.04043	12.096	187.494	199.59
9	bivalent/quadrivalent	Bulgaria	BGR	EUR	s3	17.1423	5.96709	4.30878	142.713	147.022
9	bivalent/quadrivalent	Bulgaria	BGR	EUR	s4	14.9699	6.44257	9.97481	148.646	158.621
9	bivalent/quadrivalent	Bulgaria	BGR	EUR	s5	16.2855	7.60258	7.19108	196.995	204.186
9	bivalent/quadrivalent	Burkina Faso	BFA	AFR	s1	13.8729	11.8737	11.7308	189.512	201.242
9	bivalent/quadrivalent	Burkina Faso	BFA	AFR	s2	20.396	18.7678	17.3778	335.7	353.078
9	bivalent/quadrivalent	Burkina Faso	BFA	AFR	s3	13.8729	11.8737	6.24247	189.512	195.754
9	bivalent/quadrivalent	Burkina Faso	BFA	AFR	s4	26.7816	23.989	22.7529	413.796	436.549
9	bivalent/quadrivalent	Burkina Faso	BFA	AFR	s5	37.7889	34.6298	20.5672	709.202	729.769
9	bivalent/quadrivalent	Burundi	BDI	AFR	s1	29.1608	24.8456	24.6468	403.172	427.819
9	bivalent/quadrivalent	Burundi	BDI	AFR	s2	42.3841	38.9903	36.111	731.287	767.398
9	bivalent/quadrivalent	Burundi	BDI	AFR	s3	29.1608	24.8456	13.0775	403.172	416.25
9	bivalent/quadrivalent	Burundi	BDI	AFR	s4	33.7968	30.4145	28.727	542.165	570.892
9	bivalent/quadrivalent	Burundi	BDI	AFR	s5	47.5789	43.8986	26.0254	939.616	965.641
9	bivalent/quadrivalent	Cambodia	KHM	WPR	s1	17.0669	10.9834	12.6091	163.863	176.472
9	bivalent/quadrivalent	Cambodia	KHM	WPR	s2	23.1179	17.0111	17.8051	305.146	322.952
9	bivalent/quadrivalent	Cambodia	KHM	WPR	s3	17.0669	10.9834	6.26216	163.863	170.125
9	bivalent/quadrivalent	Cambodia	KHM	WPR	s4	10.0003	8.36358	8.04376	123.773	131.817
9	bivalent/quadrivalent	Cambodia	KHM	WPR	s5	13.9485	13.2719	8.12748	232.429	240.556
9	bivalent/quadrivalent	Cameroon	CMR	AFR	s1	14.9354	9.06146	12.257	156.346	168.603
9	bivalent/quadrivalent	Cameroon	CMR	AFR	s2	21.6495	14.008	17.8544	279.204	297.058
9	bivalent/quadrivalent	Cameroon	CMR	AFR	s3	14.9354	9.06146	5.26488	156.346	161.611
9	bivalent/quadrivalent	Cameroon	CMR	AFR	s4	15.7431	11.2747	13.0923	199.551	212.643
9	bivalent/quadrivalent	Cameroon	CMR	AFR	s5	22.413	16.7661	11.2238	353.192	364.416
9	bivalent/quadrivalent	Canada	CAN	AMR	s1	5.14818	2.19761	2.59808	45.6453	48.2434
9	bivalent/quadrivalent	Canada	CAN	AMR	s2	5.79192	2.83298	3.14651	64.1313	67.2778
9	bivalent/quadrivalent	Canada	CAN	AMR	s3	5.14818	2.19761	1.45265	45.6453	47.098
9	bivalent/quadrivalent	Canada	CAN	AMR	s4	4.85959	2.27689	2.57797	46.8259	49.4038
9	bivalent/quadrivalent	Canada	CAN	AMR	s5	5.44638	2.99094	2.69418	65.9373	68.6314
9	bivalent/quadrivalent	Cape Verde	CPV	AFR	s1	27.481	14.2753	22.3131	212.022	234.335
9	bivalent/quadrivalent	Cape Verde	CPV	AFR	s2	38.9393	21.7878	31.7727	362.975	394.747
9	bivalent/quadrivalent	Cape Verde	CPV	AFR	s3	27.481	14.2753	8.74949	212.022	220.772
9	bivalent/quadrivalent	Cape Verde	CPV	AFR	s4	19.9815	12.6878	16.4547	234.877	251.332
9	bivalent/quadrivalent	Cape Verde	CPV	AFR	s5	23.5835	15.4332	11.4714	359.957	371.428
9	bivalent/quadrivalent	Central African Republic	CAF	AFR	s1	9.67004	7.24017	8.07325	109.926	118
9	bivalent/quadrivalent	Central African Republic	CAF	AFR	s2	14.4613	11.3796	12.1285	195.442	207.57
9	bivalent/quadrivalent	Central African Republic	CAF	AFR	s3	9.67004	7.24017	3.94593	109.926	113.872
9	bivalent/quadrivalent	Central African Republic	CAF	AFR	s4	8.91495	8.18028	7.59339	137.118	144.711
9	bivalent/quadrivalent	Central African Republic	CAF	AFR	s5	13.1345	12.2595	7.13393	236.104	243.237
9	bivalent/quadrivalent	Chad	TCD	AFR	s1	9.86413	7.94327	8.29107	122.441	130.732
9	bivalent/quadrivalent	Chad	TCD	AFR	s2	13.1992	11.244	11.1558	195.491	206.646
9	bivalent/quadrivalent	Chad	TCD	AFR	s3	9.86413	7.94327	4.2433	122.441	126.684
9	bivalent/quadrivalent	Chad	TCD	AFR	s4	10.1082	8.98567	8.58081	152.07	160.651
9	bivalent/quadrivalent	Chad	TCD	AFR	s5	12.996	11.7619	7.02194	234.487	241.508
9	bivalent/quadrivalent	Chile	CHL	AMR	s1	10.8873	6.26171	7.79037	110.436	118.226
9	bivalent/quadrivalent	Chile	CHL	AMR	s2	15.3439	9.71017	11.2803	200.276	211.557
9	bivalent/quadrivalent	Chile	CHL	AMR	s3	10.8873	6.26171	3.70344	110.436	114.139
9	bivalent/quadrivalent	Chile	CHL	AMR	s4	10.3222	5.41042	7.20708	92.2565	99.4635
9	bivalent/quadrivalent	Chile	CHL	AMR	s5	14.7568	8.95303	7.23992	171.28	178.52
9	bivalent/quadrivalent	China	CHN	WPR	s1	4.97807	3.14088	3.6565	57.4479	61.1043
9	bivalent/quadrivalent	China	CHN	WPR	s2	5.82975	4.57855	4.58818	95.8013	100.389
9	bivalent/quadrivalent	China	CHN	WPR	s3	4.97807	3.14088	1.802	57.4479	59.2499
9	bivalent/quadrivalent	China	CHN	WPR	s4	7.64215	4.28605	5.43118	73.2678	78.6989
9	bivalent/quadrivalent	China	CHN	WPR	s5	8.81968	6.32385	4.63729	125.839	130.476
9	bivalent/quadrivalent	Colombia	COL	AMR	s1	16.1952	8.57265	11.3362	146.942	158.278
9	bivalent/quadrivalent	Colombia	COL	AMR	s2	21.8675	12.6128	15.6594	246.189	261.849
9	bivalent/quadrivalent	Colombia	COL	AMR	s3	16.1952	8.57265	5.21882	146.942	152.16
9	bivalent/quadrivalent	Colombia	COL	AMR	s4	10.9302	6.07566	7.74942	104.569	112.319
9	bivalent/quadrivalent	Colombia	COL	AMR	s5	14.5842	9.15467	7.00594	175.326	182.332
9	bivalent/quadrivalent	Comoros	COM	AFR	s1	39.6925	27.9929	32.9656	487.055	520.021
9	bivalent/quadrivalent	Comoros	COM	AFR	s2	49.1394	36.4759	40.9935	704.637	745.63
9	bivalent/quadrivalent	Comoros	COM	AFR	s3	39.6925	27.9929	15.5218	487.055	502.577
9	bivalent/quadrivalent	Comoros	COM	AFR	s4	33.63	27.4972	28.3085	478.719	507.028
9	bivalent/quadrivalent	Comoros	COM	AFR	s5	41.591	35.0191	22.1424	691.769	713.912
9	bivalent/quadrivalent	Congo - Brazzaville	COG	AFR	s1	15.1215	8.09684	12.302	121.264	133.566
9	bivalent/quadrivalent	Congo - Brazzaville	COG	AFR	s2	20.6932	11.5122	16.8781	212.688	229.566
9	bivalent/quadrivalent	Congo - Brazzaville	COG	AFR	s3	15.1215	8.09684	4.90901	121.264	126.173
9	bivalent/quadrivalent	Congo - Brazzaville	COG	AFR	s4	10.9271	7.84677	9.08931	111.854	120.944
9	bivalent/quadrivalent	Congo - Brazzaville	COG	AFR	s5	15.8365	11.9472	8.11525	201.462	209.577
9	bivalent/quadrivalent	Congo - Kinshasa	COD	AFR	s1	18.7327	16.0204	15.8389	252.771	268.61
9	bivalent/quadrivalent	Congo - Kinshasa	COD	AFR	s2	25.7185	23.4137	21.8874	455.143	477.03
9	bivalent/quadrivalent	Congo - Kinshasa	COD	AFR	s3	18.7327	16.0204	8.42428	252.771	261.195
9	bivalent/quadrivalent	Congo - Kinshasa	COD	AFR	s4	14.4375	12.5068	12.2232	194.429	206.652
9	bivalent/quadrivalent	Congo - Kinshasa	COD	AFR	s5	20.4707	18.2508	11.0528	352.314	363.366
9	bivalent/quadrivalent	Costa Rica	CRI	AMR	s1	8.68058	5.20963	6.28517	91.0544	97.3396
9	bivalent/quadrivalent	Costa Rica	CRI	AMR	s2	10.4823	7.18813	7.89478	140.798	148.693
9	bivalent/quadrivalent	Costa Rica	CRI	AMR	s3	8.68058	5.20963	3.03771	91.0544	94.0921
9	bivalent/quadrivalent	Costa Rica	CRI	AMR	s4	9.45063	6.79463	7.2245	116.974	124.198
9	bivalent/quadrivalent	Costa Rica	CRI	AMR	s5	12.0706	10.0653	6.86177	182.743	189.605
9	bivalent/quadrivalent	Croatia	HRV	EUR	s1	7.68983	3.31296	3.89959	64.1008	68.0004
9	bivalent/quadrivalent	Croatia	HRV	EUR	s2	9.00597	4.52613	4.96763	101.031	105.999
9	bivalent/quadrivalent	Croatia	HRV	EUR	s3	7.68983	3.31296	2.18171	64.1008	66.2825
9	bivalent/quadrivalent	Croatia	HRV	EUR	s4	6.42506	4.07706	4.06979	73.2639	77.3337
9	bivalent/quadrivalent	Croatia	HRV	EUR	s5	7.77669	6.00763	4.33998	120.171	124.511
9	bivalent/quadrivalent	Cuba	CUB	AMR	s1	12.0898	6.05699	6.65687	131.607	138.264
9	bivalent/quadrivalent	Cuba	CUB	AMR	s2	13.8034	7.66219	8.06338	189.864	197.927
9	bivalent/quadrivalent	Cuba	CUB	AMR	s3	12.0898	6.05699	3.76189	131.607	135.369
9	bivalent/quadrivalent	Cuba	CUB	AMR	s4	11.0251	5.71293	6.18803	115.763	121.951
9	bivalent/quadrivalent	Cuba	CUB	AMR	s5	12.8985	7.35939	6.11876	171.165	177.284
9	bivalent/quadrivalent	Cyprus	CYP	EUR	s1	4.42276	3.32825	3.43144	36.3593	39.7908
9	bivalent/quadrivalent	Cyprus	CYP	EUR	s2	5.61776	5.1378	4.66809	67.4905	72.1586
9	bivalent/quadrivalent	Cyprus	CYP	EUR	s3	4.42276	3.32825	1.81132	36.3593	38.1707
9	bivalent/quadrivalent	Cyprus	CYP	EUR	s4	4.86649	3.25341	3.63673	47.8931	51.5298
9	bivalent/quadrivalent	Cyprus	CYP	EUR	s5	5.48303	4.79395	3.31903	77.6346	80.9537
9	bivalent/quadrivalent	Czechia	CZE	EUR	s1	10.5517	3.45668	4.67554	66.384	71.0595
9	bivalent/quadrivalent	Czechia	CZE	EUR	s2	12.1142	4.57851	5.74609	101.322	107.068
9	bivalent/quadrivalent	Czechia	CZE	EUR	s3	10.5517	3.45668	2.56761	66.384	68.9516
9	bivalent/quadrivalent	Czechia	CZE	EUR	s4	8.01337	4.41881	4.66287	82.5016	87.1645
9	bivalent/quadrivalent	Czechia	CZE	EUR	s5	9.40964	6.09155	4.91376	127.782	132.695
9	bivalent/quadrivalent	CÃ´te dâ€™Ivoire	CIV	AFR	s1	13.3279	9.68715	11.0979	143.673	154.771
9	bivalent/quadrivalent	CÃ´te dâ€™Ivoire	CIV	AFR	s2	16.4166	12.311	13.7077	190.59	204.298
9	bivalent/quadrivalent	CÃ´te dâ€™Ivoire	CIV	AFR	s3	13.3279	9.68715	5.32442	143.673	148.998
9	bivalent/quadrivalent	CÃ´te dâ€™Ivoire	CIV	AFR	s4	18.101	15.6326	15.32	231.024	246.344
9	bivalent/quadrivalent	CÃ´te dâ€™Ivoire	CIV	AFR	s5	22.2897	19.4587	12.016	307.618	319.634
9	bivalent/quadrivalent	Denmark	DNK	EUR	s1	7.49852	2.19439	3.16016	43.1353	46.2955
9	bivalent/quadrivalent	Denmark	DNK	EUR	s2	8.54537	3.01764	3.92183	64.4903	68.4121
9	bivalent/quadrivalent	Denmark	DNK	EUR	s3	7.49852	2.19439	1.72215	43.1353	44.8575
9	bivalent/quadrivalent	Denmark	DNK	EUR	s4	8.29352	2.84426	3.75389	44.9614	48.7152
9	bivalent/quadrivalent	Denmark	DNK	EUR	s5	9.53371	4.38543	4.41029	73.3442	77.7545
9	bivalent/quadrivalent	Djibouti	DJI	EMR	s1	11.2017	7.89561	9.30282	126.61	135.913
9	bivalent/quadrivalent	Djibouti	DJI	EMR	s2	16.4701	12.5628	13.7736	246.168	259.942
9	bivalent/quadrivalent	Djibouti	DJI	EMR	s3	11.2017	7.89561	4.37874	126.61	130.989
9	bivalent/quadrivalent	Djibouti	DJI	EMR	s4	8.41303	6.92792	7.08669	121.035	128.122
9	bivalent/quadrivalent	Djibouti	DJI	EMR	s5	11.1913	9.53297	5.93244	221.546	227.478
9	bivalent/quadrivalent	Dominican Republic	DOM	AMR	s1	21.8748	11.2355	15.195	182.541	197.736
9	bivalent/quadrivalent	Dominican Republic	DOM	AMR	s2	28.6934	17.1909	20.7655	330.18	350.945
9	bivalent/quadrivalent	Dominican Republic	DOM	AMR	s3	21.8748	11.2355	6.91467	182.541	189.456
9	bivalent/quadrivalent	Dominican Republic	DOM	AMR	s4	13.1507	9.00728	9.90081	147.003	156.904
9	bivalent/quadrivalent	Dominican Republic	DOM	AMR	s5	18.7507	14.3251	9.98437	267.141	277.126
9	bivalent/quadrivalent	Ecuador	ECU	AMR	s1	27.7279	17.0415	22.7774	295.403	318.181
9	bivalent/quadrivalent	Ecuador	ECU	AMR	s2	34.5519	22.6613	28.5256	435.916	464.442
9	bivalent/quadrivalent	Ecuador	ECU	AMR	s3	27.7279	17.0415	9.85993	295.403	305.263
9	bivalent/quadrivalent	Ecuador	ECU	AMR	s4	18.4703	11.8775	15.2252	190.465	205.69
9	bivalent/quadrivalent	Ecuador	ECU	AMR	s5	24.0399	16.8344	12.151	289.22	301.371
9	bivalent/quadrivalent	Egypt	EGY	EMR	s1	1.79974	0.953211	1.46312	13.9013	15.3644
9	bivalent/quadrivalent	Egypt	EGY	EMR	s2	2.36452	1.41857	1.93889	24.5145	26.4534
9	bivalent/quadrivalent	Egypt	EGY	EMR	s3	1.79974	0.953211	0.580171	13.9013	14.4815
9	bivalent/quadrivalent	Egypt	EGY	EMR	s4	1.93943	1.47674	1.62164	19.7781	21.3998
9	bivalent/quadrivalent	Egypt	EGY	EMR	s5	2.83581	2.35757	1.5681	36.7565	38.3246
9	bivalent/quadrivalent	El Salvador	SLV	AMR	s1	14.9543	9.6565	11.0595	201.021	212.081
9	bivalent/quadrivalent	El Salvador	SLV	AMR	s2	17.5782	13.1471	13.6107	304.314	317.925
9	bivalent/quadrivalent	El Salvador	SLV	AMR	s3	14.9543	9.6565	5.49981	201.021	206.521
9	bivalent/quadrivalent	El Salvador	SLV	AMR	s4	15.527	9.50087	11.3043	153.683	164.987
9	bivalent/quadrivalent	El Salvador	SLV	AMR	s5	22.7008	15.2182	11.0076	259.65	270.658
9	bivalent/quadrivalent	Equatorial Guinea	GNQ	AFR	s1	13.4532	7.94415	11.0188	134.959	145.978
9	bivalent/quadrivalent	Equatorial Guinea	GNQ	AFR	s2	17.7458	11.0937	14.5962	212.294	226.89
9	bivalent/quadrivalent	Equatorial Guinea	GNQ	AFR	s3	13.4532	7.94415	4.6571	134.959	139.616
9	bivalent/quadrivalent	Equatorial Guinea	GNQ	AFR	s4	14.6486	9.36536	12.0694	165.678	177.748
9	bivalent/quadrivalent	Equatorial Guinea	GNQ	AFR	s5	19.6118	13.0841	9.43529	257.92	267.355
9	bivalent/quadrivalent	Eritrea	ERI	AFR	s1	12.8987	10.5055	10.8535	172.069	182.922
9	bivalent/quadrivalent	Eritrea	ERI	AFR	s2	16.5856	14.3478	14.0398	281.146	295.186
9	bivalent/quadrivalent	Eritrea	ERI	AFR	s3	12.8987	10.5055	5.59507	172.069	177.664
9	bivalent/quadrivalent	Eritrea	ERI	AFR	s4	9.81295	8.74029	8.33187	166.076	174.408
9	bivalent/quadrivalent	Eritrea	ERI	AFR	s5	11.7475	10.6271	6.37938	251.706	258.085
9	bivalent/quadrivalent	Estonia	EST	EUR	s1	14.1871	4.64425	9.71978	95.5853	105.305
9	bivalent/quadrivalent	Estonia	EST	EUR	s2	15.835	6.16423	11.1037	144.262	155.366
9	bivalent/quadrivalent	Estonia	EST	EUR	s3	14.1871	4.64425	3.45092	95.5853	99.0363
9	bivalent/quadrivalent	Estonia	EST	EUR	s4	17.6431	4.45563	11.7443	90.634	102.378
9	bivalent/quadrivalent	Estonia	EST	EUR	s5	20.3767	5.87755	7.75629	137.24	144.996
9	bivalent/quadrivalent	Ethiopia	ETH	AFR	s1	14.1311	10.2129	11.7609	160.403	172.164
9	bivalent/quadrivalent	Ethiopia	ETH	AFR	s2	23.8073	19.164	20.01	401.503	421.513
9	bivalent/quadrivalent	Ethiopia	ETH	AFR	s3	14.1311	10.2129	5.62261	160.403	166.025
9	bivalent/quadrivalent	Ethiopia	ETH	AFR	s4	10.1205	8.36642	8.52825	142.238	150.766
9	bivalent/quadrivalent	Ethiopia	ETH	AFR	s5	16.0295	13.9112	8.55817	333.282	341.841
9	bivalent/quadrivalent	Fiji	FJI	WPR	s1	27.9644	18.6756	20.8912	332.623	353.515
9	bivalent/quadrivalent	Fiji	FJI	WPR	s2	30.6154	21.5662	23.2525	431.967	455.22
9	bivalent/quadrivalent	Fiji	FJI	WPR	s3	27.9644	18.6756	10.5263	332.623	343.15
9	bivalent/quadrivalent	Fiji	FJI	WPR	s4	19.745	18.4351	16.5353	324.372	340.907
9	bivalent/quadrivalent	Fiji	FJI	WPR	s5	21.8695	22.5315	14.2438	424.117	438.361
9	bivalent/quadrivalent	Finland	FIN	EUR	s1	3.1116	1.21844	1.50221	25.2588	26.761
9	bivalent/quadrivalent	Finland	FIN	EUR	s2	3.53903	1.63783	1.86482	36.8262	38.691
9	bivalent/quadrivalent	Finland	FIN	EUR	s3	3.1116	1.21844	0.835038	25.2588	26.0938
9	bivalent/quadrivalent	Finland	FIN	EUR	s4	3.89023	1.41478	1.81082	23.2576	25.0684
9	bivalent/quadrivalent	Finland	FIN	EUR	s5	4.68068	2.09315	2.087	36.8862	38.9732
9	bivalent/quadrivalent	France	FRA	EUR	s1	5.46031	2.44877	2.82871	50.9908	53.8195
9	bivalent/quadrivalent	France	FRA	EUR	s2	6.16178	3.11174	3.40811	70.641	74.0491
9	bivalent/quadrivalent	France	FRA	EUR	s3	5.46031	2.44877	1.58684	50.9908	52.5777
9	bivalent/quadrivalent	France	FRA	EUR	s4	5.62168	2.8689	3.12792	60.6009	63.7288
9	bivalent/quadrivalent	France	FRA	EUR	s5	6.3525	3.71919	3.16279	83.6157	86.7785
9	bivalent/quadrivalent	Gabon	GAB	AFR	s1	12.3841	5.5678	9.96866	104.864	114.832
9	bivalent/quadrivalent	Gabon	GAB	AFR	s2	15.7681	7.42066	12.7258	160.579	173.305
9	bivalent/quadrivalent	Gabon	GAB	AFR	s3	12.3841	5.5678	3.60445	104.864	108.468
9	bivalent/quadrivalent	Gabon	GAB	AFR	s4	13.202	9.63667	10.9972	161.262	172.26
9	bivalent/quadrivalent	Gabon	GAB	AFR	s5	17.8568	14.1929	9.74624	258.89	268.637
9	bivalent/quadrivalent	Gambia	GMB	AFR	s1	22.9928	17.2049	19.1951	157.405	176.6
9	bivalent/quadrivalent	Gambia	GMB	AFR	s2	39.2201	30.7786	32.8852	300.695	333.58
9	bivalent/quadrivalent	Gambia	GMB	AFR	s3	22.9928	17.2049	9.37835	157.405	166.783
9	bivalent/quadrivalent	Gambia	GMB	AFR	s4	18.4024	15.6708	15.5529	276.611	292.163
9	bivalent/quadrivalent	Gambia	GMB	AFR	s5	23.7353	21.3881	12.9269	400.443	413.37
9	bivalent/quadrivalent	Georgia	GEO	EUR	s1	10.3223	4.95997	7.054	111.208	118.262
9	bivalent/quadrivalent	Georgia	GEO	EUR	s2	11.5253	6.1124	8.07137	159.113	167.185
9	bivalent/quadrivalent	Georgia	GEO	EUR	s3	10.3223	4.95997	3.12919	111.208	114.337
9	bivalent/quadrivalent	Georgia	GEO	EUR	s4	8.13045	5.11474	5.96685	103.946	109.913
9	bivalent/quadrivalent	Georgia	GEO	EUR	s5	9.65965	6.51762	4.96272	153.777	158.74
9	bivalent/quadrivalent	Germany	DEU	EUR	s1	6.07398	1.81541	2.58331	33.1945	35.7778
9	bivalent/quadrivalent	Germany	DEU	EUR	s2	7.58322	2.76187	3.53233	59.6035	63.1358
9	bivalent/quadrivalent	Germany	DEU	EUR	s3	6.07398	1.81541	1.40981	33.1945	34.6043
9	bivalent/quadrivalent	Germany	DEU	EUR	s4	5.60563	2.25635	2.74429	42.5923	45.3366
9	bivalent/quadrivalent	Germany	DEU	EUR	s5	6.66515	3.47312	3.2312	75.458	78.6892
9	bivalent/quadrivalent	Ghana	GHA	AFR	s1	25.1931	14.6855	20.6153	205.322	225.937
9	bivalent/quadrivalent	Ghana	GHA	AFR	s2	35.0675	21.7301	28.8243	334.77	363.594
9	bivalent/quadrivalent	Ghana	GHA	AFR	s3	25.1931	14.6855	8.64636	205.322	213.968
9	bivalent/quadrivalent	Ghana	GHA	AFR	s4	22.7079	16.4285	18.9008	254.374	273.275
9	bivalent/quadrivalent	Ghana	GHA	AFR	s5	28.915	21.5052	14.6684	395.47	410.138
9	bivalent/quadrivalent	Greece	GRC	EUR	s1	4.13003	2.17926	2.34235	43.1502	45.4926
9	bivalent/quadrivalent	Greece	GRC	EUR	s2	4.75006	2.94551	2.96623	65.5685	68.5347
9	bivalent/quadrivalent	Greece	GRC	EUR	s3	4.13003	2.17926	1.32818	43.1502	44.4784
9	bivalent/quadrivalent	Greece	GRC	EUR	s4	6.68731	2.67146	3.26126	48.7064	51.9676
9	bivalent/quadrivalent	Greece	GRC	EUR	s5	8.00605	4.00358	3.67901	77.3579	81.0369
9	bivalent/quadrivalent	Guatemala	GTM	AMR	s1	12.7495	8.84749	10.5743	199.574	210.149
9	bivalent/quadrivalent	Guatemala	GTM	AMR	s2	14.7489	11.7674	12.3859	303.041	315.427
9	bivalent/quadrivalent	Guatemala	GTM	AMR	s3	12.7495	8.84749	4.92937	199.574	204.504
9	bivalent/quadrivalent	Guatemala	GTM	AMR	s4	16.3104	10.4139	13.4373	181.179	194.617
9	bivalent/quadrivalent	Guatemala	GTM	AMR	s5	22.7075	15.7113	11.1338	306.799	317.933
9	bivalent/quadrivalent	Guinea	GIN	AFR	s1	22.7274	17.4302	19.0158	244.471	263.487
9	bivalent/quadrivalent	Guinea	GIN	AFR	s2	34.0087	28.0234	28.6489	439.959	468.608
9	bivalent/quadrivalent	Guinea	GIN	AFR	s3	22.7274	17.4302	9.43588	244.471	253.907
9	bivalent/quadrivalent	Guinea	GIN	AFR	s4	26.476	23.6018	22.482	374.181	396.663
9	bivalent/quadrivalent	Guinea	GIN	AFR	s5	37.9471	34.806	20.7194	639.499	660.218
9	bivalent/quadrivalent	Guinea-Bissau	GNB	AFR	s1	16.7913	12.8176	14.0431	175.588	189.631
9	bivalent/quadrivalent	Guinea-Bissau	GNB	AFR	s2	25.9992	21.3806	21.8975	314.707	336.604
9	bivalent/quadrivalent	Guinea-Bissau	GNB	AFR	s3	16.7913	12.8176	6.94787	175.588	182.536
9	bivalent/quadrivalent	Guinea-Bissau	GNB	AFR	s4	18.1799	16.0877	15.4255	243.904	259.329
9	bivalent/quadrivalent	Guinea-Bissau	GNB	AFR	s5	26.4257	24.0297	14.4022	418.839	433.241
9	bivalent/quadrivalent	Guyana	GUY	AMR	s1	32.6438	18.3463	23.2125	308.172	331.385
9	bivalent/quadrivalent	Guyana	GUY	AMR	s2	41.1263	25.5772	30.0819	484.399	514.481
9	bivalent/quadrivalent	Guyana	GUY	AMR	s3	32.6438	18.3463	10.9366	308.172	319.109
9	bivalent/quadrivalent	Guyana	GUY	AMR	s4	23.7093	14.3968	17.2237	243.429	260.653
9	bivalent/quadrivalent	Guyana	GUY	AMR	s5	30.0572	19.7522	14.5166	381.574	396.09
9	bivalent/quadrivalent	Haiti	HTI	AMR	s1	15.9316	12.4357	13.3516	133.047	146.399
9	bivalent/quadrivalent	Haiti	HTI	AMR	s2	24.8292	23.4988	21.2201	284.15	305.37
9	bivalent/quadrivalent	Haiti	HTI	AMR	s3	15.9316	12.4357	6.69945	133.047	139.747
9	bivalent/quadrivalent	Haiti	HTI	AMR	s4	11.5989	9.19554	9.73473	143.432	153.167
9	bivalent/quadrivalent	Haiti	HTI	AMR	s5	16.3464	13.673	8.57077	241.859	250.429
9	bivalent/quadrivalent	Honduras	HND	AMR	s1	17.4557	10.5394	12.6603	208.336	220.996
9	bivalent/quadrivalent	Honduras	HND	AMR	s2	20.9278	15.0132	15.9869	350.621	366.608
9	bivalent/quadrivalent	Honduras	HND	AMR	s3	17.4557	10.5394	6.13329	208.336	214.469
9	bivalent/quadrivalent	Honduras	HND	AMR	s4	13.3068	9.20209	10.0482	183.078	193.127
9	bivalent/quadrivalent	Honduras	HND	AMR	s5	17.2916	11.8184	8.45409	301.961	310.416
9	bivalent/quadrivalent	Hungary	HUN	EUR	s1	12.0121	4.6661	8.42043	105.288	113.709
9	bivalent/quadrivalent	Hungary	HUN	EUR	s2	13.2064	5.87396	9.45106	152.237	161.688
9	bivalent/quadrivalent	Hungary	HUN	EUR	s3	12.0121	4.6661	3.2089	105.288	108.497
9	bivalent/quadrivalent	Hungary	HUN	EUR	s4	13.0538	4.87793	9.10054	96.792	105.893
9	bivalent/quadrivalent	Hungary	HUN	EUR	s5	14.9163	6.34936	6.44739	146.466	152.914
9	bivalent/quadrivalent	Iceland	ISL	EUR	s1	3.51803	1.01434	1.47322	7.1277	8.60092
9	bivalent/quadrivalent	Iceland	ISL	EUR	s2	3.56566	2.42615	2.35997	25.1989	27.5588
9	bivalent/quadrivalent	Iceland	ISL	EUR	s3	3.51803	1.01434	0.802029	7.1277	7.92973
9	bivalent/quadrivalent	Iceland	ISL	EUR	s4	6.51203	2.07903	2.85189	54.3902	57.2421
9	bivalent/quadrivalent	Iceland	ISL	EUR	s5	8.6021	2.21937	3.02877	82.8358	85.8646
9	bivalent/quadrivalent	India	IND	SEAR	s1	14.771	9.36828	12.1628	168.695	180.857
9	bivalent/quadrivalent	India	IND	SEAR	s2	17.4611	12.789	14.5493	276.672	291.221
9	bivalent/quadrivalent	India	IND	SEAR	s3	14.771	9.36828	5.36595	168.695	174.06
9	bivalent/quadrivalent	India	IND	SEAR	s4	10.6466	7.08796	8.8002	124.885	133.685
9	bivalent/quadrivalent	India	IND	SEAR	s5	14.0036	9.97414	7.01294	207.611	214.624
9	bivalent/quadrivalent	Indonesia	IDN	SEAR	s1	13.0597	7.15798	9.22477	116.601	125.826
9	bivalent/quadrivalent	Indonesia	IDN	SEAR	s2	16.4758	10.1619	12.0225	201.662	213.685
9	bivalent/quadrivalent	Indonesia	IDN	SEAR	s3	13.0597	7.15798	4.30427	116.601	120.906
9	bivalent/quadrivalent	Indonesia	IDN	SEAR	s4	17.9292	12.3333	13.5165	198.373	211.889
9	bivalent/quadrivalent	Indonesia	IDN	SEAR	s5	22.2635	17.5094	12.0668	345.002	357.069
9	bivalent/quadrivalent	Iran	IRN	EMR	s1	2.45721	1.24877	1.70233	19.107	20.8094
9	bivalent/quadrivalent	Iran	IRN	EMR	s2	3.25522	1.86718	2.32755	34.6055	36.933
9	bivalent/quadrivalent	Iran	IRN	EMR	s3	2.45721	1.24877	0.771516	19.107	19.8786
9	bivalent/quadrivalent	Iran	IRN	EMR	s4	2.12335	1.48014	1.60739	20.0949	21.7023
9	bivalent/quadrivalent	Iran	IRN	EMR	s5	3.10563	2.41913	1.68667	39.2205	40.9071
9	bivalent/quadrivalent	Iraq	IRQ	EMR	s1	2.31942	1.42041	1.9048	21.9453	23.8501
9	bivalent/quadrivalent	Iraq	IRQ	EMR	s2	2.83373	1.90029	2.34366	34.0143	36.358
9	bivalent/quadrivalent	Iraq	IRQ	EMR	s3	2.31942	1.42041	0.822781	21.9453	22.7681
9	bivalent/quadrivalent	Iraq	IRQ	EMR	s4	1.49313	1.11002	1.24578	21.0792	22.325
9	bivalent/quadrivalent	Iraq	IRQ	EMR	s5	1.81523	1.36864	0.951687	30.2017	31.1534
9	bivalent/quadrivalent	Ireland	IRL	EUR	s1	9.07089	2.96715	4.01665	65.4437	69.4604
9	bivalent/quadrivalent	Ireland	IRL	EUR	s2	10.6131	4.06636	5.06828	107.76	112.828
9	bivalent/quadrivalent	Ireland	IRL	EUR	s3	9.07089	2.96715	2.20555	65.4437	67.6493
9	bivalent/quadrivalent	Ireland	IRL	EUR	s4	7.89371	2.76323	3.6077	56.5308	60.1385
9	bivalent/quadrivalent	Ireland	IRL	EUR	s5	9.17496	3.92998	4.14349	96.3812	100.525
9	bivalent/quadrivalent	Israel	ISR	EUR	s1	4.24039	3.0957	2.93703	60.622	63.5591
9	bivalent/quadrivalent	Israel	ISR	EUR	s2	4.91855	4.01683	3.67089	87.9601	91.631
9	bivalent/quadrivalent	Israel	ISR	EUR	s3	4.24039	3.0957	1.69935	60.622	62.3214
9	bivalent/quadrivalent	Israel	ISR	EUR	s4	4.63334	3.15305	3.06689	56.0497	59.1166
9	bivalent/quadrivalent	Israel	ISR	EUR	s5	5.4003	4.2803	3.11143	84.1276	87.2391
9	bivalent/quadrivalent	Italy	ITA	EUR	s1	5.33144	1.95403	2.49105	39.2378	41.7289
9	bivalent/quadrivalent	Italy	ITA	EUR	s2	5.99301	2.56336	3.02761	56.8621	59.8897
9	bivalent/quadrivalent	Italy	ITA	EUR	s3	5.33144	1.95403	1.37849	39.2378	40.6163
9	bivalent/quadrivalent	Italy	ITA	EUR	s4	5.57121	1.77772	2.43928	38.0263	40.4656
9	bivalent/quadrivalent	Italy	ITA	EUR	s5	6.15908	2.27753	2.55189	54.0038	56.5557
9	bivalent/quadrivalent	Jamaica	JAM	AMR	s1	18.5668	10.4305	13.2011	200.453	213.654
9	bivalent/quadrivalent	Jamaica	JAM	AMR	s2	21.8787	13.4639	15.9547	285.303	301.258
9	bivalent/quadrivalent	Jamaica	JAM	AMR	s3	18.5668	10.4305	6.21872	200.453	206.671
9	bivalent/quadrivalent	Jamaica	JAM	AMR	s4	20.6944	17.3541	16.6615	335.818	352.479
9	bivalent/quadrivalent	Jamaica	JAM	AMR	s5	24.454	22.0263	14.5517	476.607	491.159
9	bivalent/quadrivalent	Japan	JPN	WPR	s1	8.15096	3.23162	3.95984	75.7417	79.7016
9	bivalent/quadrivalent	Japan	JPN	WPR	s2	9.15261	4.02608	4.69279	102.027	106.72
9	bivalent/quadrivalent	Japan	JPN	WPR	s3	8.15096	3.23162	2.20302	75.7417	77.9448
9	bivalent/quadrivalent	Japan	JPN	WPR	s4	11.1705	3.41754	4.79978	73.8808	78.6806
9	bivalent/quadrivalent	Japan	JPN	WPR	s5	12.3044	4.45751	5.67094	101.627	107.298
9	bivalent/quadrivalent	Jordan	JOR	EMR	s1	1.96604	1.04292	1.37693	17.6775	19.0544
9	bivalent/quadrivalent	Jordan	JOR	EMR	s2	2.42799	1.46884	1.76196	28.3223	30.0843
9	bivalent/quadrivalent	Jordan	JOR	EMR	s3	1.96604	1.04292	0.634419	17.6775	18.3119
9	bivalent/quadrivalent	Jordan	JOR	EMR	s4	2.7238	1.83846	2.04145	30.7874	32.8289
9	bivalent/quadrivalent	Jordan	JOR	EMR	s5	3.67069	2.45197	1.82462	49.1278	50.9524
9	bivalent/quadrivalent	Kazakhstan	KAZ	EUR	s1	19.6122	7.97598	13.8411	152.387	166.228
9	bivalent/quadrivalent	Kazakhstan	KAZ	EUR	s2	24.7242	12.262	18.0226	278.945	296.968
9	bivalent/quadrivalent	Kazakhstan	KAZ	EUR	s3	19.6122	7.97598	5.37908	152.387	157.766
9	bivalent/quadrivalent	Kazakhstan	KAZ	EUR	s4	11.1919	5.68954	8.19442	122.866	131.061
9	bivalent/quadrivalent	Kazakhstan	KAZ	EUR	s5	13.7474	7.66302	6.55126	208.735	215.286
9	bivalent/quadrivalent	Kenya	KEN	AFR	s1	25.9091	15.2318	21.2141	249.952	271.166
9	bivalent/quadrivalent	Kenya	KEN	AFR	s2	37.2903	23.6695	30.7076	458.993	489.701
9	bivalent/quadrivalent	Kenya	KEN	AFR	s3	25.9091	15.2318	8.94255	249.952	258.894
9	bivalent/quadrivalent	Kenya	KEN	AFR	s4	21.6332	15.4674	17.988	268.713	286.701
9	bivalent/quadrivalent	Kenya	KEN	AFR	s5	30.0923	22.7145	15.2521	479.342	494.594
9	bivalent/quadrivalent	Kuwait	KWT	EMR	s1	3.84785	2.10193	2.71554	41.6056	44.3211
9	bivalent/quadrivalent	Kuwait	KWT	EMR	s2	4.30594	2.25787	3.00676	53.3208	56.3275
9	bivalent/quadrivalent	Kuwait	KWT	EMR	s3	3.84785	2.10193	1.26543	41.6056	42.871
9	bivalent/quadrivalent	Kuwait	KWT	EMR	s4	3.16705	2.39046	2.45962	45.0064	47.4661
9	bivalent/quadrivalent	Kuwait	KWT	EMR	s5	3.43517	2.6483	1.89804	58.4185	60.3166
9	bivalent/quadrivalent	Kyrgyzstan	KGZ	EUR	s1	16.3037	9.20041	11.6061	175.822	187.428
9	bivalent/quadrivalent	Kyrgyzstan	KGZ	EUR	s2	19.6497	13.015	14.6429	296.103	310.746
9	bivalent/quadrivalent	Kyrgyzstan	KGZ	EUR	s3	16.3037	9.20041	5.47686	175.822	181.299
9	bivalent/quadrivalent	Kyrgyzstan	KGZ	EUR	s4	15.0196	8.89474	10.8344	171.85	182.684
9	bivalent/quadrivalent	Kyrgyzstan	KGZ	EUR	s5	18.7219	12.0547	9.05975	286.098	295.158
9	bivalent/quadrivalent	Laos	LAO	WPR	s1	7.86081	5.23381	5.86712	85.8215	91.6886
9	bivalent/quadrivalent	Laos	LAO	WPR	s2	10.6882	8.26806	8.36902	163.196	171.565
9	bivalent/quadrivalent	Laos	LAO	WPR	s3	7.86081	5.23381	2.95273	85.8215	88.7742
9	bivalent/quadrivalent	Laos	LAO	WPR	s4	7.6411	5.22025	5.74826	78.3919	84.1401
9	bivalent/quadrivalent	Laos	LAO	WPR	s5	10.9785	8.71933	5.77762	156.74	162.518
9	bivalent/quadrivalent	Latvia	LVA	EUR	s1	12.433	5.81626	8.97201	125.829	134.801
9	bivalent/quadrivalent	Latvia	LVA	EUR	s2	13.7819	7.36142	10.1831	179.102	189.286
9	bivalent/quadrivalent	Latvia	LVA	EUR	s3	12.433	5.81626	3.70726	125.829	129.536
9	bivalent/quadrivalent	Latvia	LVA	EUR	s4	16.9665	6.16169	11.782	130.219	142.001
9	bivalent/quadrivalent	Latvia	LVA	EUR	s5	17.9334	7.92709	7.84323	186.985	194.828
9	bivalent/quadrivalent	Lebanon	LBN	EMR	s1	4.31678	2.0371	2.93734	32.3048	35.2422
9	bivalent/quadrivalent	Lebanon	LBN	EMR	s2	5.66957	3.07822	3.99477	58.7042	62.699
9	bivalent/quadrivalent	Lebanon	LBN	EMR	s3	4.31678	2.0371	1.29409	32.3048	33.5989
9	bivalent/quadrivalent	Lebanon	LBN	EMR	s4	5.91473	4.35168	4.55523	69.1563	73.7115
9	bivalent/quadrivalent	Lebanon	LBN	EMR	s5	9.62828	7.71663	5.2622	129.502	134.765
9	bivalent/quadrivalent	Lesotho	LSO	AFR	s1	15.7239	10.5452	13.0047	143.055	156.06
9	bivalent/quadrivalent	Lesotho	LSO	AFR	s2	29.9611	23.0217	25.0726	334.97	360.043
9	bivalent/quadrivalent	Lesotho	LSO	AFR	s3	15.7239	10.5452	5.93608	143.055	148.991
9	bivalent/quadrivalent	Lesotho	LSO	AFR	s4	21.9951	17.1939	18.4356	267.701	286.137
9	bivalent/quadrivalent	Lesotho	LSO	AFR	s5	42.9585	36.1696	22.6817	595.836	618.518
9	bivalent/quadrivalent	Liberia	LBR	AFR	s1	17.9398	14.849	15.1191	215.361	230.48
9	bivalent/quadrivalent	Liberia	LBR	AFR	s2	28.2922	25.4066	24.0427	420.666	444.708
9	bivalent/quadrivalent	Liberia	LBR	AFR	s3	17.9398	14.849	7.87475	215.361	223.236
9	bivalent/quadrivalent	Liberia	LBR	AFR	s4	22.1313	19.5533	18.7751	299.945	318.72
9	bivalent/quadrivalent	Liberia	LBR	AFR	s5	33.5848	30.6232	18.2992	567.481	585.78
9	bivalent/quadrivalent	Libya	LBY	EMR	s1	9.05711	4.48757	6.23547	62.5813	68.8167
9	bivalent/quadrivalent	Libya	LBY	EMR	s2	11.7201	6.34675	8.25233	102.376	110.629
9	bivalent/quadrivalent	Libya	LBY	EMR	s3	9.05711	4.48757	2.79866	62.5813	65.3799
9	bivalent/quadrivalent	Libya	LBY	EMR	s4	10.2315	5.03325	7.03168	77.5643	84.596
9	bivalent/quadrivalent	Libya	LBY	EMR	s5	12.6084	6.73423	5.61149	121.016	126.628
9	bivalent/quadrivalent	Lithuania	LTU	EUR	s1	18.4365	6.78019	12.8248	153.163	165.987
9	bivalent/quadrivalent	Lithuania	LTU	EUR	s2	20.3672	8.64237	14.4673	221.444	235.911
9	bivalent/quadrivalent	Lithuania	LTU	EUR	s3	18.4365	6.78019	4.77591	153.163	157.938
9	bivalent/quadrivalent	Lithuania	LTU	EUR	s4	14.3044	6.67822	10.319	145.692	156.011
9	bivalent/quadrivalent	Lithuania	LTU	EUR	s5	16.2732	8.66296	7.72309	213.424	221.148
9	bivalent/quadrivalent	Luxembourg	LUX	EUR	s1	7.17079	4.05608	4.23576	58.4273	62.663
9	bivalent/quadrivalent	Luxembourg	LUX	EUR	s2	9.74022	5.73	5.89025	96.188	102.078
9	bivalent/quadrivalent	Luxembourg	LUX	EUR	s3	7.17079	4.05608	2.41258	58.4273	60.8399
9	bivalent/quadrivalent	Luxembourg	LUX	EUR	s4	5.99594	3.14567	3.38934	59.8991	63.2884
9	bivalent/quadrivalent	Luxembourg	LUX	EUR	s5	7.41919	4.39785	3.67373	89.0061	92.6798
9	bivalent/quadrivalent	Macedonia	MKD	EUR	s1	9.50461	5.09939	6.67619	97.7264	104.403
9	bivalent/quadrivalent	Macedonia	MKD	EUR	s2	10.6309	6.38693	7.69962	136.775	144.475
9	bivalent/quadrivalent	Macedonia	MKD	EUR	s3	9.50461	5.09939	3.08952	97.7264	100.816
9	bivalent/quadrivalent	Macedonia	MKD	EUR	s4	7.9462	3.40134	5.28848	67.5137	72.8022
9	bivalent/quadrivalent	Macedonia	MKD	EUR	s5	8.94289	4.20239	3.85864	93.5093	97.3679
9	bivalent/quadrivalent	Madagascar	MDG	AFR	s1	30.3977	19.7471	25.077	352.788	377.865
9	bivalent/quadrivalent	Madagascar	MDG	AFR	s2	40.0776	28.1634	33.2753	591.75	625.026
9	bivalent/quadrivalent	Madagascar	MDG	AFR	s3	30.3977	19.7471	11.2257	352.788	364.013
9	bivalent/quadrivalent	Madagascar	MDG	AFR	s4	36.2592	27.9744	30.3544	482.829	513.183
9	bivalent/quadrivalent	Madagascar	MDG	AFR	s5	48.1396	39.1681	25.1124	819.112	844.224
9	bivalent/quadrivalent	Malawi	MWI	AFR	s1	33.2499	22.4366	27.5136	414.72	442.234
9	bivalent/quadrivalent	Malawi	MWI	AFR	s2	62.2221	47.8601	52.0748	1125.09	1177.16
9	bivalent/quadrivalent	Malawi	MWI	AFR	s3	33.2499	22.4366	12.6063	414.72	427.326
9	bivalent/quadrivalent	Malawi	MWI	AFR	s4	32.076	24.1993	26.7977	444.484	471.282
9	bivalent/quadrivalent	Malawi	MWI	AFR	s5	55.6067	44.706	28.7241	1198.8	1227.52
9	bivalent/quadrivalent	Malaysia	MYS	WPR	s1	12.6193	4.43117	8.06861	75.2044	83.273
9	bivalent/quadrivalent	Malaysia	MYS	WPR	s2	16.0357	6.39182	10.5118	130.453	140.965
9	bivalent/quadrivalent	Malaysia	MYS	WPR	s3	12.6193	4.43117	3.18696	75.2044	78.3914
9	bivalent/quadrivalent	Malaysia	MYS	WPR	s4	8.94832	6.18105	6.75468	93.2831	100.038
9	bivalent/quadrivalent	Malaysia	MYS	WPR	s5	11.2875	9.2319	6.41387	171.942	178.356
9	bivalent/quadrivalent	Maldives	MDV	SEAR	s1	9.41699	5.63596	7.72051	79.3673	87.0878
9	bivalent/quadrivalent	Maldives	MDV	SEAR	s2	13.0964	9.21888	10.8752	180.228	191.103
9	bivalent/quadrivalent	Maldives	MDV	SEAR	s3	9.41699	5.63596	3.2893	79.3673	82.6566
9	bivalent/quadrivalent	Maldives	MDV	SEAR	s4	18.9943	13.1902	15.7547	213.362	229.116
9	bivalent/quadrivalent	Maldives	MDV	SEAR	s5	22.5576	17.2238	12.1668	429.432	441.599
9	bivalent/quadrivalent	Mali	MLI	AFR	s1	28.9253	22.2115	24.2044	368.836	393.04
9	bivalent/quadrivalent	Mali	MLI	AFR	s2	32.6737	25.9827	27.4303	473.007	500.438
9	bivalent/quadrivalent	Mali	MLI	AFR	s3	28.9253	22.2115	12.02	368.836	380.856
9	bivalent/quadrivalent	Mali	MLI	AFR	s4	29.2418	24.8875	24.7125	424.97	449.682
9	bivalent/quadrivalent	Mali	MLI	AFR	s5	32.5576	28.0808	17.3447	540.153	557.498
9	bivalent/quadrivalent	Malta	MLT	EUR	s1	2.22577	0.665285	0.946662	9.41579	10.3625
9	bivalent/quadrivalent	Malta	MLT	EUR	s2	3.33983	1.03345	1.4423	16.8984	18.3407
9	bivalent/quadrivalent	Malta	MLT	EUR	s3	2.22577	0.665285	0.51663	9.41579	9.93242
9	bivalent/quadrivalent	Malta	MLT	EUR	s4	3.17608	2.79759	2.49676	45.7295	48.2262
9	bivalent/quadrivalent	Malta	MLT	EUR	s5	3.46811	4.022	2.46838	76.0891	78.5575
9	bivalent/quadrivalent	Mauritania	MRT	AFR	s1	19.8775	13.7474	16.4816	189.755	206.236
9	bivalent/quadrivalent	Mauritania	MRT	AFR	s2	29.262	21.9809	24.4372	331.355	355.792
9	bivalent/quadrivalent	Mauritania	MRT	AFR	s3	19.8775	13.7474	7.66706	189.755	197.422
9	bivalent/quadrivalent	Mauritania	MRT	AFR	s4	21.8428	17.2365	18.3242	255.724	274.048
9	bivalent/quadrivalent	Mauritania	MRT	AFR	s5	30.4556	25.2168	16.0149	428.669	444.684
9	bivalent/quadrivalent	Mauritius	MUS	AFR	s1	14.1432	9.87005	11.7358	139.85	151.586
9	bivalent/quadrivalent	Mauritius	MUS	AFR	s2	18.4599	14.4864	15.4782	241.001	256.479
9	bivalent/quadrivalent	Mauritius	MUS	AFR	s3	14.1432	9.87005	5.48989	139.85	145.34
9	bivalent/quadrivalent	Mauritius	MUS	AFR	s4	11.6504	5.94686	9.44899	92.7407	102.19
9	bivalent/quadrivalent	Mauritius	MUS	AFR	s5	15.6448	8.27553	7.03047	152.464	159.494
9	bivalent/quadrivalent	Mexico	MEX	AMR	s1	16.9139	7.87701	11.4734	144.07	155.544
9	bivalent/quadrivalent	Mexico	MEX	AMR	s2	19.6829	10.0758	13.6609	204.941	218.602
9	bivalent/quadrivalent	Mexico	MEX	AMR	s3	16.9139	7.87701	5.02951	144.07	149.1
9	bivalent/quadrivalent	Mexico	MEX	AMR	s4	8.85096	5.60121	6.50691	104.416	110.923
9	bivalent/quadrivalent	Mexico	MEX	AMR	s5	10.6845	7.18515	5.40871	147.675	153.084
9	bivalent/quadrivalent	Moldova	MDA	EUR	s1	14.4885	6.93988	10.4975	159.188	169.686
9	bivalent/quadrivalent	Moldova	MDA	EUR	s2	15.614	7.88741	11.4191	196.602	208.021
9	bivalent/quadrivalent	Moldova	MDA	EUR	s3	14.4885	6.93988	4.38356	159.188	163.572
9	bivalent/quadrivalent	Moldova	MDA	EUR	s4	16.4301	7.28173	11.7513	158.7	170.451
9	bivalent/quadrivalent	Moldova	MDA	EUR	s5	17.7197	8.30413	7.51899	198.028	205.547
9	bivalent/quadrivalent	Mongolia	MNG	WPR	s1	17.5183	8.1268	11.8726	148.346	160.218
9	bivalent/quadrivalent	Mongolia	MNG	WPR	s2	20.6625	10.4675	14.3034	215.548	229.852
9	bivalent/quadrivalent	Mongolia	MNG	WPR	s3	17.5183	8.1268	5.19685	148.346	153.543
9	bivalent/quadrivalent	Mongolia	MNG	WPR	s4	17.8362	9.6448	12.5541	167.468	180.022
9	bivalent/quadrivalent	Mongolia	MNG	WPR	s5	21.3616	13.2247	10.3669	246.555	256.922
9	bivalent/quadrivalent	Montenegro	MNE	EUR	s1	12.977	4.72839	8.35569	109.048	117.404
9	bivalent/quadrivalent	Montenegro	MNE	EUR	s2	14.1132	5.53569	9.221	156.781	166.002
9	bivalent/quadrivalent	Montenegro	MNE	EUR	s3	12.977	4.72839	3.34442	109.048	112.393
9	bivalent/quadrivalent	Montenegro	MNE	EUR	s4	9.11497	4.50634	6.27194	93.3728	99.6447
9	bivalent/quadrivalent	Montenegro	MNE	EUR	s5	10.9888	6.35783	5.28638	142.605	147.891
9	bivalent/quadrivalent	Morocco	MAR	EMR	s1	11.8486	7.05595	9.71052	112.864	122.574
9	bivalent/quadrivalent	Morocco	MAR	EMR	s2	15.3566	10.3693	12.708	205.03	217.738
9	bivalent/quadrivalent	Morocco	MAR	EMR	s3	11.8486	7.05595	4.12484	112.864	116.988
9	bivalent/quadrivalent	Morocco	MAR	EMR	s4	14.9748	12.166	12.5974	203.01	215.607
9	bivalent/quadrivalent	Morocco	MAR	EMR	s5	19.7902	16.9003	11.0257	358.275	369.3
9	bivalent/quadrivalent	Mozambique	MOZ	AFR	s1	30.9316	24.3122	25.9393	457.919	483.859
9	bivalent/quadrivalent	Mozambique	MOZ	AFR	s2	49.403	42.5382	41.8001	960.868	1002.67
9	bivalent/quadrivalent	Mozambique	MOZ	AFR	s3	30.9316	24.3122	13.0729	457.919	470.992
9	bivalent/quadrivalent	Mozambique	MOZ	AFR	s4	21.2341	17.9545	17.9334	321.05	338.984
9	bivalent/quadrivalent	Mozambique	MOZ	AFR	s5	37.0334	33.1073	19.8876	698.14	718.027
9	bivalent/quadrivalent	Myanmar (Burma)	MMR	SEAR	s1	13.9329	9.73463	11.5625	162.761	174.324
9	bivalent/quadrivalent	Myanmar (Burma)	MMR	SEAR	s2	17.1021	13.3162	14.3292	253.008	267.337
9	bivalent/quadrivalent	Myanmar (Burma)	MMR	SEAR	s3	13.9329	9.73463	5.4127	162.761	168.174
9	bivalent/quadrivalent	Myanmar (Burma)	MMR	SEAR	s4	14.2987	9.80018	11.8471	183.665	195.512
9	bivalent/quadrivalent	Myanmar (Burma)	MMR	SEAR	s5	16.8973	12.6779	8.58844	273.051	281.639
9	bivalent/quadrivalent	Namibia	NAM	AFR	s1	8.78372	4.54316	7.12995	73.2555	80.3854
9	bivalent/quadrivalent	Namibia	NAM	AFR	s2	13.5976	7.60022	11.0942	134.593	145.687
9	bivalent/quadrivalent	Namibia	NAM	AFR	s3	8.78372	4.54316	2.78891	73.2555	76.0444
9	bivalent/quadrivalent	Namibia	NAM	AFR	s4	15.1568	10.0861	12.5278	150.673	163.201
9	bivalent/quadrivalent	Namibia	NAM	AFR	s5	24.646	17.9488	12.4472	286.893	299.341
9	bivalent/quadrivalent	Nepal	NPL	SEAR	s1	12.8759	8.99045	10.6847	169.489	180.174
9	bivalent/quadrivalent	Nepal	NPL	SEAR	s2	15.121	11.4536	12.6373	277.606	290.243
9	bivalent/quadrivalent	Nepal	NPL	SEAR	s3	12.8759	8.99045	4.99985	169.489	174.489
9	bivalent/quadrivalent	Nepal	NPL	SEAR	s4	14.2897	9.88501	11.8487	222.415	234.264
9	bivalent/quadrivalent	Nepal	NPL	SEAR	s5	15.9228	11.3202	7.9041	337.199	345.103
9	bivalent/quadrivalent	Netherlands	NLD	EUR	s1	5.26579	1.91449	2.45077	37.9842	40.435
9	bivalent/quadrivalent	Netherlands	NLD	EUR	s2	6.04537	2.54137	3.02654	55.1271	58.1537
9	bivalent/quadrivalent	Netherlands	NLD	EUR	s3	5.26579	1.91449	1.35546	37.9842	39.3397
9	bivalent/quadrivalent	Netherlands	NLD	EUR	s4	4.59414	1.8846	2.27105	34.9899	37.2609
9	bivalent/quadrivalent	Netherlands	NLD	EUR	s5	5.3298	2.65737	2.48752	52.0089	54.4964
9	bivalent/quadrivalent	New Zealand	NZL	WPR	s1	3.68936	1.48037	1.80327	24.4923	26.2955
9	bivalent/quadrivalent	New Zealand	NZL	WPR	s2	4.86809	2.73362	2.86319	55.4633	58.3264
9	bivalent/quadrivalent	New Zealand	NZL	WPR	s3	3.68936	1.48037	1.00405	24.4923	25.4963
9	bivalent/quadrivalent	New Zealand	NZL	WPR	s4	4.49832	1.7062	2.13744	32.7063	34.8437
9	bivalent/quadrivalent	New Zealand	NZL	WPR	s5	6.21389	3.15449	2.95851	68.1395	71.098
9	bivalent/quadrivalent	Nicaragua	NIC	AMR	s1	24.5514	16.5189	20.311	336.899	357.21
9	bivalent/quadrivalent	Nicaragua	NIC	AMR	s2	28.3378	20.9353	23.6303	469.162	492.792
9	bivalent/quadrivalent	Nicaragua	NIC	AMR	s3	24.5514	16.5189	9.28957	336.899	346.189
9	bivalent/quadrivalent	Nicaragua	NIC	AMR	s4	16.566	12.3438	13.8245	247.203	261.028
9	bivalent/quadrivalent	Nicaragua	NIC	AMR	s5	20.1844	15.9076	10.7416	345.111	355.852
9	bivalent/quadrivalent	Niger	NER	AFR	s1	5.39171	4.60549	4.55825	86.893	91.4512
9	bivalent/quadrivalent	Niger	NER	AFR	s2	6.31516	5.61989	5.36151	127.636	132.997
9	bivalent/quadrivalent	Niger	NER	AFR	s3	5.39171	4.60549	2.42253	86.893	89.3155
9	bivalent/quadrivalent	Niger	NER	AFR	s4	6.27604	5.87467	5.35726	106.428	111.785
9	bivalent/quadrivalent	Niger	NER	AFR	s5	7.43607	7.06475	4.09315	158.185	162.278
9	bivalent/quadrivalent	Nigeria	NGA	AFR	s1	16.3107	10.3112	13.4273	149.777	163.204
9	bivalent/quadrivalent	Nigeria	NGA	AFR	s2	21.2072	13.935	17.511	217.196	234.707
9	bivalent/quadrivalent	Nigeria	NGA	AFR	s3	16.3107	10.3112	5.91213	149.777	155.689
9	bivalent/quadrivalent	Nigeria	NGA	AFR	s4	15.1933	11.4179	12.6887	177.688	190.376
9	bivalent/quadrivalent	Nigeria	NGA	AFR	s5	19.155	14.7244	9.77631	254.574	264.351
9	bivalent/quadrivalent	North Korea	PRK	SEAR	s1	7.85687	4.88059	6.45928	119.844	126.303
9	bivalent/quadrivalent	North Korea	PRK	SEAR	s2	9.14904	5.85389	7.53866	175.097	182.635
9	bivalent/quadrivalent	North Korea	PRK	SEAR	s3	7.85687	4.88059	2.81412	119.844	122.658
9	bivalent/quadrivalent	North Korea	PRK	SEAR	s4	7.48526	2.90037	5.97883	56.0197	61.9985
9	bivalent/quadrivalent	North Korea	PRK	SEAR	s5	8.77467	4.07742	3.38379	91.3234	94.7072
9	bivalent/quadrivalent	Norway	NOR	EUR	s1	7.16943	2.90387	3.52106	56.5853	60.1064
9	bivalent/quadrivalent	Norway	NOR	EUR	s2	8.05169	3.89317	4.34617	83.0867	87.4329
9	bivalent/quadrivalent	Norway	NOR	EUR	s3	7.16943	2.90387	1.96174	56.5853	58.5471
9	bivalent/quadrivalent	Norway	NOR	EUR	s4	8.10071	2.45337	3.46526	40.6692	44.1345
9	bivalent/quadrivalent	Norway	NOR	EUR	s5	9.08245	3.58611	4.01718	63.3622	67.3794
9	bivalent/quadrivalent	Oman	OMN	EMR	s1	5.07321	2.85136	3.60753	46.2091	49.8167
9	bivalent/quadrivalent	Oman	OMN	EMR	s2	6.37531	4.01146	4.67906	82.9143	87.5934
9	bivalent/quadrivalent	Oman	OMN	EMR	s3	5.07321	2.85136	1.69972	46.2091	47.9089
9	bivalent/quadrivalent	Oman	OMN	EMR	s4	5.79967	4.14781	4.42608	75.0295	79.4556
9	bivalent/quadrivalent	Oman	OMN	EMR	s5	7.38392	5.68921	4.06274	127.748	131.81
9	bivalent/quadrivalent	Pakistan	PAK	EMR	s1	5.1257	3.33846	4.22938	62.6848	66.9142
9	bivalent/quadrivalent	Pakistan	PAK	EMR	s2	5.79636	3.97825	4.80306	88.9398	93.7428
9	bivalent/quadrivalent	Pakistan	PAK	EMR	s3	5.1257	3.33846	1.89629	62.6848	64.5811
9	bivalent/quadrivalent	Pakistan	PAK	EMR	s4	5.08334	3.76057	4.23939	70.9389	75.1783
9	bivalent/quadrivalent	Pakistan	PAK	EMR	s5	5.9079	4.46244	3.00994	100.503	103.513
9	bivalent/quadrivalent	Palestinian Territories	PSE	EMR	s1	1.96604	1.04292	1.37693	17.6775	19.0544
9	bivalent/quadrivalent	Palestinian Territories	PSE	EMR	s2	2.42929	1.47	1.76303	28.3496	30.1127
9	bivalent/quadrivalent	Palestinian Territories	PSE	EMR	s3	1.96604	1.04292	0.634419	17.6775	18.3119
9	bivalent/quadrivalent	Palestinian Territories	PSE	EMR	s4	2.70879	2.14236	2.13698	34.7014	36.8384
9	bivalent/quadrivalent	Palestinian Territories	PSE	EMR	s5	4.49157	3.24199	2.23836	57.263	59.5014
9	bivalent/quadrivalent	Panama	PAN	AMR	s1	14.1296	7.71651	9.97102	145.437	155.409
9	bivalent/quadrivalent	Panama	PAN	AMR	s2	16.7745	10.1361	12.169	210.726	222.895
9	bivalent/quadrivalent	Panama	PAN	AMR	s3	14.1296	7.71651	4.64599	145.437	150.083
9	bivalent/quadrivalent	Panama	PAN	AMR	s4	15.6679	9.30782	11.312	179.813	191.125
9	bivalent/quadrivalent	Panama	PAN	AMR	s5	19.5011	12.4222	9.63613	258.595	268.232
9	bivalent/quadrivalent	Papua New Guinea	PNG	WPR	s1	24.0774	16.3941	18.0943	323.955	342.049
9	bivalent/quadrivalent	Papua New Guinea	PNG	WPR	s2	28.2652	20.1594	21.5521	424.755	446.307
9	bivalent/quadrivalent	Papua New Guinea	PNG	WPR	s3	24.0774	16.3941	9.18615	323.955	333.141
9	bivalent/quadrivalent	Papua New Guinea	PNG	WPR	s4	20.0863	14.9063	15.513	298.347	313.86
9	bivalent/quadrivalent	Papua New Guinea	PNG	WPR	s5	23.5509	18.4923	12.1447	390.873	403.018
9	bivalent/quadrivalent	Paraguay	PRY	AMR	s1	25.7126	16.2574	18.8981	304.679	323.577
9	bivalent/quadrivalent	Paraguay	PRY	AMR	s2	28.4986	19.4341	21.4269	390.887	412.314
9	bivalent/quadrivalent	Paraguay	PRY	AMR	s3	25.7126	16.2574	9.32104	304.679	314
9	bivalent/quadrivalent	Paraguay	PRY	AMR	s4	26.82	16.8333	19.6697	316.628	336.298
9	bivalent/quadrivalent	Paraguay	PRY	AMR	s5	30.8986	20.6444	15.2302	406.004	421.234
9	bivalent/quadrivalent	Peru	PER	AMR	s1	26.9242	12.4113	21.7035	226.67	248.374
9	bivalent/quadrivalent	Peru	PER	AMR	s2	33.456	17.2476	27.1513	361.956	389.107
9	bivalent/quadrivalent	Peru	PER	AMR	s3	26.9242	12.4113	7.95624	226.67	234.626
9	bivalent/quadrivalent	Peru	PER	AMR	s4	20.1951	10.8722	16.4355	191.286	207.721
9	bivalent/quadrivalent	Peru	PER	AMR	s5	26.1359	15.9386	12.416	312.073	324.489
9	bivalent/quadrivalent	Philippines	PHL	WPR	s1	10.9537	6.40447	7.87344	121.013	128.886
9	bivalent/quadrivalent	Philippines	PHL	WPR	s2	12.7806	8.53407	9.54751	186.032	195.58
9	bivalent/quadrivalent	Philippines	PHL	WPR	s3	10.9537	6.40447	3.76693	121.013	124.779
9	bivalent/quadrivalent	Philippines	PHL	WPR	s4	11.6133	8.27299	8.85175	135.535	144.386
9	bivalent/quadrivalent	Philippines	PHL	WPR	s5	14.4482	11.8119	7.96986	221.947	229.917
9	bivalent/quadrivalent	Poland	POL	EUR	s1	9.70734	5.31162	6.85377	105.391	112.245
9	bivalent/quadrivalent	Poland	POL	EUR	s2	11.7818	7.31197	8.61263	173.627	182.24
9	bivalent/quadrivalent	Poland	POL	EUR	s3	9.70734	5.31162	3.19589	105.391	108.587
9	bivalent/quadrivalent	Poland	POL	EUR	s4	8.57087	5.22946	6.23487	91.3816	97.6164
9	bivalent/quadrivalent	Poland	POL	EUR	s5	11.1212	7.65175	5.85731	160.165	166.022
9	bivalent/quadrivalent	Portugal	PRT	EUR	s1	7.47091	4.28917	4.4523	85.2979	89.7502
9	bivalent/quadrivalent	Portugal	PRT	EUR	s2	8.83764	5.86435	5.75693	132.413	138.17
9	bivalent/quadrivalent	Portugal	PRT	EUR	s3	7.47091	4.28917	2.53832	85.2979	87.8362
9	bivalent/quadrivalent	Portugal	PRT	EUR	s4	7.47033	3.43447	3.92225	65.0887	69.011
9	bivalent/quadrivalent	Portugal	PRT	EUR	s5	9.15084	4.94981	4.3131	103.341	107.654
9	bivalent/quadrivalent	Qatar	QAT	EMR	s1	4.41394	0	2.29525	0	2.29525
9	bivalent/quadrivalent	Qatar	QAT	EMR	s2	7.60032	0	3.95216	0	3.95216
9	bivalent/quadrivalent	Qatar	QAT	EMR	s3	4.41394	0	0.508486	0	0.508486
9	bivalent/quadrivalent	Qatar	QAT	EMR	s4	3.66225	3.12298	2.96618	61.9186	64.8848
9	bivalent/quadrivalent	Qatar	QAT	EMR	s5	3.96161	3.41885	2.4115	96.4139	98.8254
9	bivalent/quadrivalent	Romania	ROU	EUR	s1	21.3166	9.62509	14.3572	202.999	217.357
9	bivalent/quadrivalent	Romania	ROU	EUR	s2	24.2424	12.0868	16.7155	299.412	316.128
9	bivalent/quadrivalent	Romania	ROU	EUR	s3	21.3166	9.62509	6.22045	202.999	209.22
9	bivalent/quadrivalent	Romania	ROU	EUR	s4	16.5494	8.72763	11.5731	160.841	172.414
9	bivalent/quadrivalent	Romania	ROU	EUR	s5	19.6653	11.4204	9.45479	249.779	259.233
9	bivalent/quadrivalent	Russia	RUS	EUR	s1	10.0942	4.91667	7.33485	107.36	114.695
9	bivalent/quadrivalent	Russia	RUS	EUR	s2	11.5674	6.48535	8.6266	162.123	170.749
9	bivalent/quadrivalent	Russia	RUS	EUR	s3	10.0942	4.91667	3.08597	107.36	110.446
9	bivalent/quadrivalent	Russia	RUS	EUR	s4	11.5961	4.80423	8.20674	111.949	120.156
9	bivalent/quadrivalent	Russia	RUS	EUR	s5	13.1123	5.96424	5.7725	164.199	169.971
9	bivalent/quadrivalent	Rwanda	RWA	AFR	s1	25.847	17.0861	21.3523	298.192	319.544
9	bivalent/quadrivalent	Rwanda	RWA	AFR	s2	36.4318	26.3083	30.319	608.16	638.479
9	bivalent/quadrivalent	Rwanda	RWA	AFR	s3	25.847	17.0861	9.66069	298.192	307.852
9	bivalent/quadrivalent	Rwanda	RWA	AFR	s4	20.7756	16.1431	17.4038	270.14	287.544
9	bivalent/quadrivalent	Rwanda	RWA	AFR	s5	29.4197	24.0389	15.3326	560.765	576.098
9	bivalent/quadrivalent	Samoa	WSM	WPR	s1	11.2619	2.49313	6.70386	46.4563	53.1601
9	bivalent/quadrivalent	Samoa	WSM	WPR	s2	12.1316	2.97797	7.32094	75.2369	82.5579
9	bivalent/quadrivalent	Samoa	WSM	WPR	s3	11.2619	2.49313	2.27254	46.4563	48.7288
9	bivalent/quadrivalent	Samoa	WSM	WPR	s4	9.64083	7.36504	7.51734	141.516	149.033
9	bivalent/quadrivalent	Samoa	WSM	WPR	s5	11.1085	8.81023	6.13039	226.607	232.737
9	bivalent/quadrivalent	Saudi Arabia	SAU	EMR	s1	2.504	1.25797	1.72979	18.8528	20.5826
9	bivalent/quadrivalent	Saudi Arabia	SAU	EMR	s2	3.21188	1.79928	2.28193	31.8449	34.1268
9	bivalent/quadrivalent	Saudi Arabia	SAU	EMR	s3	2.504	1.25797	0.780505	18.8528	19.6333
9	bivalent/quadrivalent	Saudi Arabia	SAU	EMR	s4	2.37845	1.53239	1.75781	26.0331	27.7909
9	bivalent/quadrivalent	Saudi Arabia	SAU	EMR	s5	3.04474	2.06832	1.59037	41.4396	43.03
9	bivalent/quadrivalent	Senegal	SEN	AFR	s1	28.6097	19.5451	23.6979	307.094	330.792
9	bivalent/quadrivalent	Senegal	SEN	AFR	s2	40.6082	30.1931	33.8816	566.176	600.057
9	bivalent/quadrivalent	Senegal	SEN	AFR	s3	28.6097	19.5451	10.9408	307.094	318.035
9	bivalent/quadrivalent	Senegal	SEN	AFR	s4	26.4549	21.317	22.2374	341.697	363.934
9	bivalent/quadrivalent	Senegal	SEN	AFR	s5	36.0917	30.2737	19.0735	617.071	636.145
9	bivalent/quadrivalent	Serbia	SRB	EUR	s1	16.3851	6.78495	10.8271	132.765	143.592
9	bivalent/quadrivalent	Serbia	SRB	EUR	s2	18.4279	8.97515	12.6341	209.063	221.697
9	bivalent/quadrivalent	Serbia	SRB	EUR	s3	16.3851	6.78495	4.54145	132.765	137.307
9	bivalent/quadrivalent	Serbia	SRB	EUR	s4	15.3326	6.23674	10.0934	120.909	131.002
9	bivalent/quadrivalent	Serbia	SRB	EUR	s5	17.1827	8.25191	7.58415	191.029	198.613
9	bivalent/quadrivalent	Sierra Leone	SLE	AFR	s1	16.8751	14.6411	14.2892	207.76	222.049
9	bivalent/quadrivalent	Sierra Leone	SLE	AFR	s2	23.2186	21.3887	19.785	332.907	352.692
9	bivalent/quadrivalent	Sierra Leone	SLE	AFR	s3	16.8751	14.6411	7.67076	207.76	215.431
9	bivalent/quadrivalent	Sierra Leone	SLE	AFR	s4	7.7256	6.87086	6.55855	103.437	109.996
9	bivalent/quadrivalent	Sierra Leone	SLE	AFR	s5	10.4852	9.56639	5.71145	162.126	167.837
9	bivalent/quadrivalent	Singapore	SGP	WPR	s1	8.77541	4.00172	4.58717	67.5853	72.1725
9	bivalent/quadrivalent	Singapore	SGP	WPR	s2	11.1054	5.52506	6.09082	105.908	111.999
9	bivalent/quadrivalent	Singapore	SGP	WPR	s3	8.77541	4.00172	2.57617	67.5853	70.1615
9	bivalent/quadrivalent	Singapore	SGP	WPR	s4	13.7794	6.09315	7.08482	99.279	106.364
9	bivalent/quadrivalent	Singapore	SGP	WPR	s5	20.4582	8.92289	8.5697	158.011	166.58
9	bivalent/quadrivalent	Slovakia	SVK	EUR	s1	11.9698	4.99184	7.9215	101.747	109.669
9	bivalent/quadrivalent	Slovakia	SVK	EUR	s2	13.5653	6.41073	9.23361	152.528	161.762
9	bivalent/quadrivalent	Slovakia	SVK	EUR	s3	11.9698	4.99184	3.33144	101.747	105.079
9	bivalent/quadrivalent	Slovakia	SVK	EUR	s4	13.0641	5.58781	8.69319	112.062	120.756
9	bivalent/quadrivalent	Slovakia	SVK	EUR	s5	14.9976	7.28827	6.81045	169.223	176.033
9	bivalent/quadrivalent	Slovenia	SVN	EUR	s1	7.35465	3.68161	4.04771	68.5343	72.582
9	bivalent/quadrivalent	Slovenia	SVN	EUR	s2	8.14233	5.0578	5.08999	106.172	111.262
9	bivalent/quadrivalent	Slovenia	SVN	EUR	s3	7.35465	3.68161	2.28729	68.5343	70.8216
9	bivalent/quadrivalent	Slovenia	SVN	EUR	s4	5.63524	3.49246	3.51778	62.8825	66.4002
9	bivalent/quadrivalent	Slovenia	SVN	EUR	s5	6.28769	4.8702	3.59349	98.6933	102.287
9	bivalent/quadrivalent	Solomon Islands	SLB	WPR	s1	21.367	16.0495	16.5677	310.321	326.889
9	bivalent/quadrivalent	Solomon Islands	SLB	WPR	s2	23.9669	20.2471	19.3468	456.948	476.295
9	bivalent/quadrivalent	Solomon Islands	SLB	WPR	s3	21.367	16.0495	8.73912	310.321	319.061
9	bivalent/quadrivalent	Solomon Islands	SLB	WPR	s4	16.9521	12.2765	12.9891	320.871	333.86
9	bivalent/quadrivalent	Solomon Islands	SLB	WPR	s5	18.0569	13.2087	9.01557	424.077	433.093
9	bivalent/quadrivalent	Somalia	SOM	EMR	s1	18.3877	11.5228	15.1269	178.938	194.065
9	bivalent/quadrivalent	Somalia	SOM	EMR	s2	24.6441	16.327	20.3622	286.415	306.777
9	bivalent/quadrivalent	Somalia	SOM	EMR	s3	18.3877	11.5228	6.62531	178.938	185.563
9	bivalent/quadrivalent	Somalia	SOM	EMR	s4	13.136	12.1464	11.198	215.683	226.881
9	bivalent/quadrivalent	Somalia	SOM	EMR	s5	17.1002	16.0357	9.31671	329.689	339.006
9	bivalent/quadrivalent	South Africa	ZAF	AFR	s1	14.8772	9.59955	12.2666	163.365	175.631
9	bivalent/quadrivalent	South Africa	ZAF	AFR	s2	24.7662	18.4839	20.6707	339.084	359.755
9	bivalent/quadrivalent	South Africa	ZAF	AFR	s3	14.8772	9.59955	5.46865	163.365	168.833
9	bivalent/quadrivalent	South Africa	ZAF	AFR	s4	20.5255	9.80555	16.58	179.776	196.356
9	bivalent/quadrivalent	South Africa	ZAF	AFR	s5	34.1919	18.2277	15.1605	366.007	381.168
9	bivalent/quadrivalent	South Korea	KOR	WPR	s1	6.7254	2.48551	4.34228	39.3404	43.6827
9	bivalent/quadrivalent	South Korea	KOR	WPR	s2	10.3368	5.56108	7.26593	104.432	111.698
9	bivalent/quadrivalent	South Korea	KOR	WPR	s3	6.7254	2.48551	1.74696	39.3404	41.0873
9	bivalent/quadrivalent	South Korea	KOR	WPR	s4	5.9446	1.86865	3.72653	30.6384	34.3649
9	bivalent/quadrivalent	South Korea	KOR	WPR	s5	9.46668	4.68609	4.56331	81.2605	85.8239
9	bivalent/quadrivalent	South Sudan	SSD	AFR	s1	17.818	12.5803	14.7997	207.437	222.237
9	bivalent/quadrivalent	South Sudan	SSD	AFR	s2	21.7622	15.8674	18.126	281.66	299.786
9	bivalent/quadrivalent	South Sudan	SSD	AFR	s3	17.818	12.5803	6.97332	207.437	214.411
9	bivalent/quadrivalent	South Sudan	SSD	AFR	s4	15.8302	13.8696	13.4179	244.87	258.288
9	bivalent/quadrivalent	South Sudan	SSD	AFR	s5	19.2185	17.115	10.3429	328.271	338.614
9	bivalent/quadrivalent	Spain	ESP	EUR	s1	5.72298	1.95193	2.58371	41.278	43.8618
9	bivalent/quadrivalent	Spain	ESP	EUR	s2	7.1136	2.9534	3.53838	75.3808	78.9192
9	bivalent/quadrivalent	Spain	ESP	EUR	s3	5.72298	1.95193	1.42277	41.278	42.7008
9	bivalent/quadrivalent	Spain	ESP	EUR	s4	4.05878	1.67998	2.01569	32.977	34.9927
9	bivalent/quadrivalent	Spain	ESP	EUR	s5	5.23155	2.76292	2.46602	63.0436	65.5096
9	bivalent/quadrivalent	Sri Lanka	LKA	SEAR	s1	10.3585	4.58108	6.94397	64.7026	71.6465
9	bivalent/quadrivalent	Sri Lanka	LKA	SEAR	s2	16.5935	8.70893	11.5896	158.1	169.689
9	bivalent/quadrivalent	Sri Lanka	LKA	SEAR	s3	10.3585	4.58108	2.98515	64.7026	67.6877
9	bivalent/quadrivalent	Sri Lanka	LKA	SEAR	s4	6.11108	3.61586	4.40715	57.4204	61.8275
9	bivalent/quadrivalent	Sri Lanka	LKA	SEAR	s5	10.0669	7.02762	5.16042	131.293	136.453
9	bivalent/quadrivalent	St. Lucia	LCA	AMR	s1	10.6097	5.2771	7.31125	107.544	114.855
9	bivalent/quadrivalent	St. Lucia	LCA	AMR	s2	12.3838	6.68608	8.71285	150.424	159.137
9	bivalent/quadrivalent	St. Lucia	LCA	AMR	s3	10.6097	5.2771	3.28633	107.544	110.83
9	bivalent/quadrivalent	St. Lucia	LCA	AMR	s4	10.6603	12.2795	9.71839	205.314	215.032
9	bivalent/quadrivalent	St. Lucia	LCA	AMR	s5	12.27	15.8734	9.09171	305.285	314.377
9	bivalent/quadrivalent	Sudan	SDN	EMR	s1	5.33681	3.77522	4.4335	49.5016	53.9351
9	bivalent/quadrivalent	Sudan	SDN	EMR	s2	8.37832	6.42118	7.00964	99.4917	106.501
9	bivalent/quadrivalent	Sudan	SDN	EMR	s3	5.33681	3.77522	2.09145	49.5016	51.593
9	bivalent/quadrivalent	Sudan	SDN	EMR	s4	5.18046	3.98695	4.33585	60.434	64.7699
9	bivalent/quadrivalent	Sudan	SDN	EMR	s5	6.88736	5.53668	3.55495	109.858	113.413
9	bivalent/quadrivalent	Suriname	SUR	AMR	s1	29.8994	16.4259	21.1325	274.802	295.934
9	bivalent/quadrivalent	Suriname	SUR	AMR	s2	34.9518	20.6272	25.1882	371.411	396.599
9	bivalent/quadrivalent	Suriname	SUR	AMR	s3	29.8994	16.4259	9.86927	274.802	284.671
9	bivalent/quadrivalent	Suriname	SUR	AMR	s4	20.9904	13.2895	15.4335	257.511	272.944
9	bivalent/quadrivalent	Suriname	SUR	AMR	s5	23.8667	15.2875	11.6659	336.43	348.096
9	bivalent/quadrivalent	Swaziland	SWZ	AFR	s1	22.2633	14.3612	18.3562	186.648	205.004
9	bivalent/quadrivalent	Swaziland	SWZ	AFR	s2	47.4414	37.1035	39.7658	524.118	563.883
9	bivalent/quadrivalent	Swaziland	SWZ	AFR	s3	22.2633	14.3612	8.18201	186.648	194.83
9	bivalent/quadrivalent	Swaziland	SWZ	AFR	s4	32.0786	23.0697	26.6867	346.804	373.49
9	bivalent/quadrivalent	Swaziland	SWZ	AFR	s5	71.5789	57.9203	37.3006	909.951	947.251
9	bivalent/quadrivalent	Sweden	SWE	EUR	s1	5.69415	2.59877	2.97783	45.7395	48.7173
9	bivalent/quadrivalent	Sweden	SWE	EUR	s2	6.53767	3.53683	3.76188	69.5462	73.3081
9	bivalent/quadrivalent	Sweden	SWE	EUR	s3	5.69415	2.59877	1.67246	45.7395	47.4119
9	bivalent/quadrivalent	Sweden	SWE	EUR	s4	6.66829	2.94693	3.42749	50.0056	53.4331
9	bivalent/quadrivalent	Sweden	SWE	EUR	s5	7.60788	4.22828	3.79698	77.1579	80.9549
9	bivalent/quadrivalent	Switzerland	CHE	EUR	s1	2.58703	1.29987	1.4268	21.2394	22.6662
9	bivalent/quadrivalent	Switzerland	CHE	EUR	s2	3.30365	2.2337	2.17777	43.9481	46.1259
9	bivalent/quadrivalent	Switzerland	CHE	EUR	s3	2.58703	1.29987	0.806459	21.2394	22.0459
9	bivalent/quadrivalent	Switzerland	CHE	EUR	s4	3.1663	1.2549	1.53795	20.3696	21.9076
9	bivalent/quadrivalent	Switzerland	CHE	EUR	s5	4.29892	2.37876	2.08262	42.8982	44.9808
9	bivalent/quadrivalent	Syria	SYR	EMR	s1	2.33516	1.33599	1.66852	22.6007	24.2692
9	bivalent/quadrivalent	Syria	SYR	EMR	s2	2.91812	1.86447	2.15134	36.9662	39.1175
9	bivalent/quadrivalent	Syria	SYR	EMR	s3	2.33516	1.33599	0.791571	22.6007	23.3923
9	bivalent/quadrivalent	Syria	SYR	EMR	s4	3.46027	2.84237	2.76575	50.1594	52.9251
9	bivalent/quadrivalent	Syria	SYR	EMR	s5	4.90939	4.17072	2.62052	81.1319	83.7524
9	bivalent/quadrivalent	SÃ£o TomÃ© & PrÃ­ncipe	STP	AFR	s1	26.7319	19.0203	22.2183	321.176	343.394
9	bivalent/quadrivalent	SÃ£o TomÃ© & PrÃ­ncipe	STP	AFR	s2	33.3392	25.4841	27.8862	508.994	536.88
9	bivalent/quadrivalent	SÃ£o TomÃ© & PrÃ­ncipe	STP	AFR	s3	26.7319	19.0203	10.5192	321.176	331.695
9	bivalent/quadrivalent	SÃ£o TomÃ© & PrÃ­ncipe	STP	AFR	s4	29.782	24.5282	25.0872	357.456	382.543
9	bivalent/quadrivalent	SÃ£o TomÃ© & PrÃ­ncipe	STP	AFR	s5	36.3127	31.0386	19.6009	597.255	616.856
9	bivalent/quadrivalent	Tajikistan	TJK	EUR	s1	6.70077	3.81468	4.78139	77.78	82.5614
9	bivalent/quadrivalent	Tajikistan	TJK	EUR	s2	7.66442	5.04456	5.70065	125.197	130.898
9	bivalent/quadrivalent	Tajikistan	TJK	EUR	s3	6.70077	3.81468	2.26401	77.78	80.0441
9	bivalent/quadrivalent	Tajikistan	TJK	EUR	s4	4.13952	2.5478	3.0188	53.8197	56.8385
9	bivalent/quadrivalent	Tajikistan	TJK	EUR	s5	5.00272	3.33455	2.43973	85.2694	87.7091
9	bivalent/quadrivalent	Tanzania	TZA	AFR	s1	33.756	21.76	27.8306	332.074	359.905
9	bivalent/quadrivalent	Tanzania	TZA	AFR	s2	53.5287	37.5971	44.4415	673.099	717.54
9	bivalent/quadrivalent	Tanzania	TZA	AFR	s3	33.756	21.76	12.4	332.074	344.474
9	bivalent/quadrivalent	Tanzania	TZA	AFR	s4	36.5748	27.6293	30.5598	444.731	475.29
9	bivalent/quadrivalent	Tanzania	TZA	AFR	s5	54.0667	42.9524	28.003	868.686	896.689
9	bivalent/quadrivalent	Thailand	THA	SEAR	s1	12.3313	7.07819	8.81888	151.687	160.506
9	bivalent/quadrivalent	Thailand	THA	SEAR	s2	17.1617	10.6735	12.553	287.049	299.602
9	bivalent/quadrivalent	Thailand	THA	SEAR	s3	12.3313	7.07819	4.18915	151.687	155.876
9	bivalent/quadrivalent	Thailand	THA	SEAR	s4	11.7065	6.94164	8.44754	134.241	142.688
9	bivalent/quadrivalent	Thailand	THA	SEAR	s5	16.6161	10.4946	8.10881	267.448	275.557
9	bivalent/quadrivalent	Timor-Leste	TLS	SEAR	s1	11.1937	8.43741	8.68943	101.756	110.446
9	bivalent/quadrivalent	Timor-Leste	TLS	SEAR	s2	16.1364	13.9845	13.1457	193.158	206.304
9	bivalent/quadrivalent	Timor-Leste	TLS	SEAR	s3	11.1937	8.43741	4.58974	101.756	106.346
9	bivalent/quadrivalent	Timor-Leste	TLS	SEAR	s4	8.96889	4.97985	6.35697	89.4548	95.8118
9	bivalent/quadrivalent	Timor-Leste	TLS	SEAR	s5	10.1516	5.91569	4.58696	136.057	140.644
9	bivalent/quadrivalent	Togo	TGO	AFR	s1	14.4218	10.0269	11.9633	144.532	156.495
9	bivalent/quadrivalent	Togo	TGO	AFR	s2	18.8038	13.6966	15.6606	212.538	228.198
9	bivalent/quadrivalent	Togo	TGO	AFR	s3	14.4218	10.0269	5.58336	144.532	150.115
9	bivalent/quadrivalent	Togo	TGO	AFR	s4	15.8713	13.0419	13.3664	198.726	212.092
9	bivalent/quadrivalent	Togo	TGO	AFR	s5	20.4233	17.2896	10.8291	287.79	298.619
9	bivalent/quadrivalent	Trinidad & Tobago	TTO	AMR	s1	21.1301	12.3024	15.1704	201.925	217.095
9	bivalent/quadrivalent	Trinidad & Tobago	TTO	AMR	s2	26.6319	16.3051	19.3923	296.845	316.237
9	bivalent/quadrivalent	Trinidad & Tobago	TTO	AMR	s3	21.1301	12.3024	7.24616	201.925	209.171
9	bivalent/quadrivalent	Trinidad & Tobago	TTO	AMR	s4	10.9186	9.37534	8.86528	160.226	169.091
9	bivalent/quadrivalent	Trinidad & Tobago	TTO	AMR	s5	12.475	12.4827	8.04547	232.584	240.629
9	bivalent/quadrivalent	Tunisia	TUN	EMR	s1	4.17709	1.93953	2.83152	31.7396	34.5711
9	bivalent/quadrivalent	Tunisia	TUN	EMR	s2	5.04237	2.55324	3.49013	51.7188	55.2089
9	bivalent/quadrivalent	Tunisia	TUN	EMR	s3	4.17709	1.93953	1.23983	31.7396	32.9794
9	bivalent/quadrivalent	Tunisia	TUN	EMR	s4	3.72194	2.8596	2.90767	47.6401	50.5478
9	bivalent/quadrivalent	Tunisia	TUN	EMR	s5	4.58993	3.70101	2.55494	76.8669	79.4219
9	bivalent/quadrivalent	Turkey	TUR	EUR	s1	3.86007	1.94803	2.66957	33.8614	36.5309
9	bivalent/quadrivalent	Turkey	TUR	EUR	s2	4.894	2.83147	3.50758	60.1822	63.6898
9	bivalent/quadrivalent	Turkey	TUR	EUR	s3	3.86007	1.94803	1.20664	33.8614	35.068
9	bivalent/quadrivalent	Turkey	TUR	EUR	s4	4.46595	2.90983	3.31164	48.0949	51.4065
9	bivalent/quadrivalent	Turkey	TUR	EUR	s5	5.83641	4.53883	3.19124	88.6329	91.8242
9	bivalent/quadrivalent	Turkmenistan	TKM	EUR	s1	9.11639	4.62776	6.31396	75.7057	82.0196
9	bivalent/quadrivalent	Turkmenistan	TKM	EUR	s2	11.627	6.83516	8.37	130.002	138.372
9	bivalent/quadrivalent	Turkmenistan	TKM	EUR	s3	9.11639	4.62776	2.86032	75.7057	78.566
9	bivalent/quadrivalent	Turkmenistan	TKM	EUR	s4	9.56962	6.51754	7.19217	126.582	133.774
9	bivalent/quadrivalent	Turkmenistan	TKM	EUR	s5	11.6613	8.50318	6.10279	199.838	205.941
9	bivalent/quadrivalent	Uganda	UGA	AFR	s1	24.796	16.0674	20.4517	277.466	297.917
9	bivalent/quadrivalent	Uganda	UGA	AFR	s2	36.7824	25.8845	30.543	533.226	563.769
9	bivalent/quadrivalent	Uganda	UGA	AFR	s3	24.796	16.0674	9.14112	277.466	286.607
9	bivalent/quadrivalent	Uganda	UGA	AFR	s4	31.0137	23.8576	25.9562	425.835	451.791
9	bivalent/quadrivalent	Uganda	UGA	AFR	s5	46.3601	37.8726	24.1473	805.75	829.897
9	bivalent/quadrivalent	Ukraine	UKR	EUR	s1	10.6742	4.55124	7.58783	114.427	122.015
9	bivalent/quadrivalent	Ukraine	UKR	EUR	s2	11.9807	5.53028	8.62627	161.248	169.874
9	bivalent/quadrivalent	Ukraine	UKR	EUR	s3	10.6742	4.55124	3.00985	114.427	117.437
9	bivalent/quadrivalent	Ukraine	UKR	EUR	s4	11.5128	4.86776	8.17327	115.971	124.144
9	bivalent/quadrivalent	Ukraine	UKR	EUR	s5	12.9209	5.75223	5.50109	165.664	171.165
9	bivalent/quadrivalent	United Arab Emirates	ARE	EMR	s1	9.25754	0.23203	4.89281	7.15196	12.0448
9	bivalent/quadrivalent	United Arab Emirates	ARE	EMR	s2	14.8356	0.246352	7.79826	10.4477	18.246
9	bivalent/quadrivalent	United Arab Emirates	ARE	EMR	s3	9.25754	0.23203	1.15723	7.15196	8.30919
9	bivalent/quadrivalent	United Arab Emirates	ARE	EMR	s4	6.18432	4.80322	4.84894	64.53	69.379
9	bivalent/quadrivalent	United Arab Emirates	ARE	EMR	s5	10.2385	8.70271	5.90549	146.438	152.343
9	bivalent/quadrivalent	United Kingdom	GBR	EUR	s1	4.63178	1.7464	2.19439	35.6685	37.8629
9	bivalent/quadrivalent	United Kingdom	GBR	EUR	s2	5.41087	2.55384	2.88199	59.2422	62.1242
9	bivalent/quadrivalent	United Kingdom	GBR	EUR	s3	4.63178	1.7464	1.21667	35.6685	36.8852
9	bivalent/quadrivalent	United Kingdom	GBR	EUR	s4	5.62102	1.68396	2.3931	34.4226	36.8157
9	bivalent/quadrivalent	United Kingdom	GBR	EUR	s5	6.49644	2.54051	2.87532	57.3333	60.2087
9	bivalent/quadrivalent	United States	USA	AMR	s1	5.22774	2.99145	3.10936	65.6334	68.7427
9	bivalent/quadrivalent	United States	USA	AMR	s2	5.73457	3.63414	3.62946	88.8275	92.457
9	bivalent/quadrivalent	United States	USA	AMR	s3	5.22774	2.99145	1.77232	65.6334	67.4057
9	bivalent/quadrivalent	United States	USA	AMR	s4	5.48578	2.2535	2.71375	47.8366	50.5503
9	bivalent/quadrivalent	United States	USA	AMR	s5	6.07392	2.78824	2.79306	65.3487	68.1418
9	bivalent/quadrivalent	Uruguay	URY	AMR	s1	13.5768	6.28573	9.19709	145.954	155.151
9	bivalent/quadrivalent	Uruguay	URY	AMR	s2	15.5242	7.78206	10.7185	204.051	214.769
9	bivalent/quadrivalent	Uruguay	URY	AMR	s3	13.5768	6.28573	4.02267	145.954	149.976
9	bivalent/quadrivalent	Uruguay	URY	AMR	s4	9.39801	5.6808	6.81844	124.293	131.111
9	bivalent/quadrivalent	Uruguay	URY	AMR	s5	10.7704	7.36433	5.63218	177.631	183.264
9	bivalent/quadrivalent	Uzbekistan	UZB	EUR	s1	9.67257	5.29718	6.83078	101.359	108.19
9	bivalent/quadrivalent	Uzbekistan	UZB	EUR	s2	11.0735	6.73982	8.04975	153.007	161.057
9	bivalent/quadrivalent	Uzbekistan	UZB	EUR	s3	9.67257	5.29718	3.18623	101.359	104.546
9	bivalent/quadrivalent	Uzbekistan	UZB	EUR	s4	7.67031	4.43628	5.49689	88.3488	93.8457
9	bivalent/quadrivalent	Uzbekistan	UZB	EUR	s5	8.84708	5.35512	4.22629	130.911	135.138
9	bivalent/quadrivalent	Vanuatu	VUT	WPR	s1	7.31937	2.59265	4.68757	76.1642	80.8517
9	bivalent/quadrivalent	Vanuatu	VUT	WPR	s2	7.56741	2.73433	4.86473	96.879	101.744
9	bivalent/quadrivalent	Vanuatu	VUT	WPR	s3	7.31937	2.59265	1.85729	76.1642	78.0215
9	bivalent/quadrivalent	Vanuatu	VUT	WPR	s4	11.5726	7.36587	8.52217	203.483	212.005
9	bivalent/quadrivalent	Vanuatu	VUT	WPR	s5	12.401	7.95004	5.85835	262.164	268.022
9	bivalent/quadrivalent	Venezuela	VEN	AMR	s1	23.6408	12.3244	16.4835	246.486	262.97
9	bivalent/quadrivalent	Venezuela	VEN	AMR	s2	25.7992	14.3864	18.307	308.308	326.615
9	bivalent/quadrivalent	Venezuela	VEN	AMR	s3	23.6408	12.3244	7.54401	246.486	254.03
9	bivalent/quadrivalent	Venezuela	VEN	AMR	s4	18.6654	10.5297	13.2861	221.906	235.193
9	bivalent/quadrivalent	Venezuela	VEN	AMR	s5	20.6133	12.244	9.92436	274.69	284.614
9	bivalent/quadrivalent	Vietnam	VNM	WPR	s1	7.56822	4.3883	5.4275	86.4022	91.8297
9	bivalent/quadrivalent	Vietnam	VNM	WPR	s2	8.75337	5.65972	6.47606	140.364	146.84
9	bivalent/quadrivalent	Vietnam	VNM	WPR	s3	7.56822	4.3883	2.58831	86.4022	88.9906
9	bivalent/quadrivalent	Vietnam	VNM	WPR	s4	5.67308	3.82822	4.2516	64.332	68.5836
9	bivalent/quadrivalent	Vietnam	VNM	WPR	s5	7.02266	5.47226	3.7733	114.01	117.783
9	bivalent/quadrivalent	Yemen	YEM	EMR	s1	2.67321	1.96706	2.22835	26.1677	28.3961
9	bivalent/quadrivalent	Yemen	YEM	EMR	s2	3.28542	2.60103	2.75703	38.0137	40.7707
9	bivalent/quadrivalent	Yemen	YEM	EMR	s3	2.67321	1.96706	1.07736	26.1677	27.2451
9	bivalent/quadrivalent	Yemen	YEM	EMR	s4	1.39835	1.09921	1.17267	21.298	22.4706
9	bivalent/quadrivalent	Yemen	YEM	EMR	s5	1.54294	1.23198	0.790146	27.4928	28.283
9	bivalent/quadrivalent	Zambia	ZMB	AFR	s1	26.9882	17.6036	22.2714	295.243	317.515
9	bivalent/quadrivalent	Zambia	ZMB	AFR	s2	51.342	37.9967	42.8196	737.925	780.745
9	bivalent/quadrivalent	Zambia	ZMB	AFR	s3	26.9882	17.6036	9.99457	295.243	305.238
9	bivalent/quadrivalent	Zambia	ZMB	AFR	s4	31.7648	21.8262	26.3239	320.155	346.479
9	bivalent/quadrivalent	Zambia	ZMB	AFR	s5	63.2474	47.4913	32.073	871.363	903.436
9	bivalent/quadrivalent	Zimbabwe	ZWE	AFR	s1	24.3503	16.317	20.1379	225.689	245.827
9	bivalent/quadrivalent	Zimbabwe	ZWE	AFR	s2	51.9921	37.1638	43.2304	573.975	617.206
9	bivalent/quadrivalent	Zimbabwe	ZWE	AFR	s3	24.3503	16.317	9.18742	225.689	234.876
9	bivalent/quadrivalent	Zimbabwe	ZWE	AFR	s4	26.5057	20.1446	22.1588	313.522	335.68
9	bivalent/quadrivalent	Zimbabwe	ZWE	AFR	s5	53.3029	43.2845	27.7607	762.469	790.23
9	nonavalent	Afghanistan	AFG	EMR	s1	5.87293	4.84264	4.94769	88.2617	93.2094
9	nonavalent	Afghanistan	AFG	EMR	s2	7.97834	7.40182	6.80372	174.126	180.93
9	nonavalent	Afghanistan	AFG	EMR	s3	5.87293	4.84264	2.57072	88.2617	90.8324
9	nonavalent	Afghanistan	AFG	EMR	s4	4.61071	3.7232	3.87646	70.2268	74.1033
9	nonavalent	Afghanistan	AFG	EMR	s5	6.5937	5.54156	3.49421	136.063	139.557
9	nonavalent	Albania	ALB	EUR	s1	4.18746	1.65183	2.7391	36.5996	39.3387
9	nonavalent	Albania	ALB	EUR	s2	4.69982	1.81904	3.06238	58.0813	61.1436
9	nonavalent	Albania	ALB	EUR	s3	4.18746	1.65183	1.12849	36.5996	37.7281
9	nonavalent	Albania	ALB	EUR	s4	6.00548	2.46025	3.95933	47.2444	51.2038
9	nonavalent	Albania	ALB	EUR	s5	6.59008	2.88843	2.80375	80.3829	83.1866
9	nonavalent	Algeria	DZA	AFR	s1	8.87788	4.22596	7.16979	65.3642	72.534
9	nonavalent	Algeria	DZA	AFR	s2	11.5873	6.17357	9.42371	121.909	131.333
9	nonavalent	Algeria	DZA	AFR	s3	8.87788	4.22596	2.67569	65.3642	68.0399
9	nonavalent	Algeria	DZA	AFR	s4	8.60366	6.51937	7.19072	104.391	111.581
9	nonavalent	Algeria	DZA	AFR	s5	11.2827	9.04554	6.24605	189.763	196.009
9	nonavalent	Angola	AGO	AFR	s1	25.564	16.3173	21.0604	275.604	296.665
9	nonavalent	Angola	AGO	AFR	s2	36.1338	24.6719	29.9289	466.271	496.2
9	nonavalent	Angola	AGO	AFR	s3	25.564	16.3173	9.32737	275.604	284.932
9	nonavalent	Angola	AGO	AFR	s4	27.5345	21.011	23.0273	318.946	341.973
9	nonavalent	Angola	AGO	AFR	s5	40.6038	32.5257	21.0866	562.988	584.075
9	nonavalent	Argentina	ARG	AMR	s1	19.5441	9.19885	13.2905	217.434	230.725
9	nonavalent	Argentina	ARG	AMR	s2	22.2241	11.0655	15.3188	293.493	308.812
9	nonavalent	Argentina	ARG	AMR	s3	19.5441	9.19885	5.84954	217.434	223.284
9	nonavalent	Argentina	ARG	AMR	s4	16.1776	8.62401	11.3445	204.195	215.539
9	nonavalent	Argentina	ARG	AMR	s5	18.1223	10.4648	8.85143	275.68	284.531
9	nonavalent	Armenia	ARM	EUR	s1	11.0401	4.80514	7.37461	113.771	121.145
9	nonavalent	Armenia	ARM	EUR	s2	12.3414	6.11395	8.49627	174.719	183.215
9	nonavalent	Armenia	ARM	EUR	s3	11.0401	4.80514	3.15132	113.771	116.922
9	nonavalent	Armenia	ARM	EUR	s4	9.032	6.57832	6.93327	103.855	110.788
9	nonavalent	Armenia	ARM	EUR	s5	11.8543	9.2804	6.46935	192.647	199.116
9	nonavalent	Australia	AUS	WPR	s1	5.50453	2.64346	2.96003	50.4788	53.4389
9	nonavalent	Australia	AUS	WPR	s2	6.40703	3.5169	3.71817	73.696	77.4141
9	nonavalent	Australia	AUS	WPR	s3	5.50453	2.64346	1.66809	50.4788	52.1469
9	nonavalent	Australia	AUS	WPR	s4	5.49987	2.36698	2.7875	52.3024	55.0898
9	nonavalent	Australia	AUS	WPR	s5	6.04792	2.96725	2.91069	73.029	75.9396
9	nonavalent	Austria	AUT	EUR	s1	5.94313	3.21701	3.4209	58.4174	61.8383
9	nonavalent	Austria	AUT	EUR	s2	6.93678	4.31778	4.34185	87.6652	92.007
9	nonavalent	Austria	AUT	EUR	s3	5.94313	3.21701	1.94296	58.4174	60.3603
9	nonavalent	Austria	AUT	EUR	s4	6.02599	2.66609	3.09921	49.456	52.5552
9	nonavalent	Austria	AUT	EUR	s5	7.19304	3.6672	3.33758	73.7962	77.1338
9	nonavalent	Azerbaijan	AZE	EUR	s1	8.25807	3.80651	5.58841	70.2084	75.7969
9	nonavalent	Azerbaijan	AZE	EUR	s2	9.79453	5.17141	6.85144	120.253	127.105
9	nonavalent	Azerbaijan	AZE	EUR	s3	8.25807	3.80651	2.44022	70.2084	72.6487
9	nonavalent	Azerbaijan	AZE	EUR	s4	6.09114	4.57817	4.72397	79.6002	84.3241
9	nonavalent	Azerbaijan	AZE	EUR	s5	7.17797	5.66859	4.00933	137.704	141.713
9	nonavalent	Bahamas	BHS	AMR	s1	21.0291	8.48711	13.8208	165.092	178.913
9	nonavalent	Bahamas	BHS	AMR	s2	22.9452	9.57344	15.1865	194.057	209.243
9	nonavalent	Bahamas	BHS	AMR	s3	21.0291	8.48711	5.74223	165.092	170.835
9	nonavalent	Bahamas	BHS	AMR	s4	11.4897	10.632	9.58955	206.283	215.873
9	nonavalent	Bahamas	BHS	AMR	s5	12.6608	11.8935	7.78691	243.709	251.496
9	nonavalent	Bahrain	BHR	EMR	s1	7.06544	1.49653	4.18285	18.2218	22.4047
9	nonavalent	Bahrain	BHR	EMR	s2	10.3013	2.96938	6.36629	38.1997	44.566
9	nonavalent	Bahrain	BHR	EMR	s3	7.06544	1.49653	1.3993	18.2218	19.6211
9	nonavalent	Bahrain	BHR	EMR	s4	5.1507	4.19933	4.10614	77.1304	81.2365
9	nonavalent	Bahrain	BHR	EMR	s5	5.5121	4.53873	3.20273	121.34	124.543
9	nonavalent	Bangladesh	BGD	SEAR	s1	16.0983	10.7653	13.3112	180.904	194.215
9	nonavalent	Bangladesh	BGD	SEAR	s2	22.1552	17.3046	18.5684	386.366	404.934
9	nonavalent	Bangladesh	BGD	SEAR	s3	16.0983	10.7653	6.06528	180.904	186.969
9	nonavalent	Bangladesh	BGD	SEAR	s4	9.03285	6.30985	7.49595	120.647	128.143
9	nonavalent	Bangladesh	BGD	SEAR	s5	12.0879	8.89293	6.10422	235.146	241.25
9	nonavalent	Barbados	BRB	AMR	s1	20.9496	8.22035	13.6887	192.931	206.62
9	nonavalent	Barbados	BRB	AMR	s2	23.0885	10.1806	15.4674	259.842	275.31
9	nonavalent	Barbados	BRB	AMR	s3	20.9496	8.22035	5.62873	192.931	198.56
9	nonavalent	Barbados	BRB	AMR	s4	19.1801	14.5496	14.9205	238.169	253.09
9	nonavalent	Barbados	BRB	AMR	s5	24.7877	20.0759	13.8208	359.747	373.568
9	nonavalent	Belarus	BLR	EUR	s1	11.4477	4.63268	8.0731	107.816	115.889
9	nonavalent	Belarus	BLR	EUR	s2	13.4202	5.86991	9.57828	158.065	167.643
9	nonavalent	Belarus	BLR	EUR	s3	11.4477	4.63268	3.13081	107.816	110.947
9	nonavalent	Belarus	BLR	EUR	s4	11.8611	3.82806	8.11195	87.8519	95.9639
9	nonavalent	Belarus	BLR	EUR	s5	13.7317	4.91901	5.47613	129.526	135.002
9	nonavalent	Belgium	BEL	EUR	s1	7.73	2.60079	3.46769	45.5411	49.0088
9	nonavalent	Belgium	BEL	EUR	s2	9.48108	4.1137	4.82595	84.4551	89.2811
9	nonavalent	Belgium	BEL	EUR	s3	7.73	2.60079	1.90777	45.5411	47.4489
9	nonavalent	Belgium	BEL	EUR	s4	7.2903	2.57449	3.34586	46.1522	49.498
9	nonavalent	Belgium	BEL	EUR	s5	8.93989	4.23867	4.06151	85.0261	89.0877
9	nonavalent	Belize	BLZ	AMR	s1	31.4781	19.1128	22.8669	312.795	335.662
9	nonavalent	Belize	BLZ	AMR	s2	39.4532	26.6822	29.5876	491.641	521.228
9	nonavalent	Belize	BLZ	AMR	s3	31.4781	19.1128	11.1021	312.795	323.897
9	nonavalent	Belize	BLZ	AMR	s4	31.8415	23.2563	24.4647	389.415	413.88
9	nonavalent	Belize	BLZ	AMR	s5	42.1343	33.2869	22.7059	608.39	631.096
9	nonavalent	Benin	BEN	AFR	s1	21.9816	15.4167	18.2477	208.297	226.544
9	nonavalent	Benin	BEN	AFR	s2	33.5275	25.1696	27.9978	372.785	400.783
9	nonavalent	Benin	BEN	AFR	s3	21.9816	15.4167	8.56239	208.297	216.859
9	nonavalent	Benin	BEN	AFR	s4	19.4867	17.1891	16.5288	224.45	240.979
9	nonavalent	Benin	BEN	AFR	s5	30.3342	27.5009	16.6843	407.071	423.755
9	nonavalent	Bhutan	BTN	SEAR	s1	10.62	6.32013	8.70323	121.419	130.122
9	nonavalent	Bhutan	BTN	SEAR	s2	12.8055	8.25631	10.5578	214.738	225.296
9	nonavalent	Bhutan	BTN	SEAR	s3	10.62	6.32013	3.6955	121.419	125.114
9	nonavalent	Bhutan	BTN	SEAR	s4	12.876	9.63462	10.7493	183.803	194.552
9	nonavalent	Bhutan	BTN	SEAR	s5	15.486	12.0574	8.19387	324.678	332.871
9	nonavalent	Bolivia	BOL	AMR	s1	49.2821	27.9587	40.2503	481.67	521.921
9	nonavalent	Bolivia	BOL	AMR	s2	57.4819	35.4568	47.2319	688.621	735.853
9	nonavalent	Bolivia	BOL	AMR	s3	49.2821	27.9587	16.6132	481.67	498.284
9	nonavalent	Bolivia	BOL	AMR	s4	34.749	22.9286	28.7021	481.006	509.708
9	nonavalent	Bolivia	BOL	AMR	s5	36.9204	28.9722	20.1158	648.855	668.971
9	nonavalent	Bosnia & Herzegovina	BIH	EUR	s1	11.7767	3.29313	7.24353	59.0137	66.2572
9	nonavalent	Bosnia & Herzegovina	BIH	EUR	s2	12.7381	4.30231	8.0866	94.2269	102.314
9	nonavalent	Bosnia & Herzegovina	BIH	EUR	s3	11.7767	3.29313	2.64475	59.0137	61.6584
9	nonavalent	Bosnia & Herzegovina	BIH	EUR	s4	20.0491	5.01576	12.1309	111.967	124.098
9	nonavalent	Bosnia & Herzegovina	BIH	EUR	s5	21.3776	6.43728	8.03639	164.817	172.853
9	nonavalent	Botswana	BWA	AFR	s1	23.2656	13.3148	19.0133	188.435	207.449
9	nonavalent	Botswana	BWA	AFR	s2	37.005	24.512	30.575	394.655	425.23
9	nonavalent	Botswana	BWA	AFR	s3	23.2656	13.3148	7.88818	188.435	196.324
9	nonavalent	Botswana	BWA	AFR	s4	24.4127	14.2692	19.9806	236.399	256.379
9	nonavalent	Botswana	BWA	AFR	s5	38.9717	25.6535	19.0329	461.617	480.65
9	nonavalent	Brazil	BRA	AMR	s1	18.0374	9.13927	12.4868	178.693	191.18
9	nonavalent	Brazil	BRA	AMR	s2	23.5838	12.5063	16.5157	277.825	294.341
9	nonavalent	Brazil	BRA	AMR	s3	18.0374	9.13927	5.65267	178.693	184.346
9	nonavalent	Brazil	BRA	AMR	s4	12.9222	7.14223	9.1479	144.167	153.315
9	nonavalent	Brazil	BRA	AMR	s5	16.2739	9.81331	7.79201	221.574	229.366
9	nonavalent	Brunei	BRN	WPR	s1	16.5745	7.49609	8.62546	138.464	147.089
9	nonavalent	Brunei	BRN	WPR	s2	18.7619	9.62291	10.4691	208.319	218.789
9	nonavalent	Brunei	BRN	WPR	s3	16.5745	7.49609	4.84142	138.464	143.305
9	nonavalent	Brunei	BRN	WPR	s4	17.9422	6.15245	8.12066	141.254	149.375
9	nonavalent	Brunei	BRN	WPR	s5	18.4968	6.56152	7.61995	194.036	201.656
9	nonavalent	Bulgaria	BGR	EUR	s1	20.9805	7.30313	13.3929	174.667	188.059
9	nonavalent	Bulgaria	BGR	EUR	s2	22.8358	8.61679	14.8043	229.474	244.278
9	nonavalent	Bulgaria	BGR	EUR	s3	20.9805	7.30313	5.27352	174.667	179.94
9	nonavalent	Bulgaria	BGR	EUR	s4	18.3216	7.88507	12.2082	181.928	194.137
9	nonavalent	Bulgaria	BGR	EUR	s5	19.9318	9.30481	8.80118	241.103	249.904
9	nonavalent	Burkina Faso	BFA	AFR	s1	17.1487	14.6775	14.5008	234.261	248.762
9	nonavalent	Burkina Faso	BFA	AFR	s2	25.2122	23.1994	21.4812	414.969	436.45
9	nonavalent	Burkina Faso	BFA	AFR	s3	17.1487	14.6775	7.71651	234.261	241.978
9	nonavalent	Burkina Faso	BFA	AFR	s4	33.1056	29.6536	28.1256	511.507	539.632
9	nonavalent	Burkina Faso	BFA	AFR	s5	46.712	42.807	25.4238	876.667	902.09
9	nonavalent	Burundi	BDI	AFR	s1	36.0466	30.7124	30.4667	498.373	528.84
9	nonavalent	Burundi	BDI	AFR	s2	52.3923	48.1971	44.6379	903.967	948.604
9	nonavalent	Burundi	BDI	AFR	s3	36.0466	30.7124	16.1655	498.373	514.539
9	nonavalent	Burundi	BDI	AFR	s4	41.7773	37.5963	35.5104	670.186	705.697
9	nonavalent	Burundi	BDI	AFR	s5	58.8138	54.2644	32.1708	1161.49	1193.66
9	nonavalent	Cambodia	KHM	WPR	s1	21.8103	14.036	16.1136	209.406	225.519
9	nonavalent	Cambodia	KHM	WPR	s2	29.5431	21.739	22.7537	389.957	412.71
9	nonavalent	Cambodia	KHM	WPR	s3	21.8103	14.036	8.00262	209.406	217.408
9	nonavalent	Cambodia	KHM	WPR	s4	12.7797	10.6881	10.2794	158.174	168.453
9	nonavalent	Cambodia	KHM	WPR	s5	17.8253	16.9606	10.3864	297.028	307.415
9	nonavalent	Cameroon	CMR	AFR	s1	18.4621	11.2011	15.1513	193.264	208.416
9	nonavalent	Cameroon	CMR	AFR	s2	26.7616	17.3158	22.0704	345.132	367.203
9	nonavalent	Cameroon	CMR	AFR	s3	18.4621	11.2011	6.50808	193.264	199.772
9	nonavalent	Cameroon	CMR	AFR	s4	19.4606	13.937	16.1837	246.671	262.855
9	nonavalent	Cameroon	CMR	AFR	s5	27.7054	20.7251	13.8741	436.592	450.466
9	nonavalent	Canada	CAN	AMR	s1	6.23923	2.66334	3.14869	55.3189	58.4676
9	nonavalent	Canada	CAN	AMR	s2	7.01939	3.43337	3.81334	77.7225	81.5359
9	nonavalent	Canada	CAN	AMR	s3	6.23923	2.66334	1.76051	55.3189	57.0794
9	nonavalent	Canada	CAN	AMR	s4	5.88947	2.75943	3.12432	56.7496	59.874
9	nonavalent	Canada	CAN	AMR	s5	6.60063	3.6248	3.26515	79.9113	83.1764
9	nonavalent	Cape Verde	CPV	AFR	s1	33.9701	17.6462	27.5819	262.087	289.669
9	nonavalent	Cape Verde	CPV	AFR	s2	48.1341	26.9326	39.2752	448.684	487.959
9	nonavalent	Cape Verde	CPV	AFR	s3	33.9701	17.6462	10.8155	262.087	272.903
9	nonavalent	Cape Verde	CPV	AFR	s4	24.6998	15.6838	20.3402	290.339	310.679
9	nonavalent	Cape Verde	CPV	AFR	s5	29.1522	19.0775	14.1801	444.953	459.134
9	nonavalent	Central African Republic	CAF	AFR	s1	11.9534	8.9498	9.97959	135.883	145.863
9	nonavalent	Central African Republic	CAF	AFR	s2	17.876	14.0667	14.9924	241.591	256.584
9	nonavalent	Central African Republic	CAF	AFR	s3	11.9534	8.9498	4.87768	135.883	140.761
9	nonavalent	Central African Republic	CAF	AFR	s4	11.0201	10.1119	9.38643	169.496	178.882
9	nonavalent	Central African Republic	CAF	AFR	s5	16.236	15.1543	8.81847	291.855	300.673
9	nonavalent	Chad	TCD	AFR	s1	12.1934	9.81892	10.2488	151.353	161.602
9	nonavalent	Chad	TCD	AFR	s2	16.3159	13.8991	13.79	241.652	255.442
9	nonavalent	Chad	TCD	AFR	s3	12.1934	9.81892	5.24527	151.353	156.599
9	nonavalent	Chad	TCD	AFR	s4	12.4951	11.1075	10.607	187.979	198.586
9	nonavalent	Chad	TCD	AFR	s5	16.0647	14.5392	8.68004	289.856	298.536
9	nonavalent	Chile	CHL	AMR	s1	13.9935	8.04819	10.013	141.943	151.956
9	nonavalent	Chile	CHL	AMR	s2	19.7215	12.4805	14.4986	257.416	271.914
9	nonavalent	Chile	CHL	AMR	s3	13.9935	8.04819	4.76004	141.943	146.703
9	nonavalent	Chile	CHL	AMR	s4	13.2671	6.95403	9.26328	118.577	127.841
9	nonavalent	Chile	CHL	AMR	s5	18.9669	11.5074	9.30549	220.146	229.452
9	nonavalent	China	CHN	WPR	s1	6.59649	4.162	4.84525	76.1247	80.9699
9	nonavalent	China	CHN	WPR	s2	7.72505	6.06708	6.07983	126.947	133.027
9	nonavalent	China	CHN	WPR	s3	6.59649	4.162	2.38785	76.1247	78.5125
9	nonavalent	China	CHN	WPR	s4	10.1267	5.67948	7.1969	97.0878	104.285
9	nonavalent	China	CHN	WPR	s5	11.687	8.37979	6.14491	166.75	172.895
9	nonavalent	Colombia	COL	AMR	s1	20.8157	11.0184	14.5705	188.864	203.435
9	nonavalent	Colombia	COL	AMR	s2	28.1064	16.2112	20.1271	316.428	336.555
9	nonavalent	Colombia	COL	AMR	s3	20.8157	11.0184	6.70776	188.864	195.572
9	nonavalent	Colombia	COL	AMR	s4	14.0486	7.80906	9.96035	134.403	144.364
9	nonavalent	Colombia	COL	AMR	s5	18.7451	11.7665	9.00476	225.347	234.351
9	nonavalent	Comoros	COM	AFR	s1	49.0651	34.6029	40.7498	602.064	642.814
9	nonavalent	Comoros	COM	AFR	s2	60.7427	45.089	50.6734	871.023	921.696
9	nonavalent	Comoros	COM	AFR	s3	49.0651	34.6029	19.187	602.064	621.251
9	nonavalent	Comoros	COM	AFR	s4	41.5711	33.9901	34.9931	591.76	626.753
9	nonavalent	Comoros	COM	AFR	s5	51.412	43.2882	27.3709	855.117	882.488
9	nonavalent	Congo - Brazzaville	COG	AFR	s1	18.6921	10.0087	15.2069	149.898	165.105
9	nonavalent	Congo - Brazzaville	COG	AFR	s2	25.5795	14.2305	20.8635	262.91	283.774
9	nonavalent	Congo - Brazzaville	COG	AFR	s3	18.6921	10.0087	6.06818	149.898	155.966
9	nonavalent	Congo - Brazzaville	COG	AFR	s4	13.5074	9.69964	11.2356	138.266	149.502
9	nonavalent	Congo - Brazzaville	COG	AFR	s5	19.5759	14.7683	10.0315	249.034	259.065
9	nonavalent	Congo - Kinshasa	COD	AFR	s1	23.1561	19.8033	19.579	312.458	332.037
9	nonavalent	Congo - Kinshasa	COD	AFR	s2	31.7914	28.9424	27.0557	562.616	589.672
9	nonavalent	Congo - Kinshasa	COD	AFR	s3	23.1561	19.8033	10.4135	312.458	322.871
9	nonavalent	Congo - Kinshasa	COD	AFR	s4	17.8467	15.46	15.1095	240.339	255.449
9	nonavalent	Congo - Kinshasa	COD	AFR	s5	25.3045	22.5604	13.6628	435.506	449.168
9	nonavalent	Costa Rica	CRI	AMR	s1	11.4034	6.84371	8.25661	119.615	127.872
9	nonavalent	Costa Rica	CRI	AMR	s2	13.7703	9.44279	10.3711	184.962	195.333
9	nonavalent	Costa Rica	CRI	AMR	s3	11.4034	6.84371	3.99053	119.615	123.605
9	nonavalent	Costa Rica	CRI	AMR	s4	12.415	8.92587	9.49057	153.664	163.155
9	nonavalent	Costa Rica	CRI	AMR	s5	15.8568	13.2224	9.01407	240.063	249.077
9	nonavalent	Croatia	HRV	EUR	s1	9.41159	4.05474	4.77272	78.4531	83.2258
9	nonavalent	Croatia	HRV	EUR	s2	11.0224	5.53953	6.07989	123.652	129.732
9	nonavalent	Croatia	HRV	EUR	s3	9.41159	4.05474	2.6702	78.4531	81.1233
9	nonavalent	Croatia	HRV	EUR	s4	7.86363	4.98992	4.98102	89.6678	94.6488
9	nonavalent	Croatia	HRV	EUR	s5	9.51789	7.35274	5.31171	147.078	152.389
9	nonavalent	Cuba	CUB	AMR	s1	15.6351	7.83323	8.60904	170.202	178.811
9	nonavalent	Cuba	CUB	AMR	s2	17.8513	9.90917	10.428	245.542	255.97
9	nonavalent	Cuba	CUB	AMR	s3	15.6351	7.83323	4.86508	170.202	175.067
9	nonavalent	Cuba	CUB	AMR	s4	14.2582	7.38827	8.0027	149.712	157.714
9	nonavalent	Cuba	CUB	AMR	s5	16.681	9.51757	7.91312	221.361	229.274
9	nonavalent	Cyprus	CYP	EUR	s1	5.25025	3.95096	4.07345	43.162	47.2355
9	nonavalent	Cyprus	CYP	EUR	s2	6.66883	6.09907	5.54147	80.1178	85.6593
9	nonavalent	Cyprus	CYP	EUR	s3	5.25025	3.95096	2.15022	43.162	45.3123
9	nonavalent	Cyprus	CYP	EUR	s4	5.77699	3.86211	4.31715	56.8537	61.1709
9	nonavalent	Cyprus	CYP	EUR	s5	6.50889	5.69088	3.94002	92.1598	96.0999
9	nonavalent	Czechia	CZE	EUR	s1	12.9142	4.23064	5.7224	81.2474	86.9698
9	nonavalent	Czechia	CZE	EUR	s2	14.8266	5.60364	7.03264	124.008	131.04
9	nonavalent	Czechia	CZE	EUR	s3	12.9142	4.23064	3.1425	81.2474	84.3899
9	nonavalent	Czechia	CZE	EUR	s4	9.80757	5.40819	5.70689	100.974	106.681
9	nonavalent	Czechia	CZE	EUR	s5	11.5165	7.45546	6.01395	156.392	162.406
9	nonavalent	CÃ´te dâ€™Ivoire	CIV	AFR	s1	16.475	11.9746	13.7184	177.599	191.317
9	nonavalent	CÃ´te dâ€™Ivoire	CIV	AFR	s2	20.293	15.218	16.9445	235.594	252.539
9	nonavalent	CÃ´te dâ€™Ivoire	CIV	AFR	s3	16.475	11.9746	6.58169	177.599	184.181
9	nonavalent	CÃ´te dâ€™Ivoire	CIV	AFR	s4	22.3752	19.3239	18.9375	285.577	304.514
9	nonavalent	CÃ´te dâ€™Ivoire	CIV	AFR	s5	27.553	24.0535	14.8533	380.257	395.11
9	nonavalent	Denmark	DNK	EUR	s1	9.17745	2.68571	3.86773	52.7934	56.6611
9	nonavalent	Denmark	DNK	EUR	s2	10.4587	3.69329	4.79993	78.9297	83.7296
9	nonavalent	Denmark	DNK	EUR	s3	9.17745	2.68571	2.10774	52.7934	54.9011
9	nonavalent	Denmark	DNK	EUR	s4	10.1505	3.48109	4.59438	55.0283	59.6226
9	nonavalent	Denmark	DNK	EUR	s5	11.6683	5.36733	5.39776	89.7661	95.1638
9	nonavalent	Djibouti	DJI	EMR	s1	13.8467	9.76001	11.4995	156.507	168.006
9	nonavalent	Djibouti	DJI	EMR	s2	20.3592	15.5293	17.026	304.296	321.322
9	nonavalent	Djibouti	DJI	EMR	s3	13.8467	9.76001	5.4127	156.507	161.919
9	nonavalent	Djibouti	DJI	EMR	s4	10.3996	8.56381	8.76008	149.615	158.375
9	nonavalent	Djibouti	DJI	EMR	s5	13.8339	11.784	7.33328	273.86	281.193
9	nonavalent	Dominican Republic	DOM	AMR	s1	28.2897	14.5304	19.651	236.072	255.723
9	nonavalent	Dominican Republic	DOM	AMR	s2	37.1079	22.2322	26.8551	427.007	453.862
9	nonavalent	Dominican Republic	DOM	AMR	s3	28.2897	14.5304	8.94243	236.072	245.014
9	nonavalent	Dominican Republic	DOM	AMR	s4	17.0071	11.6487	12.8043	190.112	202.916
9	nonavalent	Dominican Republic	DOM	AMR	s5	24.2494	18.526	12.9123	345.482	358.394
9	nonavalent	Ecuador	ECU	AMR	s1	35.6388	21.9035	29.2758	379.683	408.959
9	nonavalent	Ecuador	ECU	AMR	s2	44.4097	29.1266	36.664	560.284	596.948
9	nonavalent	Ecuador	ECU	AMR	s3	35.6388	21.9035	12.673	379.683	392.356
9	nonavalent	Ecuador	ECU	AMR	s4	23.7399	15.2662	19.5689	244.805	264.374
9	nonavalent	Ecuador	ECU	AMR	s5	30.8986	21.6372	15.6178	371.735	387.353
9	nonavalent	Egypt	EGY	EMR	s1	2.22471	1.17829	1.80861	17.1838	18.9924
9	nonavalent	Egypt	EGY	EMR	s2	2.92286	1.75353	2.39672	30.3032	32.6999
9	nonavalent	Egypt	EGY	EMR	s3	2.22471	1.17829	0.717167	17.1838	17.901
9	nonavalent	Egypt	EGY	EMR	s4	2.3974	1.82545	2.00457	24.4484	26.4529
9	nonavalent	Egypt	EGY	EMR	s5	3.50543	2.91427	1.93837	45.4358	47.3742
9	nonavalent	El Salvador	SLV	AMR	s1	19.645	12.6854	14.5284	264.074	278.603
9	nonavalent	El Salvador	SLV	AMR	s2	23.0919	17.2708	17.8799	399.767	417.647
9	nonavalent	El Salvador	SLV	AMR	s3	19.645	12.6854	7.2249	264.074	271.299
9	nonavalent	El Salvador	SLV	AMR	s4	20.3972	12.481	14.8501	201.888	216.738
9	nonavalent	El Salvador	SLV	AMR	s5	29.8213	19.9916	14.4603	341.093	355.553
9	nonavalent	Equatorial Guinea	GNQ	AFR	s1	16.6299	9.82001	13.6207	166.827	180.448
9	nonavalent	Equatorial Guinea	GNQ	AFR	s2	21.9362	13.7133	18.0428	262.423	280.465
9	nonavalent	Equatorial Guinea	GNQ	AFR	s3	16.6299	9.82001	5.75679	166.827	172.584
9	nonavalent	Equatorial Guinea	GNQ	AFR	s4	18.1075	11.5768	14.9194	204.8	219.719
9	nonavalent	Equatorial Guinea	GNQ	AFR	s5	24.2428	16.1737	11.6633	318.822	330.486
9	nonavalent	Eritrea	ERI	AFR	s1	15.9444	12.9861	13.4164	212.699	226.116
9	nonavalent	Eritrea	ERI	AFR	s2	20.5019	17.7358	17.355	347.533	364.888
9	nonavalent	Eritrea	ERI	AFR	s3	15.9444	12.9861	6.91623	212.699	219.616
9	nonavalent	Eritrea	ERI	AFR	s4	12.1301	10.8041	10.2993	205.291	215.591
9	nonavalent	Eritrea	ERI	AFR	s5	14.5215	13.1365	7.88575	311.141	319.027
9	nonavalent	Estonia	EST	EUR	s1	17.3636	5.6841	11.896	116.987	128.883
9	nonavalent	Estonia	EST	EUR	s2	19.3805	7.54441	13.5899	176.562	190.152
9	nonavalent	Estonia	EST	EUR	s3	17.3636	5.6841	4.22358	116.987	121.211
9	nonavalent	Estonia	EST	EUR	s4	21.5934	5.45325	14.3739	110.927	125.301
9	nonavalent	Estonia	EST	EUR	s5	24.9391	7.19355	9.49293	167.968	177.461
9	nonavalent	Ethiopia	ETH	AFR	s1	17.4679	12.6245	14.5381	198.279	212.817
9	nonavalent	Ethiopia	ETH	AFR	s2	29.429	23.6892	24.7349	496.311	521.046
9	nonavalent	Ethiopia	ETH	AFR	s3	17.4679	12.6245	6.95028	198.279	205.229
9	nonavalent	Ethiopia	ETH	AFR	s4	12.5103	10.342	10.542	175.825	186.367
9	nonavalent	Ethiopia	ETH	AFR	s5	19.8145	17.196	10.579	411.981	422.56
9	nonavalent	Fiji	FJI	WPR	s1	31.9695	21.3504	23.8833	380.263	404.146
9	nonavalent	Fiji	FJI	WPR	s2	35.0002	24.655	26.5828	493.835	520.417
9	nonavalent	Fiji	FJI	WPR	s3	31.9695	21.3504	12.0339	380.263	392.296
9	nonavalent	Fiji	FJI	WPR	s4	22.5729	21.0754	18.9035	370.829	389.733
9	nonavalent	Fiji	FJI	WPR	s5	25.0018	25.7586	16.2839	484.86	501.144
9	nonavalent	Finland	FIN	EUR	s1	3.80829	1.49125	1.83856	30.9142	32.7528
9	nonavalent	Finland	FIN	EUR	s2	4.33142	2.00454	2.28236	45.0716	47.3539
9	nonavalent	Finland	FIN	EUR	s3	3.80829	1.49125	1.022	30.9142	31.9362
9	nonavalent	Finland	FIN	EUR	s4	4.76126	1.73155	2.21627	28.4649	30.6812
9	nonavalent	Finland	FIN	EUR	s5	5.7287	2.5618	2.55428	45.145	47.6993
9	nonavalent	France	FRA	EUR	s1	6.68288	2.99705	3.46206	62.4077	65.8698
9	nonavalent	France	FRA	EUR	s2	7.54141	3.80846	4.17119	86.4576	90.6288
9	nonavalent	France	FRA	EUR	s3	6.68288	2.99705	1.94214	62.4077	64.3499
9	nonavalent	France	FRA	EUR	s4	6.88038	3.51125	3.82826	74.1695	77.9978
9	nonavalent	France	FRA	EUR	s5	7.77484	4.55192	3.87094	102.337	106.208
9	nonavalent	Gabon	GAB	AFR	s1	15.3083	6.88253	12.3226	129.625	141.948
9	nonavalent	Gabon	GAB	AFR	s2	19.4914	9.17291	15.7308	198.496	214.227
9	nonavalent	Gabon	GAB	AFR	s3	15.3083	6.88253	4.45557	129.625	134.081
9	nonavalent	Gabon	GAB	AFR	s4	16.3194	11.9122	13.594	199.341	212.935
9	nonavalent	Gabon	GAB	AFR	s5	22.0733	17.5442	12.0476	320.023	332.07
9	nonavalent	Gambia	GMB	AFR	s1	28.4222	21.2675	23.7276	194.573	218.301
9	nonavalent	Gambia	GMB	AFR	s2	48.4812	38.0464	40.6504	371.699	412.349
9	nonavalent	Gambia	GMB	AFR	s3	28.4222	21.2675	11.5929	194.573	206.166
9	nonavalent	Gambia	GMB	AFR	s4	22.7478	19.3711	19.2254	341.927	361.152
9	nonavalent	Gambia	GMB	AFR	s5	29.34	26.4385	15.9793	495.001	510.98
9	nonavalent	Georgia	GEO	EUR	s1	12.2536	5.88796	8.37378	132.015	140.389
9	nonavalent	Georgia	GEO	EUR	s2	13.6816	7.25601	9.5815	188.883	198.464
9	nonavalent	Georgia	GEO	EUR	s3	12.2536	5.88796	3.71465	132.015	135.729
9	nonavalent	Georgia	GEO	EUR	s4	9.65164	6.07169	7.08323	123.394	130.477
9	nonavalent	Georgia	GEO	EUR	s5	11.4669	7.73704	5.89123	182.548	188.439
9	nonavalent	Germany	DEU	EUR	s1	7.43395	2.22188	3.16171	40.6268	43.7885
9	nonavalent	Germany	DEU	EUR	s2	9.28111	3.38025	4.32322	72.9488	77.272
9	nonavalent	Germany	DEU	EUR	s3	7.43395	2.22188	1.72546	40.6268	42.3522
9	nonavalent	Germany	DEU	EUR	s4	6.86074	2.76155	3.35874	52.1288	55.4875
9	nonavalent	Germany	DEU	EUR	s5	8.15748	4.25075	3.95467	92.3531	96.3077
9	nonavalent	Ghana	GHA	AFR	s1	31.1419	18.1532	25.4832	253.805	279.288
9	nonavalent	Ghana	GHA	AFR	s2	43.348	26.8613	35.6306	413.819	449.45
9	nonavalent	Ghana	GHA	AFR	s3	31.1419	18.1532	10.688	253.805	264.493
9	nonavalent	Ghana	GHA	AFR	s4	28.0699	20.3077	23.3639	314.439	337.803
9	nonavalent	Ghana	GHA	AFR	s5	35.7427	26.5832	18.132	488.852	506.984
9	nonavalent	Greece	GRC	EUR	s1	5.05474	2.6672	2.8668	52.8116	55.6784
9	nonavalent	Greece	GRC	EUR	s2	5.8136	3.60501	3.63037	80.2493	83.8797
9	nonavalent	Greece	GRC	EUR	s3	5.05474	2.6672	1.62556	52.8116	54.4372
9	nonavalent	Greece	GRC	EUR	s4	8.1846	3.26961	3.99146	59.6118	63.6032
9	nonavalent	Greece	GRC	EUR	s5	9.79861	4.89998	4.50275	94.6784	99.1812
9	nonavalent	Guatemala	GTM	AMR	s1	16.7485	11.6226	13.8911	262.174	276.065
9	nonavalent	Guatemala	GTM	AMR	s2	19.3751	15.4584	16.2709	398.095	414.366
9	nonavalent	Guatemala	GTM	AMR	s3	16.7485	11.6226	6.47554	262.174	268.649
9	nonavalent	Guatemala	GTM	AMR	s4	21.4264	13.6804	17.6521	238.009	255.661
9	nonavalent	Guatemala	GTM	AMR	s5	29.8301	20.6394	14.6261	403.032	417.658
9	nonavalent	Guinea	GIN	AFR	s1	28.094	21.546	23.5061	302.198	325.704
9	nonavalent	Guinea	GIN	AFR	s2	42.0392	34.6406	35.4138	543.847	579.26
9	nonavalent	Guinea	GIN	AFR	s3	28.094	21.546	11.664	302.198	313.862
9	nonavalent	Guinea	GIN	AFR	s4	32.7278	29.1749	27.7907	462.536	490.327
9	nonavalent	Guinea	GIN	AFR	s5	46.9076	43.0248	25.6118	790.504	816.116
9	nonavalent	Guinea-Bissau	GNB	AFR	s1	20.7562	15.8443	17.3591	217.05	234.409
9	nonavalent	Guinea-Bissau	GNB	AFR	s2	32.1384	26.4292	27.0681	389.019	416.087
9	nonavalent	Guinea-Bissau	GNB	AFR	s3	20.7562	15.8443	8.58848	217.05	225.638
9	nonavalent	Guinea-Bissau	GNB	AFR	s4	22.4728	19.8864	19.0679	301.497	320.565
9	nonavalent	Guinea-Bissau	GNB	AFR	s5	32.6656	29.7038	17.803	517.74	535.543
9	nonavalent	Guyana	GUY	AMR	s1	41.9572	23.5805	29.8351	396.094	425.93
9	nonavalent	Guyana	GUY	AMR	s2	52.8598	32.8744	38.6644	622.6	661.264
9	nonavalent	Guyana	GUY	AMR	s3	41.9572	23.5805	14.0568	396.094	410.151
9	nonavalent	Guyana	GUY	AMR	s4	30.4736	18.5042	22.1377	312.88	335.018
9	nonavalent	Guyana	GUY	AMR	s5	38.6326	25.3876	18.6582	490.438	509.096
9	nonavalent	Haiti	HTI	AMR	s1	20.6036	16.0825	17.267	172.064	189.331
9	nonavalent	Haiti	HTI	AMR	s2	32.1105	30.3899	27.443	367.479	394.922
9	nonavalent	Haiti	HTI	AMR	s3	20.6036	16.0825	8.6641	172.064	180.728
9	nonavalent	Haiti	HTI	AMR	s4	15.0004	11.8922	12.5895	185.494	198.083
9	nonavalent	Haiti	HTI	AMR	s5	21.14	17.6827	11.0842	312.785	323.869
9	nonavalent	Honduras	HND	AMR	s1	22.9309	13.8452	16.6314	273.683	290.315
9	nonavalent	Honduras	HND	AMR	s2	27.492	19.7223	21.0014	460.599	481.6
9	nonavalent	Honduras	HND	AMR	s3	22.9309	13.8452	8.05709	273.683	281.74
9	nonavalent	Honduras	HND	AMR	s4	17.4806	12.0885	13.2	240.504	253.704
9	nonavalent	Honduras	HND	AMR	s5	22.7154	15.5255	11.1058	396.676	407.782
9	nonavalent	Hungary	HUN	EUR	s1	14.7016	5.71085	10.3058	128.863	139.168
9	nonavalent	Hungary	HUN	EUR	s2	16.1633	7.18915	11.5672	186.324	197.891
9	nonavalent	Hungary	HUN	EUR	s3	14.7016	5.71085	3.92738	128.863	132.79
9	nonavalent	Hungary	HUN	EUR	s4	15.9766	5.97011	11.1382	118.464	129.602
9	nonavalent	Hungary	HUN	EUR	s5	18.256	7.77099	7.89097	179.26	187.151
9	nonavalent	Iceland	ISL	EUR	s1	4.30572	1.24145	1.80307	8.7236	10.5267
9	nonavalent	Iceland	ISL	EUR	s2	4.36402	2.96937	2.88838	30.8409	33.7293
9	nonavalent	Iceland	ISL	EUR	s3	4.30572	1.24145	0.981605	8.7236	9.7052
9	nonavalent	Iceland	ISL	EUR	s4	7.97008	2.54453	3.49043	66.5682	70.0587
9	nonavalent	Iceland	ISL	EUR	s5	10.5281	2.71629	3.70692	101.383	105.09
9	nonavalent	India	IND	SEAR	s1	18.8764	11.972	15.5432	215.58	231.124
9	nonavalent	India	IND	SEAR	s2	22.3141	16.3435	18.593	353.568	372.161
9	nonavalent	India	IND	SEAR	s3	18.8764	11.972	6.85733	215.58	222.438
9	nonavalent	India	IND	SEAR	s4	13.6056	9.05794	11.2461	159.595	170.841
9	nonavalent	India	IND	SEAR	s5	17.8956	12.7463	8.96207	265.313	274.275
9	nonavalent	Indonesia	IDN	SEAR	s1	16.6895	9.14741	11.7886	149.009	160.797
9	nonavalent	Indonesia	IDN	SEAR	s2	21.055	12.9863	15.3639	257.711	273.075
9	nonavalent	Indonesia	IDN	SEAR	s3	16.6895	9.14741	5.50057	149.009	154.509
9	nonavalent	Indonesia	IDN	SEAR	s4	22.9124	15.7611	17.2732	253.507	270.78
9	nonavalent	Indonesia	IDN	SEAR	s5	28.4512	22.3758	15.4206	440.889	456.31
9	nonavalent	Iran	IRN	EMR	s1	3.14015	1.59584	2.17546	24.4175	26.593
9	nonavalent	Iran	IRN	EMR	s2	4.15995	2.38613	2.97446	44.2235	47.1979
9	nonavalent	Iran	IRN	EMR	s3	3.14015	1.59584	0.985946	24.4175	25.4035
9	nonavalent	Iran	IRN	EMR	s4	2.71349	1.89152	2.05413	25.6799	27.734
9	nonavalent	Iran	IRN	EMR	s5	3.96879	3.09149	2.15545	50.1211	52.2766
9	nonavalent	Iraq	IRQ	EMR	s1	2.75337	1.68617	2.26118	26.0512	28.3124
9	nonavalent	Iraq	IRQ	EMR	s2	3.36391	2.25583	2.78215	40.3783	43.1605
9	nonavalent	Iraq	IRQ	EMR	s3	2.75337	1.68617	0.976721	26.0512	27.028
9	nonavalent	Iraq	IRQ	EMR	s4	1.77249	1.3177	1.47886	25.023	26.5019
9	nonavalent	Iraq	IRQ	EMR	s5	2.15485	1.6247	1.12974	35.8523	36.982
9	nonavalent	Ireland	IRL	EUR	s1	11.1019	3.6315	4.91598	80.0967	85.0127
9	nonavalent	Ireland	IRL	EUR	s2	12.9893	4.97682	6.20307	131.887	138.09
9	nonavalent	Ireland	IRL	EUR	s3	11.1019	3.6315	2.69937	80.0967	82.796
9	nonavalent	Ireland	IRL	EUR	s4	9.66112	3.38193	4.41546	69.1881	73.6036
9	nonavalent	Ireland	IRL	EUR	s5	11.2292	4.80991	5.07122	117.961	123.032
9	nonavalent	Israel	ISR	EUR	s1	5.03376	3.67489	3.48653	71.9642	75.4508
9	nonavalent	Israel	ISR	EUR	s2	5.83879	4.76836	4.3577	104.417	108.775
9	nonavalent	Israel	ISR	EUR	s3	5.03376	3.67489	2.01729	71.9642	73.9815
9	nonavalent	Israel	ISR	EUR	s4	5.50023	3.74297	3.6407	66.5364	70.1771
9	nonavalent	Israel	ISR	EUR	s5	6.41068	5.08113	3.69356	99.8676	103.561
9	nonavalent	Italy	ITA	EUR	s1	6.52516	2.39154	3.04879	48.0232	51.072
9	nonavalent	Italy	ITA	EUR	s2	7.33485	3.1373	3.70549	69.5936	73.2991
9	nonavalent	Italy	ITA	EUR	s3	6.52516	2.39154	1.68713	48.0232	49.7104
9	nonavalent	Italy	ITA	EUR	s4	6.81861	2.17576	2.98544	46.5404	49.5259
9	nonavalent	Italy	ITA	EUR	s5	7.53811	2.78747	3.12326	66.0954	69.2186
9	nonavalent	Jamaica	JAM	AMR	s1	24.0116	13.4893	17.0724	259.236	276.309
9	nonavalent	Jamaica	JAM	AMR	s2	28.2948	17.4122	20.6334	368.97	389.604
9	nonavalent	Jamaica	JAM	AMR	s3	24.0116	13.4893	8.04239	259.236	267.279
9	nonavalent	Jamaica	JAM	AMR	s4	26.7632	22.4433	21.5476	434.298	455.845
9	nonavalent	Jamaica	JAM	AMR	s5	31.6253	28.4856	18.819	616.375	635.194
9	nonavalent	Japan	JPN	WPR	s1	10.8009	4.28225	5.24721	100.366	105.613
9	nonavalent	Japan	JPN	WPR	s2	12.1282	5.33499	6.21846	135.197	141.416
9	nonavalent	Japan	JPN	WPR	s3	10.8009	4.28225	2.91924	100.366	103.285
9	nonavalent	Japan	JPN	WPR	s4	14.8021	4.52862	6.36024	97.9001	104.26
9	nonavalent	Japan	JPN	WPR	s5	16.3046	5.90669	7.51461	134.667	142.182
9	nonavalent	Jordan	JOR	EMR	s1	2.33388	1.23805	1.63455	20.9849	22.6195
9	nonavalent	Jordan	JOR	EMR	s2	2.88226	1.74366	2.09162	33.6213	35.7129
9	nonavalent	Jordan	JOR	EMR	s3	2.33388	1.23805	0.753117	20.9849	21.738
9	nonavalent	Jordan	JOR	EMR	s4	3.23342	2.18242	2.4234	36.5477	38.9711
9	nonavalent	Jordan	JOR	EMR	s5	4.35747	2.91073	2.16601	58.3194	60.4854
9	nonavalent	Kazakhstan	KAZ	EUR	s1	23.2816	9.46826	16.4307	180.898	197.329
9	nonavalent	Kazakhstan	KAZ	EUR	s2	29.35	14.5562	21.3946	331.135	352.53
9	nonavalent	Kazakhstan	KAZ	EUR	s3	23.2816	9.46826	6.38548	180.898	187.283
9	nonavalent	Kazakhstan	KAZ	EUR	s4	13.2859	6.75404	9.72756	145.854	155.582
9	nonavalent	Kazakhstan	KAZ	EUR	s5	16.3195	9.09674	7.77698	247.788	255.565
9	nonavalent	Kenya	KEN	AFR	s1	32.0271	18.8285	26.2234	308.973	335.196
9	nonavalent	Kenya	KEN	AFR	s2	46.0957	29.2586	37.9586	567.376	605.334
9	nonavalent	Kenya	KEN	AFR	s3	32.0271	18.8285	11.0542	308.973	320.027
9	nonavalent	Kenya	KEN	AFR	s4	26.7415	19.1198	22.2355	332.164	354.4
9	nonavalent	Kenya	KEN	AFR	s5	37.198	28.078	18.8536	592.529	611.382
9	nonavalent	Kuwait	KWT	EMR	s1	4.56778	2.4952	3.22361	49.3898	52.6134
9	nonavalent	Kuwait	KWT	EMR	s2	5.11157	2.68031	3.56932	63.2969	66.8662
9	nonavalent	Kuwait	KWT	EMR	s3	4.56778	2.4952	1.50218	49.3898	50.892
9	nonavalent	Kuwait	KWT	EMR	s4	3.7596	2.83771	2.91981	53.427	56.3468
9	nonavalent	Kuwait	KWT	EMR	s5	4.07788	3.14378	2.25315	69.3485	71.6016
9	nonavalent	Kyrgyzstan	KGZ	EUR	s1	19.3541	10.9218	13.7775	208.717	222.495
9	nonavalent	Kyrgyzstan	KGZ	EUR	s2	23.326	15.45	17.3826	351.502	368.885
9	nonavalent	Kyrgyzstan	KGZ	EUR	s3	19.3541	10.9218	6.50156	208.717	215.219
9	nonavalent	Kyrgyzstan	KGZ	EUR	s4	17.8297	10.5589	12.8615	204.002	216.864
9	nonavalent	Kyrgyzstan	KGZ	EUR	s5	22.2247	14.3101	10.7548	339.626	350.381
9	nonavalent	Laos	LAO	WPR	s1	10.0456	6.68846	7.49778	109.674	117.172
9	nonavalent	Laos	LAO	WPR	s2	13.6588	10.566	10.695	208.554	219.249
9	nonavalent	Laos	LAO	WPR	s3	10.0456	6.68846	3.77339	109.674	113.448
9	nonavalent	Laos	LAO	WPR	s4	9.76481	6.67113	7.34589	100.18	107.525
9	nonavalent	Laos	LAO	WPR	s5	14.0298	11.1427	7.38342	200.303	207.687
9	nonavalent	Latvia	LVA	EUR	s1	15.2167	7.11852	10.9808	154.002	164.983
9	nonavalent	Latvia	LVA	EUR	s2	16.8677	9.00965	12.4631	219.204	231.667
9	nonavalent	Latvia	LVA	EUR	s3	15.2167	7.11852	4.53732	154.002	158.54
9	nonavalent	Latvia	LVA	EUR	s4	20.7654	7.5413	14.42	159.375	173.795
9	nonavalent	Latvia	LVA	EUR	s5	21.9487	9.70198	9.59934	228.851	238.451
9	nonavalent	Lebanon	LBN	EMR	s1	5.12443	2.41824	3.48691	38.349	41.8359
9	nonavalent	Lebanon	LBN	EMR	s2	6.73033	3.65415	4.74218	69.6876	74.4298
9	nonavalent	Lebanon	LBN	EMR	s3	5.12443	2.41824	1.53621	38.349	39.8852
9	nonavalent	Lebanon	LBN	EMR	s4	7.02136	5.16587	5.4075	82.0952	87.5027
9	nonavalent	Lebanon	LBN	EMR	s5	11.4297	9.16039	6.24674	153.732	159.979
9	nonavalent	Lesotho	LSO	AFR	s1	19.4368	13.0353	16.0755	176.835	192.911
9	nonavalent	Lesotho	LSO	AFR	s2	37.0359	28.4578	30.9931	414.067	445.06
9	nonavalent	Lesotho	LSO	AFR	s3	19.4368	13.0353	7.33777	176.835	184.173
9	nonavalent	Lesotho	LSO	AFR	s4	27.1888	21.2539	22.7889	330.914	353.703
9	nonavalent	Lesotho	LSO	AFR	s5	53.1023	44.7103	28.0375	736.531	764.569
9	nonavalent	Liberia	LBR	AFR	s1	22.1759	18.3553	18.6892	266.215	284.904
9	nonavalent	Liberia	LBR	AFR	s2	34.9728	31.4059	29.7199	519.998	549.718
9	nonavalent	Liberia	LBR	AFR	s3	22.1759	18.3553	9.73422	266.215	275.949
9	nonavalent	Liberia	LBR	AFR	s4	27.3571	24.1705	23.2085	370.771	393.98
9	nonavalent	Liberia	LBR	AFR	s5	41.5153	37.8543	22.6202	701.48	724.101
9	nonavalent	Libya	LBY	EMR	s1	11.1958	5.54722	7.70786	77.3586	85.0665
9	nonavalent	Libya	LBY	EMR	s2	14.4875	7.84541	10.201	126.55	136.751
9	nonavalent	Libya	LBY	EMR	s3	11.1958	5.54722	3.45951	77.3586	80.8182
9	nonavalent	Libya	LBY	EMR	s4	12.6475	6.22176	8.69208	95.8796	104.572
9	nonavalent	Libya	LBY	EMR	s5	15.5856	8.32439	6.93654	149.592	156.528
9	nonavalent	Lithuania	LTU	EUR	s1	22.5645	8.29828	15.6962	187.456	203.152
9	nonavalent	Lithuania	LTU	EUR	s2	24.9274	10.5774	17.7066	271.025	288.732
9	nonavalent	Lithuania	LTU	EUR	s3	22.5645	8.29828	5.84524	187.456	193.301
9	nonavalent	Lithuania	LTU	EUR	s4	17.5071	8.17348	12.6294	178.312	190.942
9	nonavalent	Lithuania	LTU	EUR	s5	19.9168	10.6026	9.45229	261.21	270.663
9	nonavalent	Luxembourg	LUX	EUR	s1	8.77634	4.96425	5.18415	71.5092	76.6934
9	nonavalent	Luxembourg	LUX	EUR	s2	11.9211	7.01295	7.20908	117.725	124.934
9	nonavalent	Luxembourg	LUX	EUR	s3	8.77634	4.96425	2.95276	71.5092	74.462
9	nonavalent	Luxembourg	LUX	EUR	s4	7.33844	3.84999	4.14822	73.3105	77.4587
9	nonavalent	Luxembourg	LUX	EUR	s5	9.08035	5.38254	4.49629	108.935	113.431
9	nonavalent	Macedonia	MKD	EUR	s1	11.6327	6.24115	8.171	119.607	127.778
9	nonavalent	Macedonia	MKD	EUR	s2	13.0112	7.81697	9.42357	167.4	176.823
9	nonavalent	Macedonia	MKD	EUR	s3	11.6327	6.24115	3.78127	119.607	123.389
9	nonavalent	Macedonia	MKD	EUR	s4	9.72536	4.16291	6.47258	82.6301	89.1027
9	nonavalent	Macedonia	MKD	EUR	s5	10.9452	5.14331	4.7226	114.446	119.169
9	nonavalent	Madagascar	MDG	AFR	s1	37.5756	24.41	30.9984	436.092	467.09
9	nonavalent	Madagascar	MDG	AFR	s2	49.5411	34.8136	41.1326	731.481	772.614
9	nonavalent	Madagascar	MDG	AFR	s3	37.5756	24.41	13.8765	436.092	449.968
9	nonavalent	Madagascar	MDG	AFR	s4	44.8211	34.58	37.522	596.84	634.362
9	nonavalent	Madagascar	MDG	AFR	s5	59.5069	48.4169	31.0423	1012.53	1043.57
9	nonavalent	Malawi	MWI	AFR	s1	41.1013	27.7346	34.0104	512.648	546.659
9	nonavalent	Malawi	MWI	AFR	s2	76.9147	59.1614	64.3713	1390.76	1455.13
9	nonavalent	Malawi	MWI	AFR	s3	41.1013	27.7346	15.583	512.648	528.231
9	nonavalent	Malawi	MWI	AFR	s4	39.6502	29.9135	33.1255	549.441	582.566
9	nonavalent	Malawi	MWI	AFR	s5	68.7371	55.2624	35.5068	1481.87	1517.38
9	nonavalent	Malaysia	MYS	WPR	s1	16.1266	5.66273	10.3111	96.1062	106.417
9	nonavalent	Malaysia	MYS	WPR	s2	20.4925	8.16831	13.4333	166.71	180.144
9	nonavalent	Malaysia	MYS	WPR	s3	16.1266	5.66273	4.07272	96.1062	100.179
9	nonavalent	Malaysia	MYS	WPR	s4	11.4354	7.89897	8.63203	119.21	127.842
9	nonavalent	Malaysia	MYS	WPR	s5	14.4247	11.7977	8.1965	219.73	227.927
9	nonavalent	Maldives	MDV	SEAR	s1	12.0343	7.20238	9.8663	101.426	111.292
9	nonavalent	Maldives	MDV	SEAR	s2	16.7364	11.7811	13.8977	230.319	244.216
9	nonavalent	Maldives	MDV	SEAR	s3	12.0343	7.20238	4.20351	101.426	105.63
9	nonavalent	Maldives	MDV	SEAR	s4	24.2734	16.8562	20.1334	272.662	292.795
9	nonavalent	Maldives	MDV	SEAR	s5	28.8271	22.0109	15.5484	548.785	564.334
9	nonavalent	Mali	MLI	AFR	s1	35.7555	27.4563	29.9198	455.929	485.849
9	nonavalent	Mali	MLI	AFR	s2	40.389	32.118	33.9075	584.699	618.606
9	nonavalent	Mali	MLI	AFR	s3	35.7555	27.4563	14.8583	455.929	470.787
9	nonavalent	Mali	MLI	AFR	s4	36.1467	30.7642	30.5479	525.318	555.866
9	nonavalent	Mali	MLI	AFR	s5	40.2454	34.7116	21.4404	667.7	689.14
9	nonavalent	Malta	MLT	EUR	s1	2.72412	0.814243	1.15862	11.524	12.6826
9	nonavalent	Malta	MLT	EUR	s2	4.08762	1.26484	1.76523	20.682	22.4472
9	nonavalent	Malta	MLT	EUR	s3	2.72412	0.814243	0.632304	11.524	12.1563
9	nonavalent	Malta	MLT	EUR	s4	3.88721	3.42397	3.05579	55.9683	59.0241
9	nonavalent	Malta	MLT	EUR	s5	4.24462	4.92253	3.02106	93.1255	96.1466
9	nonavalent	Mauritania	MRT	AFR	s1	24.5712	16.9935	20.3734	234.561	254.935
9	nonavalent	Mauritania	MRT	AFR	s2	36.1717	27.1713	30.2076	409.598	439.806
9	nonavalent	Mauritania	MRT	AFR	s3	24.5712	16.9935	9.47749	234.561	244.039
9	nonavalent	Mauritania	MRT	AFR	s4	27.0005	21.3066	22.6511	316.109	338.76
9	nonavalent	Mauritania	MRT	AFR	s5	37.6471	31.1712	19.7965	529.891	549.687
9	nonavalent	Mauritius	MUS	AFR	s1	17.4828	12.2007	14.507	172.873	187.38
9	nonavalent	Mauritius	MUS	AFR	s2	22.8188	17.9071	19.133	297.908	317.041
9	nonavalent	Mauritius	MUS	AFR	s3	17.4828	12.2007	6.78622	172.873	179.659
9	nonavalent	Mauritius	MUS	AFR	s4	14.4014	7.3511	11.6802	114.64	126.32
9	nonavalent	Mauritius	MUS	AFR	s5	19.339	10.2296	8.69058	188.465	197.156
9	nonavalent	Mexico	MEX	AMR	s1	22.2192	10.3477	15.0722	189.26	204.332
9	nonavalent	Mexico	MEX	AMR	s2	25.8567	13.2362	17.9458	269.224	287.17
9	nonavalent	Mexico	MEX	AMR	s3	22.2192	10.3477	6.60709	189.26	195.867
9	nonavalent	Mexico	MEX	AMR	s4	11.6272	7.35811	8.54789	137.168	145.716
9	nonavalent	Mexico	MEX	AMR	s5	14.0358	9.43888	7.10523	193.996	201.101
9	nonavalent	Moldova	MDA	EUR	s1	17.7325	8.49373	12.8479	194.831	207.679
9	nonavalent	Moldova	MDA	EUR	s2	19.1099	9.65341	13.9758	240.622	254.598
9	nonavalent	Moldova	MDA	EUR	s3	17.7325	8.49373	5.36504	194.831	200.196
9	nonavalent	Moldova	MDA	EUR	s4	20.1088	8.91212	14.3824	194.233	208.615
9	nonavalent	Moldova	MDA	EUR	s5	21.6871	10.1634	9.2025	242.367	251.569
9	nonavalent	Mongolia	MNG	WPR	s1	23.2136	10.7689	15.7325	196.574	212.307
9	nonavalent	Mongolia	MNG	WPR	s2	27.38	13.8706	18.9536	285.625	304.579
9	nonavalent	Mongolia	MNG	WPR	s3	23.2136	10.7689	6.88639	196.574	203.461
9	nonavalent	Mongolia	MNG	WPR	s4	23.6349	12.7804	16.6355	221.913	238.549
9	nonavalent	Mongolia	MNG	WPR	s5	28.3065	17.5241	13.7373	326.712	340.449
9	nonavalent	Montenegro	MNE	EUR	s1	15.8825	5.78708	10.2265	133.464	143.691
9	nonavalent	Montenegro	MNE	EUR	s2	17.2732	6.77514	11.2856	191.884	203.17
9	nonavalent	Montenegro	MNE	EUR	s3	15.8825	5.78708	4.09324	133.464	137.557
9	nonavalent	Montenegro	MNE	EUR	s4	11.1558	5.51532	7.67624	114.279	121.955
9	nonavalent	Montenegro	MNE	EUR	s5	13.4491	7.78135	6.47001	174.535	181.005
9	nonavalent	Morocco	MAR	EMR	s1	14.6464	8.72208	12.0035	139.514	151.518
9	nonavalent	Morocco	MAR	EMR	s2	18.9828	12.8179	15.7087	253.443	269.152
9	nonavalent	Morocco	MAR	EMR	s3	14.6464	8.72208	5.09884	139.514	144.613
9	nonavalent	Morocco	MAR	EMR	s4	18.5108	15.0387	15.5721	250.947	266.519
9	nonavalent	Morocco	MAR	EMR	s5	24.4633	20.891	13.6292	442.874	456.504
9	nonavalent	Mozambique	MOZ	AFR	s1	38.2356	30.0531	32.0643	566.048	598.113
9	nonavalent	Mozambique	MOZ	AFR	s2	61.0685	52.5827	51.6704	1187.76	1239.43
9	nonavalent	Mozambique	MOZ	AFR	s3	38.2356	30.0531	16.1598	566.048	582.208
9	nonavalent	Mozambique	MOZ	AFR	s4	26.2482	22.1941	22.168	396.86	419.028
9	nonavalent	Mozambique	MOZ	AFR	s5	45.7781	40.9249	24.5837	862.992	887.576
9	nonavalent	Myanmar (Burma)	MMR	SEAR	s1	17.8053	12.4402	14.7761	207.998	222.774
9	nonavalent	Myanmar (Burma)	MMR	SEAR	s2	21.8553	17.0171	18.3117	323.327	341.638
9	nonavalent	Myanmar (Burma)	MMR	SEAR	s3	17.8053	12.4402	6.91707	207.998	214.915
9	nonavalent	Myanmar (Burma)	MMR	SEAR	s4	18.2728	12.524	15.1397	234.712	249.852
9	nonavalent	Myanmar (Burma)	MMR	SEAR	s5	21.5936	16.2014	10.9754	348.941	359.916
9	nonavalent	Namibia	NAM	AFR	s1	10.8578	5.61594	8.81355	90.5534	99.3669
9	nonavalent	Namibia	NAM	AFR	s2	16.8084	9.39486	13.7139	166.375	180.089
9	nonavalent	Namibia	NAM	AFR	s3	10.8578	5.61594	3.44745	90.5534	94.0008
9	nonavalent	Namibia	NAM	AFR	s4	18.7358	12.4678	15.486	186.252	201.738
9	nonavalent	Namibia	NAM	AFR	s5	30.4656	22.1871	15.3864	354.638	370.024
9	nonavalent	Nepal	NPL	SEAR	s1	16.4545	11.4892	13.6543	216.595	230.25
9	nonavalent	Nepal	NPL	SEAR	s2	19.3236	14.6369	16.1496	354.761	370.911
9	nonavalent	Nepal	NPL	SEAR	s3	16.4545	11.4892	6.38947	216.595	222.985
9	nonavalent	Nepal	NPL	SEAR	s4	18.2613	12.6324	15.1418	284.231	299.373
9	nonavalent	Nepal	NPL	SEAR	s5	20.3483	14.4665	10.1009	430.917	441.018
9	nonavalent	Netherlands	NLD	EUR	s1	6.44481	2.34315	2.9995	46.4889	49.4884
9	nonavalent	Netherlands	NLD	EUR	s2	7.39893	3.11039	3.70418	67.4702	71.1743
9	nonavalent	Netherlands	NLD	EUR	s3	6.44481	2.34315	1.65895	46.4889	48.1479
9	nonavalent	Netherlands	NLD	EUR	s4	5.62277	2.30657	2.77954	42.8241	45.6037
9	nonavalent	Netherlands	NLD	EUR	s5	6.52314	3.25236	3.04448	63.6537	66.6982
9	nonavalent	New Zealand	NZL	WPR	s1	4.21776	1.69239	2.06154	28.0001	30.0616
9	nonavalent	New Zealand	NZL	WPR	s2	5.56531	3.12514	3.27326	63.4068	66.6801
9	nonavalent	New Zealand	NZL	WPR	s3	4.21776	1.69239	1.14785	28.0001	29.1479
9	nonavalent	New Zealand	NZL	WPR	s4	5.14258	1.95057	2.44357	37.3905	39.8341
9	nonavalent	New Zealand	NZL	WPR	s5	7.10386	3.60628	3.38224	77.8986	81.2809
9	nonavalent	Nicaragua	NIC	AMR	s1	32.2523	21.7003	26.6818	442.573	469.255
9	nonavalent	Nicaragua	NIC	AMR	s2	37.2264	27.502	31.0423	616.321	647.364
9	nonavalent	Nicaragua	NIC	AMR	s3	32.2523	21.7003	12.2034	442.573	454.776
9	nonavalent	Nicaragua	NIC	AMR	s4	21.7621	16.2156	18.1608	324.742	342.903
9	nonavalent	Nicaragua	NIC	AMR	s5	26.5155	20.8972	14.1108	453.36	467.471
9	nonavalent	Niger	NER	AFR	s1	6.66486	5.69298	5.63459	107.411	113.046
9	nonavalent	Niger	NER	AFR	s2	7.80637	6.94692	6.62753	157.774	164.402
9	nonavalent	Niger	NER	AFR	s3	6.66486	5.69298	2.99456	107.411	110.406
9	nonavalent	Niger	NER	AFR	s4	7.75801	7.26186	6.62227	131.559	138.181
9	nonavalent	Niger	NER	AFR	s5	9.19195	8.73295	5.05967	195.537	200.597
9	nonavalent	Nigeria	NGA	AFR	s1	20.1622	12.7459	16.5979	185.144	201.741
9	nonavalent	Nigeria	NGA	AFR	s2	26.2149	17.2255	21.6459	268.483	290.129
9	nonavalent	Nigeria	NGA	AFR	s3	20.1622	12.7459	7.30816	185.144	192.452
9	nonavalent	Nigeria	NGA	AFR	s4	18.7809	14.1141	15.6849	219.645	235.33
9	nonavalent	Nigeria	NGA	AFR	s5	23.6781	18.2013	12.0848	314.687	326.772
9	nonavalent	North Korea	PRK	SEAR	s1	10.4112	6.46731	8.55925	158.806	167.366
9	nonavalent	North Korea	PRK	SEAR	s2	12.1235	7.75704	9.98954	232.022	242.012
9	nonavalent	North Korea	PRK	SEAR	s3	10.4112	6.46731	3.72901	158.806	162.535
9	nonavalent	North Korea	PRK	SEAR	s4	9.91878	3.84331	7.92261	74.2322	82.1548
9	nonavalent	North Korea	PRK	SEAR	s5	11.6274	5.40303	4.4839	121.013	125.497
9	nonavalent	Norway	NOR	EUR	s1	8.77468	3.55405	4.30943	69.2549	73.5643
9	nonavalent	Norway	NOR	EUR	s2	9.85448	4.76485	5.31928	101.69	107.009
9	nonavalent	Norway	NOR	EUR	s3	8.77468	3.55405	2.40098	69.2549	71.6559
9	nonavalent	Norway	NOR	EUR	s4	9.91447	3.00269	4.24114	49.7751	54.0163
9	nonavalent	Norway	NOR	EUR	s5	11.116	4.38904	4.91664	77.549	82.4657
9	nonavalent	Oman	OMN	EMR	s1	6.02239	3.38484	4.28249	54.8547	59.1372
9	nonavalent	Oman	OMN	EMR	s2	7.56811	4.76199	5.55449	98.4274	103.982
9	nonavalent	Oman	OMN	EMR	s3	6.02239	3.38484	2.01774	54.8547	56.8724
9	nonavalent	Oman	OMN	EMR	s4	6.88477	4.92385	5.25419	89.0673	94.3214
9	nonavalent	Oman	OMN	EMR	s5	8.76543	6.75364	4.82286	151.649	156.472
9	nonavalent	Pakistan	PAK	EMR	s1	6.55031	4.26633	5.40487	80.1069	85.5118
9	nonavalent	Pakistan	PAK	EMR	s2	7.40736	5.08394	6.13798	113.659	119.797
9	nonavalent	Pakistan	PAK	EMR	s3	6.55031	4.26633	2.42334	80.1069	82.5303
9	nonavalent	Pakistan	PAK	EMR	s4	6.49616	4.80576	5.41766	90.6552	96.0729
9	nonavalent	Pakistan	PAK	EMR	s5	7.5499	5.7027	3.8465	128.436	132.283
9	nonavalent	Palestinian Territories	PSE	EMR	s1	2.33388	1.23805	1.63455	20.9849	22.6195
9	nonavalent	Palestinian Territories	PSE	EMR	s2	2.8838	1.74503	2.09289	33.6538	35.7466
9	nonavalent	Palestinian Territories	PSE	EMR	s3	2.33388	1.23805	0.753117	20.9849	21.738
9	nonavalent	Palestinian Territories	PSE	EMR	s4	3.2156	2.54319	2.5368	41.1939	43.7307
9	nonavalent	Palestinian Territories	PSE	EMR	s5	5.33192	3.84855	2.65715	67.9768	70.6339
9	nonavalent	Panama	PAN	AMR	s1	18.5616	10.1369	13.0986	191.056	204.155
9	nonavalent	Panama	PAN	AMR	s2	22.036	13.3154	15.986	276.823	292.809
9	nonavalent	Panama	PAN	AMR	s3	18.5616	10.1369	6.10327	191.056	197.159
9	nonavalent	Panama	PAN	AMR	s4	20.5824	12.2274	14.8601	236.213	251.074
9	nonavalent	Panama	PAN	AMR	s5	25.6179	16.3186	12.6586	339.708	352.366
9	nonavalent	Papua New Guinea	PNG	WPR	s1	27.5259	18.7421	20.6858	370.353	391.038
9	nonavalent	Papua New Guinea	PNG	WPR	s2	32.3134	23.0467	24.6389	485.59	510.229
9	nonavalent	Papua New Guinea	PNG	WPR	s3	27.5259	18.7421	10.5018	370.353	380.854
9	nonavalent	Papua New Guinea	PNG	WPR	s4	22.9631	17.0412	17.7348	341.077	358.812
9	nonavalent	Papua New Guinea	PNG	WPR	s5	26.9239	21.1409	13.8841	446.855	460.739
9	nonavalent	Paraguay	PRY	AMR	s1	33.0485	20.8956	24.2897	391.604	415.894
9	nonavalent	Paraguay	PRY	AMR	s2	36.6293	24.9787	27.54	502.408	529.948
9	nonavalent	Paraguay	PRY	AMR	s3	33.0485	20.8956	11.9804	391.604	403.585
9	nonavalent	Paraguay	PRY	AMR	s4	34.4718	21.6359	25.2816	406.963	432.245
9	nonavalent	Paraguay	PRY	AMR	s5	39.714	26.5343	19.5754	521.837	541.413
9	nonavalent	Peru	PER	AMR	s1	34.6057	15.9522	27.8956	291.34	319.235
9	nonavalent	Peru	PER	AMR	s2	43.001	22.1684	34.8976	465.223	500.121
9	nonavalent	Peru	PER	AMR	s3	34.6057	15.9522	10.2262	291.34	301.566
9	nonavalent	Peru	PER	AMR	s4	25.9568	13.974	21.1245	245.86	266.985
9	nonavalent	Peru	PER	AMR	s5	33.5925	20.486	15.9583	401.108	417.066
9	nonavalent	Philippines	PHL	WPR	s1	13.9981	8.18448	10.0617	154.646	164.708
9	nonavalent	Philippines	PHL	WPR	s2	16.3328	10.906	12.2011	237.737	249.938
9	nonavalent	Philippines	PHL	WPR	s3	13.9981	8.18448	4.81388	154.646	159.46
9	nonavalent	Philippines	PHL	WPR	s4	14.8411	10.5723	11.3119	173.204	184.516
9	nonavalent	Philippines	PHL	WPR	s5	18.4638	15.0949	10.1849	283.633	293.818
9	nonavalent	Poland	POL	EUR	s1	11.8808	6.5009	8.38833	128.988	137.376
9	nonavalent	Poland	POL	EUR	s2	14.4198	8.94913	10.541	212.502	223.043
9	nonavalent	Poland	POL	EUR	s3	11.8808	6.5009	3.91145	128.988	132.899
9	nonavalent	Poland	POL	EUR	s4	10.4899	6.40034	7.63086	111.842	119.473
9	nonavalent	Poland	POL	EUR	s5	13.6113	9.36499	7.16876	196.026	203.194
9	nonavalent	Portugal	PRT	EUR	s1	9.14365	5.24952	5.44918	104.396	109.845
9	nonavalent	Portugal	PRT	EUR	s2	10.8164	7.17738	7.04591	162.06	169.106
9	nonavalent	Portugal	PRT	EUR	s3	9.14365	5.24952	3.10666	104.396	107.503
9	nonavalent	Portugal	PRT	EUR	s4	9.14295	4.20346	4.80045	79.6622	84.4626
9	nonavalent	Portugal	PRT	EUR	s5	11.1997	6.05807	5.2788	126.479	131.758
9	nonavalent	Qatar	QAT	EMR	s1	5.23977	0	2.72468	0	2.72468
9	nonavalent	Qatar	QAT	EMR	s2	9.02231	0	4.6916	0	4.6916
9	nonavalent	Qatar	QAT	EMR	s3	5.23977	0	0.603622	0	0.603622
9	nonavalent	Qatar	QAT	EMR	s4	4.34745	3.70727	3.52115	73.5034	77.0245
9	nonavalent	Qatar	QAT	EMR	s5	4.70281	4.0585	2.86268	114.453	117.315
9	nonavalent	Romania	ROU	EUR	s1	26.0894	11.7802	17.5717	248.451	266.023
9	nonavalent	Romania	ROU	EUR	s2	29.6703	14.793	20.4582	366.451	386.909
9	nonavalent	Romania	ROU	EUR	s3	26.0894	11.7802	7.61322	248.451	256.064
9	nonavalent	Romania	ROU	EUR	s4	20.2549	10.6818	14.1643	196.853	211.017
9	nonavalent	Romania	ROU	EUR	s5	24.0683	13.9775	11.5717	305.704	317.276
9	nonavalent	Russia	RUS	EUR	s1	12.3543	6.01752	8.97713	131.398	140.375
9	nonavalent	Russia	RUS	EUR	s2	14.1573	7.93743	10.5581	198.422	208.98
9	nonavalent	Russia	RUS	EUR	s3	12.3543	6.01752	3.77692	131.398	135.175
9	nonavalent	Russia	RUS	EUR	s4	14.1924	5.8799	10.0442	137.015	147.059
9	nonavalent	Russia	RUS	EUR	s5	16.0482	7.29965	7.06497	200.963	208.028
9	nonavalent	Rwanda	RWA	AFR	s1	31.9503	21.1207	26.3943	368.604	394.998
9	nonavalent	Rwanda	RWA	AFR	s2	45.0345	32.5205	37.4783	751.765	789.243
9	nonavalent	Rwanda	RWA	AFR	s3	31.9503	21.1207	11.9419	368.604	380.546
9	nonavalent	Rwanda	RWA	AFR	s4	25.6814	19.955	21.5134	333.929	355.442
9	nonavalent	Rwanda	RWA	AFR	s5	36.3666	29.7152	18.9531	693.179	712.132
9	nonavalent	Samoa	WSM	WPR	s1	12.8749	2.8502	7.66401	53.1099	60.7739
9	nonavalent	Samoa	WSM	WPR	s2	13.8691	3.40448	8.36946	86.0125	94.382
9	nonavalent	Samoa	WSM	WPR	s3	12.8749	2.8502	2.59802	53.1099	55.7079
9	nonavalent	Samoa	WSM	WPR	s4	11.0216	8.41988	8.594	161.784	170.378
9	nonavalent	Samoa	WSM	WPR	s5	12.6994	10.0721	7.00839	259.062	266.07
9	nonavalent	Saudi Arabia	SAU	EMR	s1	2.97249	1.49333	2.05343	22.3801	24.4335
9	nonavalent	Saudi Arabia	SAU	EMR	s2	3.81281	2.13591	2.70887	37.803	40.5118
9	nonavalent	Saudi Arabia	SAU	EMR	s3	2.97249	1.49333	0.926535	22.3801	23.3066
9	nonavalent	Saudi Arabia	SAU	EMR	s4	2.82345	1.8191	2.08669	30.9038	32.9905
9	nonavalent	Saudi Arabia	SAU	EMR	s5	3.6144	2.4553	1.88792	49.1928	51.0807
9	nonavalent	Senegal	SEN	AFR	s1	35.3653	24.1604	29.2936	379.608	408.902
9	nonavalent	Senegal	SEN	AFR	s2	50.1971	37.3226	41.882	699.867	741.749
9	nonavalent	Senegal	SEN	AFR	s3	35.3653	24.1604	13.5242	379.608	393.132
9	nonavalent	Senegal	SEN	AFR	s4	32.7018	26.3506	27.4884	422.382	449.87
9	nonavalent	Senegal	SEN	AFR	s5	44.6141	37.4222	23.5774	762.781	786.358
9	nonavalent	Serbia	SRB	EUR	s1	20.0538	8.30411	13.2514	162.492	175.743
9	nonavalent	Serbia	SRB	EUR	s2	22.554	10.9847	15.4629	255.872	271.335
9	nonavalent	Serbia	SRB	EUR	s3	20.0538	8.30411	5.55828	162.492	168.05
9	nonavalent	Serbia	SRB	EUR	s4	18.7656	7.63315	12.3534	147.98	160.334
9	nonavalent	Serbia	SRB	EUR	s5	21.0299	10.0995	9.28225	233.801	243.083
9	nonavalent	Sierra Leone	SLE	AFR	s1	20.8598	18.0983	17.6633	256.818	274.482
9	nonavalent	Sierra Leone	SLE	AFR	s2	28.7013	26.4393	24.4569	411.517	435.974
9	nonavalent	Sierra Leone	SLE	AFR	s3	20.8598	18.0983	9.48207	256.818	266.3
9	nonavalent	Sierra Leone	SLE	AFR	s4	9.54986	8.49328	8.10722	127.862	135.969
9	nonavalent	Sierra Leone	SLE	AFR	s5	12.9611	11.8253	7.06009	200.409	207.469
9	nonavalent	Singapore	SGP	WPR	s1	11.2144	5.11393	5.86209	86.3695	92.2316
9	nonavalent	Singapore	SGP	WPR	s2	14.1919	7.06066	7.78366	135.343	143.127
9	nonavalent	Singapore	SGP	WPR	s3	11.2144	5.11393	3.29217	86.3695	89.6617
9	nonavalent	Singapore	SGP	WPR	s4	17.6092	7.78664	9.05392	126.872	135.926
9	nonavalent	Singapore	SGP	WPR	s5	26.1442	11.4029	10.9515	201.927	212.879
9	nonavalent	Slovakia	SVK	EUR	s1	14.6498	6.10952	9.69513	124.529	134.224
9	nonavalent	Slovakia	SVK	EUR	s2	16.6026	7.8461	11.301	186.679	197.98
9	nonavalent	Slovakia	SVK	EUR	s3	14.6498	6.10952	4.07735	124.529	128.606
9	nonavalent	Slovakia	SVK	EUR	s4	15.9892	6.83893	10.6396	137.153	147.793
9	nonavalent	Slovakia	SVK	EUR	s5	18.3556	8.92012	8.33532	207.112	215.447
9	nonavalent	Slovenia	SVN	EUR	s1	9.00136	4.50593	4.954	83.8792	88.8332
9	nonavalent	Slovenia	SVN	EUR	s2	9.96541	6.19024	6.22965	129.944	136.174
9	nonavalent	Slovenia	SVN	EUR	s3	9.00136	4.50593	2.79942	83.8792	86.6786
9	nonavalent	Slovenia	SVN	EUR	s4	6.89698	4.27442	4.30542	76.9619	81.2673
9	nonavalent	Slovenia	SVN	EUR	s5	7.69551	5.96065	4.39808	120.791	125.189
9	nonavalent	Solomon Islands	SLB	WPR	s1	24.4272	18.3482	18.9405	354.767	373.707
9	nonavalent	Solomon Islands	SLB	WPR	s2	27.3995	23.1469	22.1177	522.393	544.511
9	nonavalent	Solomon Islands	SLB	WPR	s3	24.4272	18.3482	9.99076	354.767	364.757
9	nonavalent	Solomon Islands	SLB	WPR	s4	19.3801	14.0348	14.8495	366.827	381.676
9	nonavalent	Solomon Islands	SLB	WPR	s5	20.6431	15.1004	10.3068	484.814	495.121
9	nonavalent	Somalia	SOM	EMR	s1	22.7296	14.2437	18.6988	221.191	239.89
9	nonavalent	Somalia	SOM	EMR	s2	30.4634	20.1823	25.1704	354.046	379.216
9	nonavalent	Somalia	SOM	EMR	s3	22.7296	14.2437	8.18976	221.191	229.381
9	nonavalent	Somalia	SOM	EMR	s4	16.2378	15.0145	13.8422	266.612	280.454
9	nonavalent	Somalia	SOM	EMR	s5	21.1381	19.8222	11.5167	407.539	419.055
9	nonavalent	South Africa	ZAF	AFR	s1	18.3902	11.8663	15.1632	201.94	217.103
9	nonavalent	South Africa	ZAF	AFR	s2	30.6143	22.8486	25.5517	419.152	444.704
9	nonavalent	South Africa	ZAF	AFR	s3	18.3902	11.8663	6.75996	201.94	208.7
9	nonavalent	South Africa	ZAF	AFR	s4	25.3722	12.1209	20.495	222.226	242.721
9	nonavalent	South Africa	ZAF	AFR	s5	42.2657	22.5318	18.7404	452.433	471.173
9	nonavalent	South Korea	KOR	WPR	s1	8.91188	3.29358	5.75399	52.1303	57.8843
9	nonavalent	South Korea	KOR	WPR	s2	13.6974	7.36903	9.62814	138.384	148.012
9	nonavalent	South Korea	KOR	WPR	s3	8.91188	3.29358	2.31491	52.1303	54.4452
9	nonavalent	South Korea	KOR	WPR	s4	7.87724	2.47617	4.93806	40.5992	45.5372
9	nonavalent	South Korea	KOR	WPR	s5	12.5444	6.20958	6.04688	107.679	113.726
9	nonavalent	South Sudan	SSD	AFR	s1	22.0254	15.5509	18.2944	256.42	274.714
9	nonavalent	South Sudan	SSD	AFR	s2	26.9009	19.6142	22.4061	348.169	370.575
9	nonavalent	South Sudan	SSD	AFR	s3	22.0254	15.5509	8.61994	256.42	265.04
9	nonavalent	South Sudan	SSD	AFR	s4	19.5682	17.1446	16.5863	302.691	319.278
9	nonavalent	South Sudan	SSD	AFR	s5	23.7566	21.1563	12.7852	405.786	418.571
9	nonavalent	Spain	ESP	EUR	s1	7.00437	2.38897	3.16221	50.5202	53.6825
9	nonavalent	Spain	ESP	EUR	s2	8.70635	3.61467	4.33062	92.2587	96.5893
9	nonavalent	Spain	ESP	EUR	s3	7.00437	2.38897	1.74133	50.5202	52.2616
9	nonavalent	Spain	ESP	EUR	s4	4.96754	2.05613	2.46701	40.3606	42.8276
9	nonavalent	Spain	ESP	EUR	s5	6.4029	3.38154	3.01816	77.1591	80.1773
9	nonavalent	Sri Lanka	LKA	SEAR	s1	13.2374	5.85432	8.87393	82.6856	91.5595
9	nonavalent	Sri Lanka	LKA	SEAR	s2	21.2053	11.1294	14.8108	202.041	216.852
9	nonavalent	Sri Lanka	LKA	SEAR	s3	13.2374	5.85432	3.81482	82.6856	86.5004
9	nonavalent	Sri Lanka	LKA	SEAR	s4	7.80955	4.62082	5.63205	73.3794	79.0115
9	nonavalent	Sri Lanka	LKA	SEAR	s5	12.8648	8.98082	6.59467	167.783	174.378
9	nonavalent	St. Lucia	LCA	AMR	s1	13.721	6.82464	9.45531	139.082	148.537
9	nonavalent	St. Lucia	LCA	AMR	s2	16.0154	8.64681	11.2679	194.537	205.805
9	nonavalent	St. Lucia	LCA	AMR	s3	13.721	6.82464	4.25007	139.082	143.332
9	nonavalent	St. Lucia	LCA	AMR	s4	13.7865	15.8805	12.5684	265.523	278.091
9	nonavalent	St. Lucia	LCA	AMR	s5	15.8683	20.5283	11.7579	394.811	406.569
9	nonavalent	Sudan	SDN	EMR	s1	6.597	4.66666	5.48038	61.1904	66.6708
9	nonavalent	Sudan	SDN	EMR	s2	10.3567	7.93742	8.66483	122.985	131.65
9	nonavalent	Sudan	SDN	EMR	s3	6.597	4.66666	2.5853	61.1904	63.7757
9	nonavalent	Sudan	SDN	EMR	s4	6.40373	4.92839	5.35967	74.7044	80.064
9	nonavalent	Sudan	SDN	EMR	s5	8.51368	6.84406	4.39438	135.799	140.193
9	nonavalent	Suriname	SUR	AMR	s1	38.4297	21.1122	27.1616	353.204	380.365
9	nonavalent	Suriname	SUR	AMR	s2	44.9237	26.5122	32.3745	477.375	509.75
9	nonavalent	Suriname	SUR	AMR	s3	38.4297	21.1122	12.685	353.204	365.889
9	nonavalent	Suriname	SUR	AMR	s4	26.979	17.0811	19.8367	330.979	350.816
9	nonavalent	Suriname	SUR	AMR	s5	30.6759	19.6491	14.9942	432.414	447.409
9	nonavalent	Swaziland	SWZ	AFR	s1	27.5203	17.7523	22.6907	230.721	253.412
9	nonavalent	Swaziland	SWZ	AFR	s2	58.6438	45.8647	49.1557	647.878	697.034
9	nonavalent	Swaziland	SWZ	AFR	s3	27.5203	17.7523	10.114	230.721	240.835
9	nonavalent	Swaziland	SWZ	AFR	s4	39.6533	28.5172	32.9882	428.695	461.683
9	nonavalent	Swaziland	SWZ	AFR	s5	88.4808	71.5971	46.1084	1124.82	1170.93
9	nonavalent	Sweden	SWE	EUR	s1	6.96908	3.18064	3.64457	55.9806	59.6252
9	nonavalent	Sweden	SWE	EUR	s2	8.00147	4.32873	4.60416	85.1177	89.7219
9	nonavalent	Sweden	SWE	EUR	s3	6.96908	3.18064	2.04692	55.9806	58.0275
9	nonavalent	Sweden	SWE	EUR	s4	8.16133	3.60675	4.19491	61.2019	65.3968
9	nonavalent	Sweden	SWE	EUR	s5	9.31129	5.17499	4.64713	94.4337	99.0808
9	nonavalent	Switzerland	CHE	EUR	s1	3.16627	1.59091	1.74627	25.9949	27.7412
9	nonavalent	Switzerland	CHE	EUR	s2	4.04334	2.73383	2.66538	53.7882	56.4536
9	nonavalent	Switzerland	CHE	EUR	s3	3.16627	1.59091	0.987026	25.9949	26.982
9	nonavalent	Switzerland	CHE	EUR	s4	3.87523	1.53588	1.8823	24.9304	26.8127
9	nonavalent	Switzerland	CHE	EUR	s5	5.26145	2.91137	2.54892	52.5032	55.0521
9	nonavalent	Syria	SYR	EMR	s1	2.77206	1.58594	1.98069	26.8292	28.8099
9	nonavalent	Syria	SYR	EMR	s2	3.4641	2.2133	2.55385	43.8824	46.4363
9	nonavalent	Syria	SYR	EMR	s3	2.77206	1.58594	0.939671	26.8292	27.7689
9	nonavalent	Syria	SYR	EMR	s4	4.10768	3.37417	3.28321	59.5441	62.8273
9	nonavalent	Syria	SYR	EMR	s5	5.82792	4.95105	3.11081	96.3114	99.4222
9	nonavalent	SÃ£o TomÃ© & PrÃ­ncipe	STP	AFR	s1	33.0441	23.5116	27.4647	397.015	424.48
9	nonavalent	SÃ£o TomÃ© & PrÃ­ncipe	STP	AFR	s2	41.2116	31.5016	34.471	629.183	663.654
9	nonavalent	SÃ£o TomÃ© & PrÃ­ncipe	STP	AFR	s3	33.0441	23.5116	13.0031	397.015	410.018
9	nonavalent	SÃ£o TomÃ© & PrÃ­ncipe	STP	AFR	s4	36.8145	30.3201	31.011	441.863	472.874
9	nonavalent	SÃ£o TomÃ© & PrÃ­ncipe	STP	AFR	s5	44.8873	38.3677	24.2293	738.285	762.514
9	nonavalent	Tajikistan	TJK	EUR	s1	7.95446	4.5284	5.67598	92.3324	98.0084
9	nonavalent	Tajikistan	TJK	EUR	s2	9.09841	5.98838	6.76722	148.622	155.389
9	nonavalent	Tajikistan	TJK	EUR	s3	7.95446	4.5284	2.6876	92.3324	95.02
9	nonavalent	Tajikistan	TJK	EUR	s4	4.91401	3.02448	3.58361	63.8892	67.4728
9	nonavalent	Tajikistan	TJK	EUR	s5	5.93872	3.95843	2.89619	101.223	104.119
9	nonavalent	Tanzania	TZA	AFR	s1	41.7268	26.8983	34.4022	410.487	444.89
9	nonavalent	Tanzania	TZA	AFR	s2	66.1685	46.4749	54.9355	832.038	886.974
9	nonavalent	Tanzania	TZA	AFR	s3	41.7268	26.8983	15.328	410.487	425.815
9	nonavalent	Tanzania	TZA	AFR	s4	45.2112	34.1534	37.7759	549.745	587.521
9	nonavalent	Tanzania	TZA	AFR	s5	66.8335	53.0948	34.6154	1073.81	1108.42
9	nonavalent	Thailand	THA	SEAR	s1	15.7586	9.04546	11.2699	193.846	205.116
9	nonavalent	Thailand	THA	SEAR	s2	21.9315	13.64	16.0419	366.83	382.872
9	nonavalent	Thailand	THA	SEAR	s3	15.7586	9.04546	5.35346	193.846	199.199
9	nonavalent	Thailand	THA	SEAR	s4	14.9601	8.87095	10.7954	171.551	182.346
9	nonavalent	Thailand	THA	SEAR	s5	21.2343	13.4114	10.3625	341.78	352.143
9	nonavalent	Timor-Leste	TLS	SEAR	s1	14.3048	10.7824	11.1045	130.038	141.142
9	nonavalent	Timor-Leste	TLS	SEAR	s2	20.6212	17.8713	16.7993	246.843	263.643
9	nonavalent	Timor-Leste	TLS	SEAR	s3	14.3048	10.7824	5.86538	130.038	135.903
9	nonavalent	Timor-Leste	TLS	SEAR	s4	11.4616	6.36392	8.12379	114.317	122.441
9	nonavalent	Timor-Leste	TLS	SEAR	s5	12.973	7.55985	5.86183	173.872	179.734
9	nonavalent	Togo	TGO	AFR	s1	17.8272	12.3946	14.7882	178.66	193.448
9	nonavalent	Togo	TGO	AFR	s2	23.244	16.9308	19.3585	262.725	282.083
9	nonavalent	Togo	TGO	AFR	s3	17.8272	12.3946	6.90176	178.66	185.562
9	nonavalent	Togo	TGO	AFR	s4	19.619	16.1215	16.5226	245.651	262.174
9	nonavalent	Togo	TGO	AFR	s5	25.2458	21.3722	13.3862	355.746	369.132
9	nonavalent	Trinidad & Tobago	TTO	AMR	s1	27.3266	15.9101	19.6192	261.14	280.76
9	nonavalent	Trinidad & Tobago	TTO	AMR	s2	34.4418	21.0867	25.0792	383.896	408.976
9	nonavalent	Trinidad & Tobago	TTO	AMR	s3	27.3266	15.9101	9.37113	261.14	270.511
9	nonavalent	Trinidad & Tobago	TTO	AMR	s4	14.1205	12.1247	11.4651	207.213	218.678
9	nonavalent	Trinidad & Tobago	TTO	AMR	s5	16.1333	16.1433	10.4049	300.79	311.195
9	nonavalent	Tunisia	TUN	EMR	s1	5.16343	2.39751	3.50014	39.2343	42.7344
9	nonavalent	Tunisia	TUN	EMR	s2	6.23303	3.15614	4.31426	63.9312	68.2454
9	nonavalent	Tunisia	TUN	EMR	s3	5.16343	2.39751	1.53259	39.2343	40.7669
9	nonavalent	Tunisia	TUN	EMR	s4	4.6008	3.53484	3.59426	58.8894	62.4837
9	nonavalent	Tunisia	TUN	EMR	s5	5.67376	4.57493	3.15824	95.0176	98.1758
9	nonavalent	Turkey	TUR	EUR	s1	4.58227	2.3125	3.16903	40.1967	43.3657
9	nonavalent	Turkey	TUR	EUR	s2	5.80965	3.36123	4.16383	71.4422	75.606
9	nonavalent	Turkey	TUR	EUR	s3	4.58227	2.3125	1.4324	40.1967	41.6291
9	nonavalent	Turkey	TUR	EUR	s4	5.30152	3.45425	3.93123	57.0933	61.0245
9	nonavalent	Turkey	TUR	EUR	s5	6.92839	5.38803	3.78831	105.216	109.004
9	nonavalent	Turkmenistan	TKM	EUR	s1	10.822	5.4936	7.49528	89.87	97.3653
9	nonavalent	Turkmenistan	TKM	EUR	s2	13.8024	8.114	9.936	154.325	164.261
9	nonavalent	Turkmenistan	TKM	EUR	s3	10.822	5.4936	3.39548	89.87	93.2655
9	nonavalent	Turkmenistan	TKM	EUR	s4	11.3601	7.73695	8.5378	150.265	158.803
9	nonavalent	Turkmenistan	TKM	EUR	s5	13.8431	10.0941	7.2446	237.228	244.472
9	nonavalent	Uganda	UGA	AFR	s1	30.651	19.8614	25.2809	342.984	368.265
9	nonavalent	Uganda	UGA	AFR	s2	45.4678	31.9966	37.7552	659.138	696.893
9	nonavalent	Uganda	UGA	AFR	s3	30.651	19.8614	11.2996	342.984	354.284
9	nonavalent	Uganda	UGA	AFR	s4	38.337	29.4911	32.0852	526.387	558.473
9	nonavalent	Uganda	UGA	AFR	s5	57.3071	46.8155	29.8492	996.012	1025.86
9	nonavalent	Ukraine	UKR	EUR	s1	13.0641	5.57027	9.28676	140.047	149.334
9	nonavalent	Ukraine	UKR	EUR	s2	14.6631	6.76852	10.5577	197.352	207.909
9	nonavalent	Ukraine	UKR	EUR	s3	13.0641	5.57027	3.68376	140.047	143.731
9	nonavalent	Ukraine	UKR	EUR	s4	14.0905	5.95766	10.0033	141.937	151.94
9	nonavalent	Ukraine	UKR	EUR	s5	15.8139	7.04016	6.73279	202.756	209.489
9	nonavalent	United Arab Emirates	ARE	EMR	s1	10.9896	0.275442	5.80824	8.49007	14.2983
9	nonavalent	United Arab Emirates	ARE	EMR	s2	17.6113	0.292444	9.25729	12.4025	21.6598
9	nonavalent	United Arab Emirates	ARE	EMR	s3	10.9896	0.275442	1.37374	8.49007	9.86381
9	nonavalent	United Arab Emirates	ARE	EMR	s4	7.34139	5.70189	5.75616	76.6034	82.3595
9	nonavalent	United Arab Emirates	ARE	EMR	s5	12.1541	10.331	7.01039	173.836	180.846
9	nonavalent	United Kingdom	GBR	EUR	s1	5.66884	2.13742	2.68572	43.6548	46.3405
9	nonavalent	United Kingdom	GBR	EUR	s2	6.62237	3.12565	3.52727	72.5066	76.0339
9	nonavalent	United Kingdom	GBR	EUR	s3	5.66884	2.13742	1.48908	43.6548	45.1439
9	nonavalent	United Kingdom	GBR	EUR	s4	6.87957	2.061	2.92891	42.1299	45.0588
9	nonavalent	United Kingdom	GBR	EUR	s5	7.951	3.10933	3.51911	70.1703	73.6894
9	nonavalent	United States	USA	AMR	s1	6.33565	3.62543	3.76832	79.543	83.3113
9	nonavalent	United States	USA	AMR	s2	6.94989	4.40432	4.39865	107.653	112.051
9	nonavalent	United States	USA	AMR	s3	6.33565	3.62543	2.14793	79.543	81.6909
9	nonavalent	United States	USA	AMR	s4	6.64838	2.73108	3.28888	57.9745	61.2634
9	nonavalent	United States	USA	AMR	s5	7.36116	3.37915	3.38499	79.198	82.583
9	nonavalent	Uruguay	URY	AMR	s1	17.4503	8.07907	11.821	187.595	199.416
9	nonavalent	Uruguay	URY	AMR	s2	19.9533	10.0023	13.7765	262.267	276.043
9	nonavalent	Uruguay	URY	AMR	s3	17.4503	8.07907	5.17034	187.595	192.765
9	nonavalent	Uruguay	URY	AMR	s4	12.0793	7.30155	8.76375	159.754	168.517
9	nonavalent	Uruguay	URY	AMR	s5	13.8433	9.4654	7.23905	228.31	235.549
9	nonavalent	Uzbekistan	UZB	EUR	s1	11.4823	6.28826	8.10879	120.323	128.432
9	nonavalent	Uzbekistan	UZB	EUR	s2	13.1453	8.00082	9.55583	181.635	191.191
9	nonavalent	Uzbekistan	UZB	EUR	s3	11.4823	6.28826	3.78237	120.323	124.106
9	nonavalent	Uzbekistan	UZB	EUR	s4	9.10539	5.26629	6.52534	104.879	111.404
9	nonavalent	Uzbekistan	UZB	EUR	s5	10.5023	6.35704	5.01701	155.404	160.421
9	nonavalent	Vanuatu	VUT	WPR	s1	8.36767	2.96397	5.35894	87.0726	92.4315
9	nonavalent	Vanuatu	VUT	WPR	s2	8.65123	3.12595	5.56146	110.754	116.316
9	nonavalent	Vanuatu	VUT	WPR	s3	8.36767	2.96397	2.12329	87.0726	89.1959
9	nonavalent	Vanuatu	VUT	WPR	s4	13.2301	8.42083	9.74274	232.627	242.369
9	nonavalent	Vanuatu	VUT	WPR	s5	14.1771	9.08866	6.69739	299.712	306.409
9	nonavalent	Venezuela	VEN	AMR	s1	30.3856	15.8406	21.1863	316.809	337.996
9	nonavalent	Venezuela	VEN	AMR	s2	33.1597	18.4909	23.53	396.269	419.799
9	nonavalent	Venezuela	VEN	AMR	s3	30.3856	15.8406	9.69633	316.809	326.506
9	nonavalent	Venezuela	VEN	AMR	s4	23.9907	13.5338	17.0766	285.217	302.294
9	nonavalent	Venezuela	VEN	AMR	s5	26.4943	15.7373	12.7558	353.059	365.815
9	nonavalent	Vietnam	VNM	WPR	s1	9.67168	5.60795	6.93598	110.416	117.352
9	nonavalent	Vietnam	VNM	WPR	s2	11.1862	7.23274	8.27597	179.376	187.652
9	nonavalent	Vietnam	VNM	WPR	s3	9.67168	5.60795	3.30768	110.416	113.724
9	nonavalent	Vietnam	VNM	WPR	s4	7.24982	4.89221	5.43326	82.212	87.6453
9	nonavalent	Vietnam	VNM	WPR	s5	8.97449	6.99319	4.82203	145.697	150.519
9	nonavalent	Yemen	YEM	EMR	s1	3.17336	2.33509	2.64527	31.0636	33.7089
9	nonavalent	Yemen	YEM	EMR	s2	3.90012	3.08768	3.27286	45.1259	48.3987
9	nonavalent	Yemen	YEM	EMR	s3	3.17336	2.33509	1.27893	31.0636	32.3425
9	nonavalent	Yemen	YEM	EMR	s4	1.65998	1.30487	1.39207	25.2827	26.6748
9	nonavalent	Yemen	YEM	EMR	s5	1.83162	1.46248	0.93798	32.6367	33.5746
9	nonavalent	Zambia	ZMB	AFR	s1	33.3609	21.7604	27.5303	364.959	392.49
9	nonavalent	Zambia	ZMB	AFR	s2	63.4654	46.9688	52.9306	912.172	965.103
9	nonavalent	Zambia	ZMB	AFR	s3	33.3609	21.7604	12.3546	364.959	377.314
9	nonavalent	Zambia	ZMB	AFR	s4	39.2655	26.98	32.5398	395.753	428.293
9	nonavalent	Zambia	ZMB	AFR	s5	78.1821	58.7054	39.6464	1077.12	1116.77
9	nonavalent	Zimbabwe	ZWE	AFR	s1	30.1001	20.1699	24.8931	278.981	303.874
9	nonavalent	Zimbabwe	ZWE	AFR	s2	64.2691	45.9394	53.4384	709.509	762.947
9	nonavalent	Zimbabwe	ZWE	AFR	s3	30.1001	20.1699	11.3569	278.981	290.338
9	nonavalent	Zimbabwe	ZWE	AFR	s4	32.7645	24.9014	27.3911	387.554	414.945
9	nonavalent	Zimbabwe	ZWE	AFR	s5	65.8893	53.5052	34.3158	942.512	976.828
12	bivalent/quadrivalent	Afghanistan	AFG	EMR	s1	4.64104	3.82686	3.90987	69.748	73.6579
12	bivalent/quadrivalent	Afghanistan	AFG	EMR	s2	6.21906	5.75517	5.302	134.656	139.958
12	bivalent/quadrivalent	Afghanistan	AFG	EMR	s3	4.64104	3.82686	2.03149	69.748	71.7795
12	bivalent/quadrivalent	Afghanistan	AFG	EMR	s4	3.64357	2.94222	3.06334	55.4961	58.5595
12	bivalent/quadrivalent	Afghanistan	AFG	EMR	s5	5.13404	4.31137	2.7196	105.256	107.976
12	bivalent/quadrivalent	Albania	ALB	EUR	s1	3.42688	1.3518	2.24159	29.952	32.1936
12	bivalent/quadrivalent	Albania	ALB	EUR	s2	3.83544	1.48476	2.49925	47.2238	49.7231
12	bivalent/quadrivalent	Albania	ALB	EUR	s3	3.42688	1.3518	0.923524	29.952	30.8755
12	bivalent/quadrivalent	Albania	ALB	EUR	s4	4.9147	2.01339	3.24019	38.6634	41.9036
12	bivalent/quadrivalent	Albania	ALB	EUR	s5	5.3793	2.35559	2.28787	65.3176	67.6055
12	bivalent/quadrivalent	Algeria	DZA	AFR	s1	7.19011	3.42257	5.80674	52.9379	58.7446
12	bivalent/quadrivalent	Algeria	DZA	AFR	s2	9.33851	4.96883	7.59415	97.905	105.499
12	bivalent/quadrivalent	Algeria	DZA	AFR	s3	7.19011	3.42257	2.16701	52.9379	55.1049
12	bivalent/quadrivalent	Algeria	DZA	AFR	s4	6.96803	5.27997	5.8237	84.5449	90.3686
12	bivalent/quadrivalent	Algeria	DZA	AFR	s5	9.09222	7.28419	5.03198	152.425	157.457
12	bivalent/quadrivalent	Angola	AGO	AFR	s1	20.3739	13.0045	16.7846	219.65	236.434
12	bivalent/quadrivalent	Angola	AGO	AFR	s2	28.4322	19.3684	23.5453	364.717	388.262
12	bivalent/quadrivalent	Angola	AGO	AFR	s3	20.3739	13.0045	7.43368	219.65	227.084
12	bivalent/quadrivalent	Angola	AGO	AFR	s4	21.9443	16.7452	18.3522	254.192	272.544
12	bivalent/quadrivalent	Angola	AGO	AFR	s5	31.9057	25.5177	16.557	439.839	456.396
12	bivalent/quadrivalent	Argentina	ARG	AMR	s1	15.2169	7.16218	10.348	169.293	179.641
12	bivalent/quadrivalent	Argentina	ARG	AMR	s2	17.237	8.57173	11.8776	226.896	238.773
12	bivalent/quadrivalent	Argentina	ARG	AMR	s3	15.2169	7.16218	4.55443	169.293	173.848
12	bivalent/quadrivalent	Argentina	ARG	AMR	s4	12.5958	6.71461	8.83276	158.985	167.818
12	bivalent/quadrivalent	Argentina	ARG	AMR	s5	14.0589	8.10549	6.86275	213.128	219.991
12	bivalent/quadrivalent	Armenia	ARM	EUR	s1	9.30379	4.04942	6.21477	95.8776	102.092
12	bivalent/quadrivalent	Armenia	ARM	EUR	s2	10.3775	5.13087	7.14081	146.275	153.415
12	bivalent/quadrivalent	Armenia	ARM	EUR	s3	9.30379	4.04942	2.6557	95.8776	98.5333
12	bivalent/quadrivalent	Armenia	ARM	EUR	s4	7.6115	5.54372	5.84284	87.5213	93.3641
12	bivalent/quadrivalent	Armenia	ARM	EUR	s5	9.9432	7.77666	5.42417	160.965	166.389
12	bivalent/quadrivalent	Australia	AUS	WPR	s1	4.81632	2.31296	2.58995	44.1677	46.7576
12	bivalent/quadrivalent	Australia	AUS	WPR	s2	5.58857	3.06144	3.23935	64.0968	67.3361
12	bivalent/quadrivalent	Australia	AUS	WPR	s3	4.81632	2.31296	1.45954	44.1677	45.6272
12	bivalent/quadrivalent	Australia	AUS	WPR	s4	4.81224	2.07105	2.43899	45.7632	48.2022
12	bivalent/quadrivalent	Australia	AUS	WPR	s5	5.28007	2.58504	2.5394	63.5434	66.0828
12	bivalent/quadrivalent	Austria	AUT	EUR	s1	4.85739	2.6293	2.79594	47.7453	50.5412
12	bivalent/quadrivalent	Austria	AUT	EUR	s2	5.65068	3.50959	3.53211	71.1775	74.7096
12	bivalent/quadrivalent	Austria	AUT	EUR	s3	4.85739	2.6293	1.588	47.7453	49.3333
12	bivalent/quadrivalent	Austria	AUT	EUR	s4	4.92511	2.17903	2.53303	40.421	42.954
12	bivalent/quadrivalent	Austria	AUT	EUR	s5	5.85755	2.98034	2.71606	59.923	62.639
12	bivalent/quadrivalent	Azerbaijan	AZE	EUR	s1	6.96486	3.21041	4.71327	59.2138	63.9271
12	bivalent/quadrivalent	Azerbaijan	AZE	EUR	s2	8.22789	4.3347	5.7523	100.481	106.233
12	bivalent/quadrivalent	Azerbaijan	AZE	EUR	s3	6.96486	3.21041	2.05808	59.2138	61.2719
12	bivalent/quadrivalent	Azerbaijan	AZE	EUR	s4	5.13727	3.86123	3.9842	67.1348	71.119
12	bivalent/quadrivalent	Azerbaijan	AZE	EUR	s5	6.03075	4.75866	3.36724	115.047	118.414
12	bivalent/quadrivalent	Bahamas	BHS	AMR	s1	16.2696	6.56621	10.6927	127.727	138.419
12	bivalent/quadrivalent	Bahamas	BHS	AMR	s2	17.6544	7.34981	11.6792	148.559	160.238
12	bivalent/quadrivalent	Bahamas	BHS	AMR	s3	16.2696	6.56621	4.44258	127.727	132.169
12	bivalent/quadrivalent	Bahamas	BHS	AMR	s4	8.88925	8.22563	7.41913	159.595	167.014
12	bivalent/quadrivalent	Bahamas	BHS	AMR	s5	9.73299	9.13631	5.98496	186.499	192.484
12	bivalent/quadrivalent	Bahrain	BHR	EMR	s1	5.95437	1.2612	3.52508	15.3564	18.8814
12	bivalent/quadrivalent	Bahrain	BHR	EMR	s2	8.62029	2.47511	5.32409	31.8144	37.1385
12	bivalent/quadrivalent	Bahrain	BHR	EMR	s3	5.95437	1.2612	1.17925	15.3564	16.5356
12	bivalent/quadrivalent	Bahrain	BHR	EMR	s4	4.34073	3.53897	3.46043	65.0012	68.4617
12	bivalent/quadrivalent	Bahrain	BHR	EMR	s5	4.63729	3.81758	2.69417	101.43	104.124
12	bivalent/quadrivalent	Bangladesh	BGD	SEAR	s1	11.6123	7.76544	9.60192	130.494	140.095
12	bivalent/quadrivalent	Bangladesh	BGD	SEAR	s2	15.8749	12.3742	13.3023	275.461	288.763
12	bivalent/quadrivalent	Bangladesh	BGD	SEAR	s3	11.6123	7.76544	4.37513	130.494	134.869
12	bivalent/quadrivalent	Bangladesh	BGD	SEAR	s4	6.51577	4.55155	5.40714	87.0279	92.4351
12	bivalent/quadrivalent	Bangladesh	BGD	SEAR	s5	8.66465	6.36986	4.37416	167.79	172.165
12	bivalent/quadrivalent	Barbados	BRB	AMR	s1	16.2053	6.35874	10.5887	149.239	159.828
12	bivalent/quadrivalent	Barbados	BRB	AMR	s2	17.8101	7.83337	11.9246	199.663	211.588
12	bivalent/quadrivalent	Barbados	BRB	AMR	s3	16.2053	6.35874	4.35403	149.239	153.593
12	bivalent/quadrivalent	Barbados	BRB	AMR	s4	14.8365	11.2546	11.5415	184.233	195.774
12	bivalent/quadrivalent	Barbados	BRB	AMR	s5	19.0593	15.4186	10.6217	276	286.621
12	bivalent/quadrivalent	Belarus	BLR	EUR	s1	9.35727	3.78673	6.59891	88.1281	94.727
12	bivalent/quadrivalent	Belarus	BLR	EUR	s2	10.9357	4.7773	7.8035	128.39	136.193
12	bivalent/quadrivalent	Belarus	BLR	EUR	s3	9.35727	3.78673	2.55911	88.1281	90.6872
12	bivalent/quadrivalent	Belarus	BLR	EUR	s4	9.69519	3.12903	6.63067	71.8097	78.4403
12	bivalent/quadrivalent	Belarus	BLR	EUR	s5	11.1916	4.00269	4.4614	105.202	109.664
12	bivalent/quadrivalent	Belgium	BEL	EUR	s1	6.31928	2.12615	2.83484	37.2299	40.0647
12	bivalent/quadrivalent	Belgium	BEL	EUR	s2	7.72568	3.34354	3.92716	68.5707	72.4979
12	bivalent/quadrivalent	Belgium	BEL	EUR	s3	6.31928	2.12615	1.55961	37.2299	38.7895
12	bivalent/quadrivalent	Belgium	BEL	EUR	s4	5.95983	2.10465	2.73524	37.7294	40.4647
12	bivalent/quadrivalent	Belgium	BEL	EUR	s5	7.28466	3.44433	3.30629	69.0393	72.3456
12	bivalent/quadrivalent	Belize	BLZ	AMR	s1	23.9831	14.562	17.4223	238.318	255.741
12	bivalent/quadrivalent	Belize	BLZ	AMR	s2	29.8656	20.1541	22.3825	370.811	393.193
12	bivalent/quadrivalent	Belize	BLZ	AMR	s3	23.9831	14.562	8.45868	238.318	246.777
12	bivalent/quadrivalent	Belize	BLZ	AMR	s4	24.26	17.719	18.6397	296.695	315.335
12	bivalent/quadrivalent	Belize	BLZ	AMR	s5	31.8651	25.1373	17.1602	458.941	476.101
12	bivalent/quadrivalent	Benin	BEN	AFR	s1	17.6053	12.3474	14.6147	166.827	181.442
12	bivalent/quadrivalent	Benin	BEN	AFR	s2	26.5081	19.8598	22.1321	293.449	315.582
12	bivalent/quadrivalent	Benin	BEN	AFR	s3	17.6053	12.3474	6.85771	166.827	173.685
12	bivalent/quadrivalent	Benin	BEN	AFR	s4	15.6071	13.7669	13.2381	179.765	193.003
12	bivalent/quadrivalent	Benin	BEN	AFR	s5	23.9751	21.7183	13.1822	320.357	333.539
12	bivalent/quadrivalent	Bhutan	BTN	SEAR	s1	8.33629	4.96105	6.83169	95.3087	102.14
12	bivalent/quadrivalent	Bhutan	BTN	SEAR	s2	9.98064	6.42556	8.22784	166.486	174.714
12	bivalent/quadrivalent	Bhutan	BTN	SEAR	s3	8.33629	4.96105	2.90082	95.3087	98.2096
12	bivalent/quadrivalent	Bhutan	BTN	SEAR	s4	10.1072	7.56279	8.43774	144.278	152.715
12	bivalent/quadrivalent	Bhutan	BTN	SEAR	s5	12.067	9.38762	6.38213	251.717	258.099
12	bivalent/quadrivalent	Bolivia	BOL	AMR	s1	38.194	21.6682	31.1943	373.298	404.493
12	bivalent/quadrivalent	Bolivia	BOL	AMR	s2	44.3429	27.3011	36.4307	529.385	565.816
12	bivalent/quadrivalent	Bolivia	BOL	AMR	s3	38.194	21.6682	12.8753	373.298	386.174
12	bivalent/quadrivalent	Bolivia	BOL	AMR	s4	26.9307	17.7442	22.2418	371.056	393.297
12	bivalent/quadrivalent	Bolivia	BOL	AMR	s5	28.5386	22.2947	15.5108	497.43	512.94
12	bivalent/quadrivalent	Bosnia & Herzegovina	BIH	EUR	s1	9.62561	2.69162	5.92047	48.2346	54.155
12	bivalent/quadrivalent	Bosnia & Herzegovina	BIH	EUR	s2	10.3886	3.49654	6.59089	76.3834	82.9743
12	bivalent/quadrivalent	Bosnia & Herzegovina	BIH	EUR	s3	9.62561	2.69162	2.16168	48.2346	50.3962
12	bivalent/quadrivalent	Bosnia & Herzegovina	BIH	EUR	s4	16.3871	4.09961	9.91514	91.5159	101.431
12	bivalent/quadrivalent	Bosnia & Herzegovina	BIH	EUR	s5	17.44	5.23448	6.5502	133.748	140.298
12	bivalent/quadrivalent	Botswana	BWA	AFR	s1	18.9093	10.8217	15.4532	153.152	168.606
12	bivalent/quadrivalent	Botswana	BWA	AFR	s2	29.7147	19.6343	24.5466	315.543	340.09
12	bivalent/quadrivalent	Botswana	BWA	AFR	s3	18.9093	10.8217	6.41118	153.152	159.564
12	bivalent/quadrivalent	Botswana	BWA	AFR	s4	19.8416	11.5974	16.2394	192.135	208.374
12	bivalent/quadrivalent	Botswana	BWA	AFR	s5	31.2932	20.5573	15.2698	369.489	384.758
12	bivalent/quadrivalent	Brazil	BRA	AMR	s1	14.0451	7.11643	9.72305	139.142	148.865
12	bivalent/quadrivalent	Brazil	BRA	AMR	s2	18.2501	9.67046	12.778	214.495	227.273
12	bivalent/quadrivalent	Brazil	BRA	AMR	s3	14.0451	7.11643	4.40154	139.142	143.544
12	bivalent/quadrivalent	Brazil	BRA	AMR	s4	10.0621	5.5614	7.12315	112.258	119.381
12	bivalent/quadrivalent	Brazil	BRA	AMR	s5	12.6012	7.58835	6.03073	171.093	177.124
12	bivalent/quadrivalent	Brunei	BRN	WPR	s1	12.9794	5.87013	6.75453	108.43	115.184
12	bivalent/quadrivalent	Brunei	BRN	WPR	s2	14.6359	7.48862	8.15557	161.738	169.894
12	bivalent/quadrivalent	Brunei	BRN	WPR	s3	12.9794	5.87013	3.79128	108.43	112.221
12	bivalent/quadrivalent	Brunei	BRN	WPR	s4	14.0504	4.81794	6.35923	110.615	116.974
12	bivalent/quadrivalent	Brunei	BRN	WPR	s5	14.4583	5.12414	5.95442	150.824	156.779
12	bivalent/quadrivalent	Bulgaria	BGR	EUR	s1	17.1516	5.97032	10.9487	142.79	153.739
12	bivalent/quadrivalent	Bulgaria	BGR	EUR	s2	18.613	7.00943	12.062	186.257	198.319
12	bivalent/quadrivalent	Bulgaria	BGR	EUR	s3	17.1516	5.97032	4.31111	142.79	147.101
12	bivalent/quadrivalent	Bulgaria	BGR	EUR	s4	14.978	6.44605	9.9802	148.727	158.707
12	bivalent/quadrivalent	Bulgaria	BGR	EUR	s5	16.2455	7.56914	7.16859	195.658	202.827
12	bivalent/quadrivalent	Burkina Faso	BFA	AFR	s1	13.9133	11.9077	11.7649	189.891	201.656
12	bivalent/quadrivalent	Burkina Faso	BFA	AFR	s2	20.1642	18.5062	17.1754	329.543	346.719
12	bivalent/quadrivalent	Burkina Faso	BFA	AFR	s3	13.9133	11.9077	6.26043	189.891	196.151
12	bivalent/quadrivalent	Burkina Faso	BFA	AFR	s4	26.866	24.0663	22.8248	415.129	437.954
12	bivalent/quadrivalent	Burkina Faso	BFA	AFR	s5	37.434	34.2827	20.3682	697.641	718.01
12	bivalent/quadrivalent	Burundi	BDI	AFR	s1	29.3036	24.9673	24.7675	405.146	429.914
12	bivalent/quadrivalent	Burundi	BDI	AFR	s2	42.0543	38.5967	35.8209	721.105	756.926
12	bivalent/quadrivalent	Burundi	BDI	AFR	s3	29.3036	24.9673	13.1415	405.146	418.288
12	bivalent/quadrivalent	Burundi	BDI	AFR	s4	33.9623	30.5635	28.8677	544.82	573.687
12	bivalent/quadrivalent	Burundi	BDI	AFR	s5	47.2547	43.568	25.8396	927.62	953.46
12	bivalent/quadrivalent	Cambodia	KHM	WPR	s1	17.095	11.0015	12.6299	164.133	176.763
12	bivalent/quadrivalent	Cambodia	KHM	WPR	s2	22.9747	16.8621	17.68	301.605	319.285
12	bivalent/quadrivalent	Cambodia	KHM	WPR	s3	17.095	11.0015	6.27248	164.133	170.406
12	bivalent/quadrivalent	Cambodia	KHM	WPR	s4	10.0168	8.37736	8.05702	123.977	132.034
12	bivalent/quadrivalent	Cambodia	KHM	WPR	s5	13.8542	13.1505	8.06148	229.709	237.77
12	bivalent/quadrivalent	Cameroon	CMR	AFR	s1	14.7114	8.92557	12.0732	154.002	166.075
12	bivalent/quadrivalent	Cameroon	CMR	AFR	s2	21.0117	13.5637	17.3253	268.939	286.265
12	bivalent/quadrivalent	Cameroon	CMR	AFR	s3	14.7114	8.92557	5.18592	154.002	159.187
12	bivalent/quadrivalent	Cameroon	CMR	AFR	s4	15.507	11.1056	12.8959	196.559	209.455
12	bivalent/quadrivalent	Cameroon	CMR	AFR	s5	21.7681	16.2608	10.8933	340.353	351.246
12	bivalent/quadrivalent	Canada	CAN	AMR	s1	5.14993	2.19835	2.59896	45.6609	48.2598
12	bivalent/quadrivalent	Canada	CAN	AMR	s2	5.77662	2.81841	3.1338	63.732	66.8658
12	bivalent/quadrivalent	Canada	CAN	AMR	s3	5.14993	2.19835	1.45314	45.6609	47.114
12	bivalent/quadrivalent	Canada	CAN	AMR	s4	4.86124	2.27766	2.57885	46.8418	49.4207
12	bivalent/quadrivalent	Canada	CAN	AMR	s5	5.43238	2.97502	2.68452	65.5262	68.2107
12	bivalent/quadrivalent	Cape Verde	CPV	AFR	s1	27.5143	14.2926	22.3401	212.279	234.619
12	bivalent/quadrivalent	Cape Verde	CPV	AFR	s2	38.6564	21.6011	31.539	359.319	390.858
12	bivalent/quadrivalent	Cape Verde	CPV	AFR	s3	27.5143	14.2926	8.76009	212.279	221.039
12	bivalent/quadrivalent	Cape Verde	CPV	AFR	s4	20.0057	12.7032	16.4747	235.161	251.636
12	bivalent/quadrivalent	Cape Verde	CPV	AFR	s5	23.494	15.3634	11.4243	356.857	368.281
12	bivalent/quadrivalent	Central African Republic	CAF	AFR	s1	9.58459	7.1762	8.00191	108.955	116.957
12	bivalent/quadrivalent	Central African Republic	CAF	AFR	s2	14.0844	11.0687	11.811	189.514	201.325
12	bivalent/quadrivalent	Central African Republic	CAF	AFR	s3	9.58459	7.1762	3.91106	108.955	112.866
12	bivalent/quadrivalent	Central African Republic	CAF	AFR	s4	8.83618	8.10799	7.5263	135.906	143.432
12	bivalent/quadrivalent	Central African Republic	CAF	AFR	s5	12.7964	11.9389	6.94872	229.119	236.067
12	bivalent/quadrivalent	Chad	TCD	AFR	s1	9.24495	7.44466	7.77063	114.755	122.526
12	bivalent/quadrivalent	Chad	TCD	AFR	s2	12.217	10.3933	10.3242	180.237	190.562
12	bivalent/quadrivalent	Chad	TCD	AFR	s3	9.24495	7.44466	3.97694	114.755	118.732
12	bivalent/quadrivalent	Chad	TCD	AFR	s4	9.47371	8.42163	8.04218	142.525	150.567
12	bivalent/quadrivalent	Chad	TCD	AFR	s5	12.0405	10.8917	6.50383	216.331	222.835
12	bivalent/quadrivalent	Chile	CHL	AMR	s1	10.8957	6.26772	7.79677	110.542	118.338
12	bivalent/quadrivalent	Chile	CHL	AMR	s2	15.2787	9.66074	11.2296	199.026	210.256
12	bivalent/quadrivalent	Chile	CHL	AMR	s3	10.8957	6.26772	3.70675	110.542	114.248
12	bivalent/quadrivalent	Chile	CHL	AMR	s4	10.3321	5.41561	7.214	92.3451	99.5591
12	bivalent/quadrivalent	Chile	CHL	AMR	s5	14.6946	8.90288	7.20598	170.191	177.397
12	bivalent/quadrivalent	China	CHN	WPR	s1	4.98019	3.14352	3.65849	57.4961	61.1546
12	bivalent/quadrivalent	China	CHN	WPR	s2	5.81223	4.55096	4.56968	95.089	99.6587
12	bivalent/quadrivalent	China	CHN	WPR	s3	4.98019	3.14352	1.80328	57.4961	59.2994
12	bivalent/quadrivalent	China	CHN	WPR	s4	7.64858	4.28965	5.43574	73.3293	78.7651
12	bivalent/quadrivalent	China	CHN	WPR	s5	8.79802	6.28514	4.61737	124.862	129.48
12	bivalent/quadrivalent	Colombia	COL	AMR	s1	16.1131	8.5292	11.2788	146.197	157.475
12	bivalent/quadrivalent	Colombia	COL	AMR	s2	21.6275	12.4588	15.4823	242.871	258.353
12	bivalent/quadrivalent	Colombia	COL	AMR	s3	16.1131	8.5292	5.19236	146.197	151.389
12	bivalent/quadrivalent	Colombia	COL	AMR	s4	10.8748	6.04486	7.71014	104.039	111.749
12	bivalent/quadrivalent	Colombia	COL	AMR	s5	14.4272	9.04114	6.92599	172.968	179.894
12	bivalent/quadrivalent	Comoros	COM	AFR	s1	39.1525	27.6121	32.5171	480.429	512.946
12	bivalent/quadrivalent	Comoros	COM	AFR	s2	47.957	35.5339	40.0007	684.102	724.103
12	bivalent/quadrivalent	Comoros	COM	AFR	s3	39.1525	27.6121	15.3106	480.429	495.74
12	bivalent/quadrivalent	Comoros	COM	AFR	s4	33.1725	27.1231	27.9234	472.207	500.13
12	bivalent/quadrivalent	Comoros	COM	AFR	s5	40.591	34.1417	21.5998	671.638	693.238
12	bivalent/quadrivalent	Congo - Brazzaville	COG	AFR	s1	15.0246	8.04398	12.2231	120.389	132.612
12	bivalent/quadrivalent	Congo - Brazzaville	COG	AFR	s2	20.2873	11.2711	16.5454	206.771	223.317
12	bivalent/quadrivalent	Congo - Brazzaville	COG	AFR	s3	15.0246	8.04398	4.87717	120.389	125.266
12	bivalent/quadrivalent	Congo - Brazzaville	COG	AFR	s4	10.8586	7.79758	9.03232	111.153	120.185
12	bivalent/quadrivalent	Congo - Brazzaville	COG	AFR	s5	15.4953	11.6714	7.93492	195.843	203.778
12	bivalent/quadrivalent	Congo - Kinshasa	COD	AFR	s1	18.3724	15.712	15.5342	247.826	263.36
12	bivalent/quadrivalent	Congo - Kinshasa	COD	AFR	s2	24.9511	22.6823	21.2311	438.879	460.11
12	bivalent/quadrivalent	Congo - Kinshasa	COD	AFR	s3	18.3724	15.712	8.26212	247.826	256.088
12	bivalent/quadrivalent	Congo - Kinshasa	COD	AFR	s4	14.1614	12.2676	11.9894	190.71	202.7
12	bivalent/quadrivalent	Congo - Kinshasa	COD	AFR	s5	19.8458	17.6832	10.7123	339.779	350.491
12	bivalent/quadrivalent	Costa Rica	CRI	AMR	s1	8.68596	5.21286	6.28907	91.1109	97.4
12	bivalent/quadrivalent	Costa Rica	CRI	AMR	s2	10.4485	7.15072	7.86444	139.929	147.793
12	bivalent/quadrivalent	Costa Rica	CRI	AMR	s3	8.68596	5.21286	3.03959	91.1109	94.1505
12	bivalent/quadrivalent	Costa Rica	CRI	AMR	s4	9.45649	6.79885	7.22898	117.046	124.275
12	bivalent/quadrivalent	Costa Rica	CRI	AMR	s5	12.0229	10.0069	6.82852	181.622	188.45
12	bivalent/quadrivalent	Croatia	HRV	EUR	s1	7.6929	3.31429	3.90116	64.1265	68.0276
12	bivalent/quadrivalent	Croatia	HRV	EUR	s2	8.98064	4.50319	4.94733	100.366	105.313
12	bivalent/quadrivalent	Croatia	HRV	EUR	s3	7.6929	3.31429	2.18258	64.1265	66.3091
12	bivalent/quadrivalent	Croatia	HRV	EUR	s4	6.42763	4.07869	4.07142	73.2933	77.3647
12	bivalent/quadrivalent	Croatia	HRV	EUR	s5	7.75123	5.97232	4.32033	119.339	123.659
12	bivalent/quadrivalent	Cuba	CUB	AMR	s1	12.0946	6.05941	6.65954	131.66	138.32
12	bivalent/quadrivalent	Cuba	CUB	AMR	s2	13.7648	7.62677	8.03215	188.667	196.699
12	bivalent/quadrivalent	Cuba	CUB	AMR	s3	12.0946	6.05941	3.76339	131.66	135.423
12	bivalent/quadrivalent	Cuba	CUB	AMR	s4	11.0295	5.71521	6.19051	115.81	122
12	bivalent/quadrivalent	Cuba	CUB	AMR	s5	12.8568	7.32334	6.0953	170.035	176.13
12	bivalent/quadrivalent	Cyprus	CYP	EUR	s1	4.42356	3.32885	3.43206	36.3659	39.7979
12	bivalent/quadrivalent	Cyprus	CYP	EUR	s2	5.59275	5.10058	4.64243	66.9405	71.5829
12	bivalent/quadrivalent	Cyprus	CYP	EUR	s3	4.42356	3.32885	1.81165	36.3659	38.1775
12	bivalent/quadrivalent	Cyprus	CYP	EUR	s4	4.86736	3.254	3.63739	47.9017	51.5391
12	bivalent/quadrivalent	Cyprus	CYP	EUR	s5	5.46954	4.76248	3.30359	77.0949	80.3985
12	bivalent/quadrivalent	Czechia	CZE	EUR	s1	10.5551	3.45782	4.67709	66.4059	71.083
12	bivalent/quadrivalent	Czechia	CZE	EUR	s2	12.0813	4.55533	5.72382	100.644	106.367
12	bivalent/quadrivalent	Czechia	CZE	EUR	s3	10.5551	3.45782	2.56846	66.4059	68.9743
12	bivalent/quadrivalent	Czechia	CZE	EUR	s4	8.01601	4.42027	4.66441	82.5288	87.1932
12	bivalent/quadrivalent	Czechia	CZE	EUR	s5	9.38046	6.05801	4.89368	126.911	131.805
12	bivalent/quadrivalent	CÃ´te dâ€™Ivoire	CIV	AFR	s1	13.1272	9.54129	10.9308	141.51	152.441
12	bivalent/quadrivalent	CÃ´te dâ€™Ivoire	CIV	AFR	s2	15.9641	11.9483	13.3275	184.507	197.834
12	bivalent/quadrivalent	CÃ´te dâ€™Ivoire	CIV	AFR	s3	13.1272	9.54129	5.24426	141.51	146.754
12	bivalent/quadrivalent	CÃ´te dâ€™Ivoire	CIV	AFR	s4	17.8284	15.3972	15.0893	227.546	242.635
12	bivalent/quadrivalent	CÃ´te dâ€™Ivoire	CIV	AFR	s5	21.6791	18.9133	11.6832	297.728	309.411
12	bivalent/quadrivalent	Denmark	DNK	EUR	s1	7.50024	2.19489	3.16089	43.1452	46.3061
12	bivalent/quadrivalent	Denmark	DNK	EUR	s2	8.52091	2.99888	3.90432	64.0295	67.9338
12	bivalent/quadrivalent	Denmark	DNK	EUR	s3	7.50024	2.19489	1.72254	43.1452	44.8678
[truncated: 1,547 more rows]
